# Supplementary material for: Uncovering potential targets for antibody-drug conjugates in the treatment of gynecologic malignancies
Source: Front Pharmacol. 2025 Feb 19;16:1525733. doi: 10.3389/fphar.2025.1525733 (PMC11880013; doi:10.3389/fphar.2025.1525733)
Supplement: Supplementary file 2 [file Table3.xlsx]

## Sheet: Sheet1
Target	CESC(T)	(N)	Fold Change	log2FC	OV(T)	(N)	Fold Change	log2FC	UCEC(T)	(N)	Fold Change	log2FC	UCS(T)	(N)	Fold Change	log2FC
ERBB2	59.5	31.52	1.88769	0.916622	51.74	28	1.84786	0.885853	63.23	35.24	1.79427	0.843395	53.08	35.73	1.48559	0.571032
CD30(TNFRSF8)	0.41	0.43	0.953488	-0.0687128	0.5	0.21	2.38095	1.25154	0.41	1	0.41	-1.2863	0.99	0.85	1.16471	0.219966
TROP2	515.49	3.33	154.802	7.27428	107.45	0.77	139.545	7.12459	132.97	2.19	60.7169	5.92403	14.42	1.85	7.79459	2.96247
FOLR1	0.95	0.19	5	2.32193	375.27	0.09	4169.67	12.0257	51.47	0.2	257.35	8.00759	13.7	0.19	72.1053	6.17203
CD33	1.67	2.71	0.616236	-0.698445	2.31	1.61	1.43478	0.520832	1.61	3.19	0.504702	-0.986496	2.01	3.44	0.584302	-0.775213
B7-H3(CD276)	51.11	68.01	0.751507	-0.412141	55.81	37.3	1.49625	0.581348	73.9	43.91	1.68299	0.751025	94.19	44.53	2.1152	1.0808
Nectin-4	53.41	0.16	333.812	8.38289	7.14	0.08	89.25	6.47978	11.87	0.09	131.889	7.04318	2.95	0.08	36.875	5.20457
BCMA	0.84	0.35	2.4	1.26303	0.18	0.17	1.05882	0.0824622	0.24	0.17	1.41176	0.4975	0.06	0.16	0.375	-1.41504
CD19	0.57	0.36	1.58333	0.662965	0.59	1.29	0.457364	-1.12858	0.59	0.46	1.28261	0.359081	0.28	0.44	0.636364	-0.652077
EGFR	17.82	18.53	0.961684	-0.0563655	3.7	11.39	0.324846	-1.62217	4.03	13.73	0.293518	-1.76848	6.44	14.52	0.443526	-1.17291
CD22	0.6	1.73	0.346821	-1.52774	4.17	173.71	0.0240055	-5.38049	0.63	2.56	0.246094	-2.02272	0.95	2.56	0.371094	-1.43014
CD79b	2.05	8.28	0.247585	-2.01401	1.2	0.68	1.76471	0.819428	2.01	8.34	0.241007	-2.05285	2.32	8.14	0.285012	-1.8109
PSMA	0.77	0.91	0.846154	-0.241008	1.94	0.89	2.17978	1.12418	8.67	0.72	12.0417	3.58996	3.91	0.54	7.24074	2.85614
Mesothelin(MSLN)	45.05	0.57	79.0351	6.30442	428.73	0.43	997.047	9.96152	19.21	5.55	3.46126	1.7913	8.72	5.27	1.65465	0.726525
CLaudin 18.2(CLDN18)	0.03	0.22	0.136364	-2.87447	0.02	0.41	0.0487805	-4.35755	0.01	0.36	0.0277778	-5.16993	0.04	0.4	0.1	-3.32193
MET	14.35	3.92	3.66071	1.87213	3.34	0.41	8.14634	3.02615	8.38	3.42	2.45029	1.29295	7.77	3.15	2.46667	1.30256
ERBB3	44.62	9.68	4.6095	2.20461	35.94	1.27	28.2992	4.82269	42.17	2.49	16.9357	4.082	28	2.36	11.8644	3.56857
TF(CD142)	42.15	44.48	0.947617	-0.0776242	4.63	141.77	0.0326585	-4.9364	13.07	19.29	0.677553	-0.561594	3.53	19.67	0.179461	-2.47826
GPNMB	80.73	268.32	0.300872	-1.73278	35.54	35.77	0.99357	-0.00930644	30.5	131.6	0.231763	-2.10928	37.86	133.43	0.283744	-1.81734
NaPi2b(SLC34A2)	0.66	0.11	6	2.58496	176.23	0.07	2517.57	11.2978	43.96	0.11	399.636	8.64254	5.16	0.09	57.3333	5.8413
PD-L1	3.76	2.04	1.84314	0.882164	0.94	1.29	0.728682	-0.456638	0.78	2.05	0.380488	-1.39408	0.36	2.14	0.168224	-2.57154
B7-H4	2.13	0.11	19.3636	4.27528	34.75	0.11	315.909	8.30337	35.47	0.15	236.467	7.88549	4.02	0.11	36.5455	5.19162
CD123	2.66	6.98	0.381089	-1.3918	1.16	3.72	0.311828	-1.68118	3.4	9.22	0.368764	-1.43923	2.95	0.03	98.3333	6.61961
CD20	0.02	0.08	0.25	-2	0	0.04	0	#NUM!	0	0.04	0	#NUM!	0	0.05	0	#NUM!
CD38	2.52	0.59	4.27119	2.09464	1.24	0.25	4.96	2.31034	1.56	0.37	4.21622	2.07595	0.7	0.35	2	1
CEACAM5	39	0.39	100	6.64386	0.02	0.08	0.25	-2	0.2	0.1	2	1	0.08	0.12	0.666667	-0.584963
DLL3	0.6	0.01	60	5.90689	0.82	0.12	6.83333	2.77259	0.25	0	0	#NUM!	2.28	0	0	#NUM!
AXL	6.74	40.06	0.168248	-2.57134	8.34	18.88	0.441737	-1.17874	3.85	34.21	0.11254	-3.15149	10.28	34.85	0.294978	-1.76132
CD25	1.26	0.11	11.4545	3.51785	0.76	0.06	12.6667	3.66297	0.67	0.14	4.78571	2.25873	0.41	0.11	3.72727	1.89812
CD46	95.76	69.68	1.37428	0.458679	53.77	85.52	0.628742	-0.66946	60.42	89.88	0.67223	-0.572974	25.76	91.48	0.281592	-1.82832
CD70	2.41	0.2	12.05	3.59096	0.48	0	0	#NUM!	0.41	0.16	2.5625	1.35755	0.28	0.15	1.86667	0.900464
5T4	25.35	15.99	1.58537	0.664816	10.05	4.79	2.09812	1.0691	15.08	16.42	0.918392	-0.122818	14.84	17.28	0.858796	-0.219612
CD205	7.77	2.09	3.7177	1.89441	6.38	0.7	9.11429	3.18813	5.66	1.14	4.96491	2.31177	2.01	1.06	1.89623	0.923131
CD74	1801.71	1113.59	1.61793	0.694149	2309.01	189.54	12.1822	3.6067	1484.85	676.57	2.19467	1.13401	554.02	607.15	0.912493	-0.132115
CDH6	0.33	2.46	0.134146	-2.89812	21.52	0.56	38.4286	5.26411	3.01	2.79	1.07885	0.109498	2.82	2.82	1	0
GUCY2C	0.03	0.04	0.75	-0.415037	0.03	0.01	3	1.58496	0.02	0.1	0.2	-2.32193	0.03	0.12	0.25	-2
ROR1	0.27	4.22	0.063981	-3.96621	2.68	3.34	0.802395	-0.317615	0.69	3.61	0.191136	-2.38733	2.78	3.58	0.776536	-0.364875
CD37	10.27	8.05	1.27578	0.351375	16.39	5.71	2.8704	1.52125	9.37	8.92	1.05045	0.0710053	6.92	8.9	0.777528	-0.363033
CD56	0.32	35.14	0.00910643	-6.7789	3.97	44.57	0.0890734	-3.48886	0.9	80.44	0.0111885	-6.48184	11.05	85.97	0.128533	-2.95979
CD71	65.99	17.61	3.7473	1.90585	30.48	67.54	0.451288	-1.14788	38.79	18.2	2.13132	1.09175	25.41	18.38	1.38248	0.46726
EGFRvIII	17.82	18.53	0.961684	-0.0563655	3.7	11.39	0.324846	-1.62217	4.03	13.73	0.293518	-1.76848	6.44	14.52	0.443526	-1.17291
FAP	5.75	17.23	0.33372	-1.58329	3.42	2.24	1.52679	0.610498	4.89	48.89	0.10002	-3.32163	10.18	50.48	0.201664	-2.30997
Lewis-y(FUT3)	19.74	0.2	98.7	6.62498	1.57	0.05	31.4	4.97269	2.74	0.07	39.1429	5.29068	0.69	0.06	11.5	3.52356
MUC-1	245.36	49.84	4.92295	2.29952	430.92	7.44	57.9194	5.85597	586.17	43.29	13.5405	3.75921	85.38	42.79	1.99533	0.996624
ROR2	2.37	21.87	0.108368	-3.20599	4.46	14.44	0.308864	-1.69496	27.8	6.47	4.29675	2.10325	11.23	29.41	0.381843	-1.38895
VEGF	83.6	76.2	1.09711	0.133712	76.41	35.73	2.13854	1.09663	60.13	212.97	0.28234	-1.82449	61.06	240.89	0.253477	-1.98008
4-1BB	0.64	0.03	21.3333	4.41504	0.44	0	0	#NUM!	0.33	0.02	16.5	4.04439	0.14	0.02	7	2.80735
ADAM9	38.33	26.24	1.46075	0.546706	15.36	19	0.808421	-0.306821	21.25	32.21	0.659733	-0.600046	13.45	32.92	0.408566	-1.29136
ALCAM	22.14	5.77	3.83709	1.94001	14.01	18.67	0.750402	-0.414265	17.82	7.47	2.38554	1.25432	10.13	6.14	1.64984	0.722324
CCR7	1.64	2.06	0.796117	-0.328949	0.63	1.3	0.484615	-1.04509	0.76	1.18	0.644068	-0.634716	0.37	1.23	0.300813	-1.73306
CD117	0.72	4.45	0.161798	-2.62774	0.32	15.69	0.0203952	-5.61563	0.68	6.03	0.112769	-3.14855	1.25	6.02	0.207641	-2.26784
CD134	2.86	1.31	2.18321	1.12645	3.11	1	3.11	1.63691	3.09	1.56	1.98077	0.986061	4.8	1.56	3.07692	1.62149
CD138	357.7	5.41	66.1183	6.04698	20.14	1.19	16.9244	4.08103	49.88	0.82	60.8293	5.92669	4.93	0.72	6.84722	2.77552
CD228	16.95	7.25	2.33793	1.22523	7.49	3.77	1.98674	0.990401	3.9	7.3	0.534247	-0.904422	4.42	7.76	0.569588	-0.81201
CD34	7.12	80.99	0.0879121	-3.50779	10.45	24.29	0.430218	-1.21686	12.51	98.31	0.127251	-2.97426	16.13	93.57	0.172384	-2.5363
CD44	206.84	119.25	1.73451	0.794526	26.03	10.65	2.44413	1.28932	47.39	182.29	0.25997	-1.94358	31.27	201.11	0.155487	-2.68513
CD48	9.04	3.18	2.84277	1.5073	8.5	0.86	9.88372	3.30505	6.02	2.36	2.55085	1.35098	4.41	2.13	2.07042	1.04993
CEACAM6	39.11	0.41	95.3902	6.57577	0.89	0.07	12.7143	3.66838	0.93	0.1	9.3	3.21723	0.49	0.1	4.9	2.29278
CLaudin 6	0.05	0	0	#NUM!	31.49	0	0	#NUM!	1.28	0.03	42.6667	5.41504	8.48	0	0	#NUM!
DLK-1	0	1.12	0	#NUM!	0.15	224.08	0.000669404	-10.5448	0	0.34	0	#NUM!	50	0.33	151.515	7.24332
DPEP3	0.02	0.02	1	0	0.11	0.02	5.5	2.45943	0.02	0.03	0.666667	-0.584963	0.01	0.04	0.25	-2
EFNA4	21.55	8.24	2.61529	1.38697	18.69	9.19	2.03373	1.02413	29.52	6.88	4.2907	2.10121	32.3	6.78	4.76401	2.25218
EGF	0.14	0.17	0.823529	-0.280108	0.15	0.06	2.5	1.32193	0.27	0.8	0.3375	-1.56704	0.26	0.87	0.298851	-1.7425
ENPP3	0.08	0.53	0.150943	-2.72792	0.18	0.57	0.315789	-1.66297	0.45	0.74	0.608108	-0.7176	0.25	0.77	0.324675	-1.62293
EPHA5	0	0.42	0	#NUM!	0.01	0.42	0.0238095	-5.39232	0	0.1	0	#NUM!	0.03	0.1	0.3	-1.73697
FGFR2	9.65	16.71	0.577499	-0.792111	21.58	12.35	1.74737	0.805184	20.84	38.39	0.54285	-0.881375	13.3	41.4	0.321256	-1.6382
FGFR3	34.6	2.58	13.4109	3.74533	2.38	0.53	4.49057	2.1669	3.05	2.17	1.40553	0.491114	7.01	2.17	3.23041	1.69172
FLT3	0.12	0.17	0.705882	-0.5025	0.06	0.04	1.5	0.584963	0.07	0.18	0.388889	-1.36257	0.05	0.18	0.277778	-1.848
FN1	100.7	248.22	0.405689	-1.30156	199.58	171.88	1.16116	0.215565	85.29	281.64	0.302833	-1.7234	456.38	281.53	1.62107	0.696947
GPA33	0.17	0.05	3.4	1.76553	0.06	0.03	2	1	0.07	0.04	1.75	0.807355	0.07	0.04	1.75	0.807355
GPR20	0.06	1.05	0.0571429	-4.12928	0.25	0.7	0.357143	-1.48543	0.06	2.02	0.029703	-5.07325	0.2	2.15	0.0930233	-3.42626
HAVCR1	0.02	0.04	0.5	-1	0.02	0	0	#NUM!	0.04	0.02	2	1	0.03	0.03	1	0
IGF1R	8.21	9.92	0.827621	-0.272958	8.2	16	0.5125	-0.964376	5.69	14.76	0.385501	-1.37519	7.16	15.52	0.46134	-1.1161
ITGB6	24.97	0.77	32.4286	5.01919	3.66	0.42	8.71429	3.12338	4.95	0.81	6.11111	2.61143	3.62	0.76	4.76316	2.25192
KAAG1	0.02	0	0	#NUM!	0.9	0	0	#NUM!	0.93	0	0	#NUM!	0.37	0	0	#NUM!
LIV-1	28.67	19.61	1.46201	0.547952	15.84	30.35	0.521911	-0.938124	27.31	20.19	1.35265	0.435788	26.14	19.61	1.33299	0.41467
LRRC15	0.25	0.11	2.27273	1.18442	0.49	0.04	12.25	3.61471	0.06	0.08	0.75	-0.415037	0.14	0.07	2	1
LYPD3	168.39	2.53	66.5573	6.05653	4.91	3.23	1.52012	0.604189	3.02	1.77	1.70621	0.770799	3.31	1.75	1.89143	0.919476
MUC-2	0.17	0.05	3.4	1.76553	0	0.03	0	#NUM!	0.03	0.03	1	0	0.03	0.02	1.5	0.584963
PTK7	64.24	70.08	0.916667	-0.125531	45.17	97.12	0.465095	-1.1044	102.67	118.86	0.863789	-0.211249	126.4	144.75	0.87323	-0.195567
SLAMF7	6.04	1.06	5.69811	2.51048	1.83	0.21	8.71429	3.12338	2.24	0.61	3.67213	1.87662	0.69	0.53	1.30189	0.380604
SLC44A4	5.77	3.02	1.9106	0.934023	30.05	1.74	17.2701	4.11021	26.52	2.81	9.43772	3.23844	5.4	2.57	2.10117	1.07119
SLITRK6	0.72	0.26	2.76923	1.46949	0.23	0.03	7.66667	2.9386	0.38	0.08	4.75	2.24793	0.35	0.06	5.83333	2.54432
TDGF1	0.03	0.4	0.075	-3.73697	0.28	6.94	0.0403458	-4.63144	0.55	0.5	1.1	0.137504	0.24	0.41	0.585366	-0.77259
TM4SF1	177.64	46.52	3.81857	1.93303	204.76	37.27	5.49396	2.45785	45.98	70.91	0.648428	-0.624983	33.55	65.08	0.515519	-0.955901
TRPV6	1.76	0.5	3.52	1.81558	1.64	0.18	9.11111	3.18763	1.72	0.22	7.81818	2.96683	0.4	0.22	1.81818	0.862496
FcRH5	0.61	0.21	2.90476	1.53842	0.08	0.09	0.888889	-0.169925	0.15	0.1	1.5	0.584963	0.04	0.09	0.444444	-1.16993
TOP1	41.76	25.82	1.61735	0.693633	30.3	23.24	1.30379	0.382708	41.45	24.02	1.72565	0.787136	40.08	24.22	1.65483	0.726684
A2aR	1.98	3.56	0.55618	-0.846377	1.01	3.33	0.303303	-1.72117	1.62	4.07	0.398034	-1.32903	2.68	4.13	0.64891	-0.623909
