# Supplementary material for: Uncovering potential targets for antibody-drug conjugates in the treatment of gynecologic malignancies
Source: Front Pharmacol. 2025 Feb 19;16:1525733. doi: 10.3389/fphar.2025.1525733 (PMC11880013; doi:10.3389/fphar.2025.1525733)
Supplement: Supplementary file 4 [file Table4.xlsx]

## Sheet: OV
None	未知	552
Serous	浆液性癌	247
Clear	透明细胞癌	60
Endometrioid	子宫内膜样癌	43
Mucinous	粘液性癌	19
Adenocarcinoma	卵巢腺癌	6
Carcinosarcoma	卵巢癌肉瘤	5
Undifferentiated	未分化癌	3
Brenner_Tumor	性索间质肿瘤	2
Serous_clear	浆液性透明细胞癌	1
Serous_low_grade	低级别浆液性卵巢癌	1
Transitional	过渡性	1

## Sheet: all
FOLR1							NaPi2b(SLC34A2)							MSLN							B7H4							TROP2							MUC1							ERBB3							CD74
Dataset_ID	Sample_ID	Subtype	Prognosis_time	Prognosis	Gene_expression		Dataset_ID	Sample_ID	Subtype	Prognosis_time	Prognosis	Gene_expression		Dataset_ID	Sample_ID	Subtype	Prognosis_time	Prognosis	Gene_expression		Dataset_ID	Sample_ID	Subtype	Prognosis_time	Prognosis	Gene_expression		Dataset_ID	Sample_ID	Subtype	Prognosis_time	Prognosis	Gene_expression		Dataset_ID	Sample_ID	Subtype	Prognosis_time	Prognosis	Gene_expression		Dataset_ID	Sample_ID	Subtype	Prognosis_time	Prognosis	Gene_expression		Dataset_ID
GSE39204	GSM958059	Clear	None	None	11.1267		GSE39204	GSM958059	Clear	None	None	10.6812		GSE39204	GSM958059	Clear	None	None	7.87652		GSE39204	GSM958059	Clear	None	None	11.043		GSE39204	GSM958059	Clear	None	None	10.6221		GSE39204	GSM958059	Clear	None	None	11.6533		GSE39204	GSM958059	Clear	None	None	9.41996		GSE39204
GSE39204	GSM958060	Clear	None	None	10.8681		GSE39204	GSM958060	Clear	None	None	10.6384		GSE39204	GSM958060	Clear	None	None	5.83289		GSE39204	GSM958060	Clear	None	None	10.1774		GSE39204	GSM958060	Clear	None	None	10.1586		GSE39204	GSM958060	Clear	None	None	12.2345		GSE39204	GSM958060	Clear	None	None	10.1662		GSE39204
GSE39204	GSM958061	Undifferentiated	None	None	4.85798		GSE39204	GSM958061	Undifferentiated	None	None	5.85798		GSE39204	GSM958061	Undifferentiated	None	None	4.85798		GSE39204	GSM958061	Undifferentiated	None	None	5.83289		GSE39204	GSM958061	Undifferentiated	None	None	9.88264		GSE39204	GSM958061	Undifferentiated	None	None	9.75154		GSE39204	GSM958061	Undifferentiated	None	None	9.05257		GSE39204
GSE39204	GSM958062	Clear	None	None	12.0137		GSE39204	GSM958062	Clear	None	None	10.865		GSE39204	GSM958062	Clear	None	None	10.0028		GSE39204	GSM958062	Clear	None	None	13.5878		GSE39204	GSM958062	Clear	None	None	12.2536		GSE39204	GSM958062	Clear	None	None	12.9454		GSE39204	GSM958062	Clear	None	None	9.87036		GSE39204
GSE39204	GSM958063	Endometrioid	None	None	9.6865		GSE39204	GSM958063	Endometrioid	None	None	11.0928		GSE39204	GSM958063	Endometrioid	None	None	9.30606		GSE39204	GSM958063	Endometrioid	None	None	10.2264		GSE39204	GSM958063	Endometrioid	None	None	12.8152		GSE39204	GSM958063	Endometrioid	None	None	13.0539		GSE39204	GSM958063	Endometrioid	None	None	9.62022		GSE39204
GSE39204	GSM958064	Serous	None	None	10.5784		GSE39204	GSM958064	Serous	None	None	7.8392		GSE39204	GSM958064	Serous	None	None	8.96867		GSE39204	GSM958064	Serous	None	None	8.90989		GSE39204	GSM958064	Serous	None	None	10.0458		GSE39204	GSM958064	Serous	None	None	10.4898		GSE39204	GSM958064	Serous	None	None	7.45121		GSE39204
GSE39204	GSM958065	Serous_clear	None	None	13.7722		GSE39204	GSM958065	Serous_clear	None	None	8.74819		GSE39204	GSM958065	Serous_clear	None	None	12.9274		GSE39204	GSM958065	Serous_clear	None	None	10.5245		GSE39204	GSM958065	Serous_clear	None	None	12.0251		GSE39204	GSM958065	Serous_clear	None	None	12.7869		GSE39204	GSM958065	Serous_clear	None	None	9.13955		GSE39204
GSE39204	GSM958066	Mucinous	None	None	8.13443		GSE39204	GSM958066	Mucinous	None	None	6.42626		GSE39204	GSM958066	Mucinous	None	None	9.39017		GSE39204	GSM958066	Mucinous	None	None	6.55459		GSE39204	GSM958066	Mucinous	None	None	10.69		GSE39204	GSM958066	Mucinous	None	None	13.2282		GSE39204	GSM958066	Mucinous	None	None	10.7013		GSE39204
GSE39204	GSM958067	Clear	None	None	12.2787		GSE39204	GSM958067	Clear	None	None	11.6046		GSE39204	GSM958067	Clear	None	None	12.1812		GSE39204	GSM958067	Clear	None	None	12.2387		GSE39204	GSM958067	Clear	None	None	10.8392		GSE39204	GSM958067	Clear	None	None	10.2491		GSE39204	GSM958067	Clear	None	None	11.265		GSE39204
GSE39204	GSM958068	Clear	None	None	12.5744		GSE39204	GSM958068	Clear	None	None	12.2892		GSE39204	GSM958068	Clear	None	None	9.64926		GSE39204	GSM958068	Clear	None	None	12.0265		GSE39204	GSM958068	Clear	None	None	11.9506		GSE39204	GSM958068	Clear	None	None	12.7145		GSE39204	GSM958068	Clear	None	None	10.9166		GSE39204
GSE39204	GSM958069	Serous	None	None	14.2814		GSE39204	GSM958069	Serous	None	None	10.3619		GSE39204	GSM958069	Serous	None	None	11.9084		GSE39204	GSM958069	Serous	None	None	10.3026		GSE39204	GSM958069	Serous	None	None	10.9285		GSE39204	GSM958069	Serous	None	None	12.8086		GSE39204	GSM958069	Serous	None	None	9.10066		GSE39204
GSE39204	GSM958070	Clear	None	None	12.8469		GSE39204	GSM958070	Clear	None	None	10.6284		GSE39204	GSM958070	Clear	None	None	11.6786		GSE39204	GSM958070	Clear	None	None	12.1969		GSE39204	GSM958070	Clear	None	None	10.821		GSE39204	GSM958070	Clear	None	None	11.8408		GSE39204	GSM958070	Clear	None	None	9.74483		GSE39204
GSE39204	GSM958071	Clear	None	None	13.0126		GSE39204	GSM958071	Clear	None	None	11.3146		GSE39204	GSM958071	Clear	None	None	4.75489		GSE39204	GSM958071	Clear	None	None	10.4409		GSE39204	GSM958071	Clear	None	None	7.16993		GSE39204	GSM958071	Clear	None	None	12.0365		GSE39204	GSM958071	Clear	None	None	10.1408		GSE39204
GSE39204	GSM958072	Endometrioid	None	None	7.08746		GSE39204	GSM958072	Endometrioid	None	None	6.33985		GSE39204	GSM958072	Endometrioid	None	None	5.61471		GSE39204	GSM958072	Endometrioid	None	None	3.45943		GSE39204	GSM958072	Endometrioid	None	None	11.8665		GSE39204	GSM958072	Endometrioid	None	None	9.47371		GSE39204	GSM958072	Endometrioid	None	None	7.55459		GSE39204
GSE39204	GSM958073	Serous	None	None	12.1072		GSE39204	GSM958073	Serous	None	None	10.2703		GSE39204	GSM958073	Serous	None	None	10.988		GSE39204	GSM958073	Serous	None	None	8.71425		GSE39204	GSM958073	Serous	None	None	8.55075		GSE39204	GSM958073	Serous	None	None	12.4971		GSE39204	GSM958073	Serous	None	None	7.85798		GSE39204
GSE39204	GSM958074	Mucinous	None	None	8.77808		GSE39204	GSM958074	Mucinous	None	None	8.43463		GSE39204	GSM958074	Mucinous	None	None	5.08746		GSE39204	GSM958074	Mucinous	None	None	5.67243		GSE39204	GSM958074	Mucinous	None	None	9.51964		GSE39204	GSM958074	Mucinous	None	None	10.242		GSE39204	GSM958074	Mucinous	None	None	8.89785		GSE39204
GSE39204	GSM958075	Serous	None	None	13.2594		GSE39204	GSM958075	Serous	None	None	9.48382		GSE39204	GSM958075	Serous	None	None	10.9873		GSE39204	GSM958075	Serous	None	None	9.87344		GSE39204	GSM958075	Serous	None	None	10.2819		GSE39204	GSM958075	Serous	None	None	12.8204		GSE39204	GSM958075	Serous	None	None	6.35755		GSE39204
GSE39204	GSM958076	Serous	None	None	12.958		GSE39204	GSM958076	Serous	None	None	9.6987		GSE39204	GSM958076	Serous	None	None	10.218		GSE39204	GSM958076	Serous	None	None	8.41363		GSE39204	GSM958076	Serous	None	None	11.8194		GSE39204	GSM958076	Serous	None	None	10.8918		GSE39204	GSM958076	Serous	None	None	9.00843		GSE39204
GSE39204	GSM958077	Carcinosarcoma	None	None	5.16993		GSE39204	GSM958077	Carcinoasarcoma	None	None	5.97728		GSE39204	GSM958077	Carcinoasarcoma	None	None	3.90689		GSE39204	GSM958077	Carcinoasarcoma	None	None	4.32193		GSE39204	GSM958077	Carcinoasarcoma	None	None	7.08746		GSE39204	GSM958077	Carcinoasarcoma	None	None	7.67243		GSE39204	GSM958077	Carcinoasarcoma	None	None	4.64386		GSE39204
GSE39204	GSM958078	Clear	None	None	10.9129		GSE39204	GSM958078	Clear	None	None	9.80252		GSE39204	GSM958078	Clear	None	None	5.52356		GSE39204	GSM958078	Clear	None	None	12.7887		GSE39204	GSM958078	Clear	None	None	7.12928		GSE39204	GSM958078	Clear	None	None	11.703		GSE39204	GSM958078	Clear	None	None	10.3004		GSE39204
GSE39204	GSM958079	Serous	None	None	11.9121		GSE39204	GSM958079	Serous	None	None	10.5755		GSE39204	GSM958079	Serous	None	None	10.2515		GSE39204	GSM958079	Serous	None	None	8.84862		GSE39204	GSM958079	Serous	None	None	11.5324		GSE39204	GSM958079	Serous	None	None	11.842		GSE39204	GSM958079	Serous	None	None	9.20945		GSE39204
GSE39204	GSM958080	Clear	None	None	13.1944		GSE39204	GSM958080	Clear	None	None	11.0417		GSE39204	GSM958080	Clear	None	None	13.4126		GSE39204	GSM958080	Clear	None	None	11.5892		GSE39204	GSM958080	Clear	None	None	12.3112		GSE39204	GSM958080	Clear	None	None	13.9426		GSE39204	GSM958080	Clear	None	None	10.2889		GSE39204
GSE39204	GSM958081	Serous	None	None	11.2264		GSE39204	GSM958081	Serous	None	None	13.1434		GSE39204	GSM958081	Serous	None	None	11.8738		GSE39204	GSM958081	Serous	None	None	10.3072		GSE39204	GSM958081	Serous	None	None	9.8857		GSE39204	GSM958081	Serous	None	None	13.4788		GSE39204	GSM958081	Serous	None	None	9.59991		GSE39204
GSE39204	GSM958082	Endometrioid	None	None	12.9322		GSE39204	GSM958082	Endometrioid	None	None	11.8634		GSE39204	GSM958082	Endometrioid	None	None	11.23		GSE39204	GSM958082	Endometrioid	None	None	9.50779		GSE39204	GSM958082	Endometrioid	None	None	9.13443		GSE39204	GSM958082	Endometrioid	None	None	13.0686		GSE39204	GSM958082	Endometrioid	None	None	9.36413		GSE39204
GSE39204	GSM958083	Clear	None	None	10.115		GSE39204	GSM958083	Clear	None	None	10.5971		GSE39204	GSM958083	Clear	None	None	12.3174		GSE39204	GSM958083	Clear	None	None	9.75822		GSE39204	GSM958083	Clear	None	None	6.78136		GSE39204	GSM958083	Clear	None	None	13.0485		GSE39204	GSM958083	Clear	None	None	9.76321		GSE39204
GSE39204	GSM958084	Clear	None	None	7.69349		GSE39204	GSM958084	Clear	None	None	2		GSE39204	GSM958084	Clear	None	None	3.58496		GSE39204	GSM958084	Clear	None	None	7.21917		GSE39204	GSM958084	Clear	None	None	6.53916		GSE39204	GSM958084	Clear	None	None	8.84862		GSE39204	GSM958084	Clear	None	None	6.20945		GSE39204
GSE39204	GSM958085	Endometrioid	None	None	10.9873		GSE39204	GSM958085	Endometrioid	None	None	10.2216		GSE39204	GSM958085	Endometrioid	None	None	9.76818		GSE39204	GSM958085	Endometrioid	None	None	8.98014		GSE39204	GSM958085	Endometrioid	None	None	9.66711		GSE39204	GSM958085	Endometrioid	None	None	11.0098		GSE39204	GSM958085	Endometrioid	None	None	7.74819		GSE39204
GSE39204	GSM958086	Serous	None	None	10.3465		GSE39204	GSM958086	Serous	None	None	9.74315		GSE39204	GSM958086	Serous	None	None	8.34873		GSE39204	GSM958086	Serous	None	None	7.18982		GSE39204	GSM958086	Serous	None	None	5.52356		GSE39204	GSM958086	Serous	None	None	11.7883		GSE39204	GSM958086	Serous	None	None	8.01681		GSE39204
GSE39204	GSM958087	Serous	None	None	11.9031		GSE39204	GSM958087	Serous	None	None	10.1228		GSE39204	GSM958087	Serous	None	None	10.3945		GSE39204	GSM958087	Serous	None	None	8.79766		GSE39204	GSM958087	Serous	None	None	6.82018		GSE39204	GSM958087	Serous	None	None	11.6913		GSE39204	GSM958087	Serous	None	None	8.10852		GSE39204
GSE39204	GSM958088	Clear	None	None	12.0898		GSE39204	GSM958088	Clear	None	None	11.617		GSE39204	GSM958088	Clear	None	None	5.72792		GSE39204	GSM958088	Clear	None	None	8.50383		GSE39204	GSM958088	Clear	None	None	12.0255		GSE39204	GSM958088	Clear	None	None	9.01681		GSE39204	GSM958088	Clear	None	None	10.9001		GSE39204
GSE39204	GSM958089	Endometrioid	None	None	7.49185		GSE39204	GSM958089	Endometrioid	None	None	11.4435		GSE39204	GSM958089	Endometrioid	None	None	8.56224		GSE39204	GSM958089	Endometrioid	None	None	8.68299		GSE39204	GSM958089	Endometrioid	None	None	12.2219		GSE39204	GSM958089	Endometrioid	None	None	12.4312		GSE39204	GSM958089	Endometrioid	None	None	9.8009		GSE39204
GSE39204	GSM958090	Endometrioid	None	None	10.9723		GSE39204	GSM958090	Endometrioid	None	None	11.4429		GSE39204	GSM958090	Endometrioid	None	None	10.6644		GSE39204	GSM958090	Endometrioid	None	None	10.7389		GSE39204	GSM958090	Endometrioid	None	None	12.4291		GSE39204	GSM958090	Endometrioid	None	None	12.6122		GSE39204	GSM958090	Endometrioid	None	None	9.91439		GSE39204
GSE39204	GSM958091	Endometrioid	None	None	11.7842		GSE39204	GSM958091	Endometrioid	None	None	8.72451		GSE39204	GSM958091	Endometrioid	None	None	4.75489		GSE39204	GSM958091	Endometrioid	None	None	9.90238		GSE39204	GSM958091	Endometrioid	None	None	10.0661		GSE39204	GSM958091	Endometrioid	None	None	9.76984		GSE39204	GSM958091	Endometrioid	None	None	9.46148		GSE39204
GSE39204	GSM958092	Endometrioid	None	None	9.12928		GSE39204	GSM958092	Endometrioid	None	None	10.3309		GSE39204	GSM958092	Endometrioid	None	None	5.45943		GSE39204	GSM958092	Endometrioid	None	None	9.35975		GSE39204	GSM958092	Endometrioid	None	None	10.7415		GSE39204	GSM958092	Endometrioid	None	None	11.8711		GSE39204	GSM958092	Endometrioid	None	None	9.04439		GSE39204
GSE39204	GSM958093	Serous	None	None	14.1077		GSE39204	GSM958093	Serous	None	None	10.5157		GSE39204	GSM958093	Serous	None	None	12.4404		GSE39204	GSM958093	Serous	None	None	7.67243		GSE39204	GSM958093	Serous	None	None	11.332		GSE39204	GSM958093	Serous	None	None	13.0042		GSE39204	GSM958093	Serous	None	None	9.77643		GSE39204
GSE39204	GSM958094	Serous	None	None	13.5606		GSE39204	GSM958094	Serous	None	None	11.6064		GSE39204	GSM958094	Serous	None	None	12.7836		GSE39204	GSM958094	Serous	None	None	10.3185		GSE39204	GSM958094	Serous	None	None	12.1338		GSE39204	GSM958094	Serous	None	None	13.0429		GSE39204	GSM958094	Serous	None	None	10.4868		GSE39204
GSE39204	GSM958095	Serous	None	None	13.3112		GSE39204	GSM958095	Serous	None	None	11.0708		GSE39204	GSM958095	Serous	None	None	12.3021		GSE39204	GSM958095	Serous	None	None	11.6078		GSE39204	GSM958095	Serous	None	None	11.8734		GSE39204	GSM958095	Serous	None	None	12.4491		GSE39204	GSM958095	Serous	None	None	8.49586		GSE39204
GSE39204	GSM958096	Clear	None	None	9.03892		GSE39204	GSM958096	Clear	None	None	9.79116		GSE39204	GSM958096	Clear	None	None	11.794		GSE39204	GSM958096	Clear	None	None	10.3663		GSE39204	GSM958096	Clear	None	None	8.76818		GSE39204	GSM958096	Clear	None	None	12.4916		GSE39204	GSM958096	Clear	None	None	8.96		GSE39204
GSE39204	GSM958097	Serous	None	None	14.4133		GSE39204	GSM958097	Serous	None	None	11.525		GSE39204	GSM958097	Serous	None	None	12.3869		GSE39204	GSM958097	Serous	None	None	12.0741		GSE39204	GSM958097	Serous	None	None	11.716		GSE39204	GSM958097	Serous	None	None	12.5105		GSE39204	GSM958097	Serous	None	None	9.14466		GSE39204
GSE39204	GSM958098	Serous	None	None	13.5195		GSE39204	GSM958098	Serous	None	None	9.44915		GSE39204	GSM958098	Serous	None	None	11.9043		GSE39204	GSM958098	Serous	None	None	10.2586		GSE39204	GSM958098	Serous	None	None	11.4553		GSE39204	GSM958098	Serous	None	None	11.0934		GSE39204	GSM958098	Serous	None	None	9.53722		GSE39204
GSE39204	GSM958099	Clear	None	None	11.7448		GSE39204	GSM958099	Clear	None	None	8.93664		GSE39204	GSM958099	Clear	None	None	2		GSE39204	GSM958099	Clear	None	None	8.85487		GSE39204	GSM958099	Clear	None	None	10.014		GSE39204	GSM958099	Clear	None	None	13.3288		GSE39204	GSM958099	Clear	None	None	10.8948		GSE39204
GSE39204	GSM958100	Undifferentiated	None	None	9.40514		GSE39204	GSM958100	Undifferentiated	None	None	12.9567		GSE39204	GSM958100	Undifferentiated	None	None	10.2609		GSE39204	GSM958100	Undifferentiated	None	None	5.97728		GSE39204	GSM958100	Undifferentiated	None	None	9.26444		GSE39204	GSM958100	Undifferentiated	None	None	11.3652		GSE39204	GSM958100	Undifferentiated	None	None	10.2644		GSE39204
GSE39204	GSM958101	Serous	None	None	13.3681		GSE39204	GSM958101	Serous	None	None	11.2384		GSE39204	GSM958101	Serous	None	None	12.1662		GSE39204	GSM958101	Serous	None	None	9.64746		GSE39204	GSM958101	Serous	None	None	11.8906		GSE39204	GSM958101	Serous	None	None	11.7185		GSE39204	GSM958101	Serous	None	None	9.32867		GSE39204
GSE39204	GSM958102	Endometrioid	None	None	12.6858		GSE39204	GSM958102	Endometrioid	None	None	12.3772		GSE39204	GSM958102	Endometrioid	None	None	9.33539		GSE39204	GSM958102	Endometrioid	None	None	11.1183		GSE39204	GSM958102	Endometrioid	None	None	12.1491		GSE39204	GSM958102	Endometrioid	None	None	13.1322		GSE39204	GSM958102	Endometrioid	None	None	9.37069		GSE39204
GSE39204	GSM958103	Endometrioid	None	None	9.97011		GSE39204	GSM958103	Endometrioid	None	None	8.7211		GSE39204	GSM958103	Endometrioid	None	None	4.9542		GSE39204	GSM958103	Endometrioid	None	None	6.06609		GSE39204	GSM958103	Endometrioid	None	None	11.1098		GSE39204	GSM958103	Endometrioid	None	None	9.71596		GSE39204	GSM958103	Endometrioid	None	None	8.94251		GSE39204
GSE39204	GSM958104	Endometrioid	None	None	13.3566		GSE39204	GSM958104	Endometrioid	None	None	9.74651		GSE39204	GSM958104	Endometrioid	None	None	10.5868		GSE39204	GSM958104	Endometrioid	None	None	10.851		GSE39204	GSM958104	Endometrioid	None	None	12.2282		GSE39204	GSM958104	Endometrioid	None	None	12.5135		GSE39204	GSM958104	Endometrioid	None	None	9.32418		GSE39204
GSE39204	GSM958105	Serous	None	None	10.4564		GSE39204	GSM958105	Serous	None	None	11.0161		GSE39204	GSM958105	Serous	None	None	9.91439		GSE39204	GSM958105	Serous	None	None	6.59991		GSE39204	GSM958105	Serous	None	None	12.1482		GSE39204	GSM958105	Serous	None	None	12.5644		GSE39204	GSM958105	Serous	None	None	9.45121		GSE39204
GSE39204	GSM958106	Serous	None	None	11.941		GSE39204	GSM958106	Serous	None	None	9.5812		GSE39204	GSM958106	Serous	None	None	9.74147		GSE39204	GSM958106	Serous	None	None	11.2906		GSE39204	GSM958106	Serous	None	None	11.5939		GSE39204	GSM958106	Serous	None	None	11.8715		GSE39204	GSM958106	Serous	None	None	8.77479		GSE39204
GSE39204	GSM958107	Serous	None	None	12.2706		GSE39204	GSM958107	Serous	None	None	9.55842		GSE39204	GSM958107	Serous	None	None	9.72451		GSE39204	GSM958107	Serous	None	None	10.8463		GSE39204	GSM958107	Serous	None	None	12.4686		GSE39204	GSM958107	Serous	None	None	13.2187		GSE39204	GSM958107	Serous	None	None	9.83289		GSE39204
GSE39204	GSM958108	Serous	None	None	11.2685		GSE39204	GSM958108	Serous	None	None	10.3509		GSE39204	GSM958108	Serous	None	None	7.57743		GSE39204	GSM958108	Serous	None	None	9.37504		GSE39204	GSM958108	Serous	None	None	10.6644		GSE39204	GSM958108	Serous	None	None	11.817		GSE39204	GSM958108	Serous	None	None	8.99435		GSE39204
GSE39204	GSM958109	Serous	None	None	11.9841		GSE39204	GSM958109	Serous	None	None	9.59059		GSE39204	GSM958109	Serous	None	None	11.3021		GSE39204	GSM958109	Serous	None	None	9.19229		GSE39204	GSM958109	Serous	None	None	12.1755		GSE39204	GSM958109	Serous	None	None	11.5304		GSE39204	GSM958109	Serous	None	None	9.28309		GSE39204
GSE39204	GSM958110	Serous	None	None	12.7645		GSE39204	GSM958110	Serous	None	None	10.2621		GSE39204	GSM958110	Serous	None	None	11.6243		GSE39204	GSM958110	Serous	None	None	8.71425		GSE39204	GSM958110	Serous	None	None	12.4144		GSE39204	GSM958110	Serous	None	None	12.0751		GSE39204	GSM958110	Serous	None	None	9.85953		GSE39204
GSE39204	GSM958111	Serous	None	None	11.9844		GSE39204	GSM958111	Serous	None	None	10.6138		GSE39204	GSM958111	Serous	None	None	11.5167		GSE39204	GSM958111	Serous	None	None	11.3832		GSE39204	GSM958111	Serous	None	None	9.64205		GSE39204	GSM958111	Serous	None	None	12.6704		GSE39204	GSM958111	Serous	None	None	8.30378		GSE39204
GSE39204	GSM958112	Endometrioid	None	None	5.35755		GSE39204	GSM958112	Endometrioid	None	None	4.75489		GSE39204	GSM958112	Endometrioid	None	None	1		GSE39204	GSM958112	Endometrioid	None	None	4.80735		GSE39204	GSM958112	Endometrioid	None	None	9.37938		GSE39204	GSM958112	Endometrioid	None	None	11.8376		GSE39204	GSM958112	Endometrioid	None	None	8.75489		GSE39204
GSE39204	GSM958113	Serous	None	None	13.2969		GSE39204	GSM958113	Serous	None	None	11.1098		GSE39204	GSM958113	Serous	None	None	10.5068		GSE39204	GSM958113	Serous	None	None	10.4818		GSE39204	GSM958113	Serous	None	None	10.6384		GSE39204	GSM958113	Serous	None	None	12.8374		GSE39204	GSM958113	Serous	None	None	8.81378		GSE39204
GSE39204	GSM958114	Clear	None	None	13.1846		GSE39204	GSM958114	Clear	None	None	7.08746		GSE39204	GSM958114	Clear	None	None	4.32193		GSE39204	GSM958114	Clear	None	None	9.03617		GSE39204	GSM958114	Clear	None	None	10.1098		GSE39204	GSM958114	Clear	None	None	12.7709		GSE39204	GSM958114	Clear	None	None	9.3015		GSE39204
GSE39204	GSM958115	Serous	None	None	13.7492		GSE39204	GSM958115	Serous	None	None	9.53722		GSE39204	GSM958115	Serous	None	None	12.4458		GSE39204	GSM958115	Serous	None	None	9.01959		GSE39204	GSM958115	Serous	None	None	10.4294		GSE39204	GSM958115	Serous	None	None	12.1836		GSE39204	GSM958115	Serous	None	None	9.59991		GSE39204
GSE39204	GSM958116	Serous_low_grade	None	None	8.21917		GSE39204	GSM958116	Serous_low_grade	None	None	7.59246		GSE39204	GSM958116	Serous_low_grade	None	None	9.82655		GSE39204	GSM958116	Serous_low_grade	None	None	4.58496		GSE39204	GSM958116	Serous_low_grade	None	None	8.29462		GSE39204	GSM958116	Serous_low_grade	None	None	9.67243		GSE39204	GSM958116	Serous_low_grade	None	None	6.45943		GSE39204
GSE39204	GSM958117	Serous	None	None	7.85175		GSE39204	GSM958117	Serous	None	None	7.7211		GSE39204	GSM958117	Serous	None	None	7.8009		GSE39204	GSM958117	Serous	None	None	5.70044		GSE39204	GSM958117	Serous	None	None	5.85798		GSE39204	GSM958117	Serous	None	None	8.10852		GSE39204	GSM958117	Serous	None	None	5.72792		GSE39204
GSE39204	GSM958118	Serous	None	None	13.782		GSE39204	GSM958118	Serous	None	None	12.5452		GSE39204	GSM958118	Serous	None	None	12.1415		GSE39204	GSM958118	Serous	None	None	7.50779		GSE39204	GSM958118	Serous	None	None	11.0334		GSE39204	GSM958118	Serous	None	None	12.2085		GSE39204	GSM958118	Serous	None	None	7.52356		GSE39204
GSE39204	GSM958119	Serous	None	None	11.6253		GSE39204	GSM958119	Serous	None	None	10.927		GSE39204	GSM958119	Serous	None	None	8.77149		GSE39204	GSM958119	Serous	None	None	9.41363		GSE39204	GSM958119	Serous	None	None	10.062		GSE39204	GSM958119	Serous	None	None	11.3636		GSE39204	GSM958119	Serous	None	None	8.11894		GSE39204
GSE39204	GSM958120	Clear	None	None	11.7507		GSE39204	GSM958120	Clear	None	None	8.54689		GSE39204	GSM958120	Clear	None	None	9.03067		GSE39204	GSM958120	Clear	None	None	7.22882		GSE39204	GSM958120	Clear	None	None	8.04985		GSE39204	GSM958120	Clear	None	None	12.1954		GSE39204	GSM958120	Clear	None	None	9.52356		GSE39204
GSE39204	GSM958121	Endometrioid	None	None	12.0444		GSE39204	GSM958121	Endometrioid	None	None	12.5864		GSE39204	GSM958121	Endometrioid	None	None	11.7653		GSE39204	GSM958121	Endometrioid	None	None	7.49185		GSE39204	GSM958121	Endometrioid	None	None	8.87652		GSE39204	GSM958121	Endometrioid	None	None	11.7142		GSE39204	GSM958121	Endometrioid	None	None	8.01681		GSE39204
GSE39204	GSM958122	Serous	None	None	11.9975		GSE39204	GSM958122	Serous	None	None	10.9151		GSE39204	GSM958122	Serous	None	None	10.4481		GSE39204	GSM958122	Serous	None	None	10.1573		GSE39204	GSM958122	Serous	None	None	10.4919		GSE39204	GSM958122	Serous	None	None	11.6702		GSE39204	GSM958122	Serous	None	None	7.42626		GSE39204
GSE30161	GSM746861	Serous	22.86666667	Dead	9.39232		GSE30161	GSM746861	Serous	22.8667	Dead	9.61839		GSE30161	GSM746861	Serous	22.8667	Dead	9.05799		GSE30161	GSM746861	Serous	22.8667	Dead	7.40088		GSE30161	GSM746861	Serous	22.8667	Dead	7.88264		GSE30161	GSM746861	Serous	22.8667	Dead	10.1137		GSE30161	GSM746861	Serous	22.8667	Dead	8.34873		GSE30161
GSE30161	GSM746862	Serous	86.06666667	Alive	7.46761		GSE30161	GSM746862	Serous	86.0667	Alive	10.5575		GSE30161	GSM746862	Serous	86.0667	Alive	8.01123		GSE30161	GSM746862	Serous	86.0667	Alive	3.58496		GSE30161	GSM746862	Serous	86.0667	Alive	6.16993		GSE30161	GSM746862	Serous	86.0667	Alive	12.101		GSE30161	GSM746862	Serous	86.0667	Alive	8.86419		GSE30161
GSE30161	GSM746863	Serous	19.83333333	Dead	9.68825		GSE30161	GSM746863	Serous	19.8333	Dead	12.6707		GSE30161	GSM746863	Serous	19.8333	Dead	8.75822		GSE30161	GSM746863	Serous	19.8333	Dead	6.72792		GSE30161	GSM746863	Serous	19.8333	Dead	9.80252		GSE30161	GSM746863	Serous	19.8333	Dead	12.5471		GSE30161	GSM746863	Serous	19.8333	Dead	9.35094		GSE30161
GSE30161	GSM746864	Serous	12.56666667	Dead	9.24793		GSE30161	GSM746864	Serous	12.5667	Dead	11.7052		GSE30161	GSM746864	Serous	12.5667	Dead	7.85175		GSE30161	GSM746864	Serous	12.5667	Dead	5.58496		GSE30161	GSM746864	Serous	12.5667	Dead	10.7764		GSE30161	GSM746864	Serous	12.5667	Dead	9.85175		GSE30161	GSM746864	Serous	12.5667	Dead	8.48784		GSE30161
GSE30161	GSM746865	Clear	29.9	Alive	7.54689		GSE30161	GSM746865	Clear	29.9	Alive	6.96578		GSE30161	GSM746865	Clear	29.9	Alive	7.53138		GSE30161	GSM746865	Clear	29.9	Alive	6.74147		GSE30161	GSM746865	Clear	29.9	Alive	7.8392		GSE30161	GSM746865	Clear	29.9	Alive	11.7707		GSE30161	GSM746865	Clear	29.9	Alive	9.03892		GSE30161
GSE30161	GSM746866	Serous	117.0333333	Alive	8.64386		GSE30161	GSM746866	Serous	117.033	Alive	7.29462		GSE30161	GSM746866	Serous	117.033	Alive	8.7039		GSE30161	GSM746866	Serous	117.033	Alive	5		GSE30161	GSM746866	Serous	117.033	Alive	8.72451		GSE30161	GSM746866	Serous	117.033	Alive	9.78953		GSE30161	GSM746866	Serous	117.033	Alive	8		GSE30161
GSE30161	GSM746867	Serous	32.16666667	Dead	8.62205		GSE30161	GSM746867	Serous	32.1667	Dead	4.85798		GSE30161	GSM746867	Serous	32.1667	Dead	6.39232		GSE30161	GSM746867	Serous	32.1667	Dead	2.80735		GSE30161	GSM746867	Serous	32.1667	Dead	6.85798		GSE30161	GSM746867	Serous	32.1667	Dead	10.8463		GSE30161	GSM746867	Serous	32.1667	Dead	9.92035		GSE30161
GSE30161	GSM746868	Serous	24.96666667	Dead	9.24079		GSE30161	GSM746868	Serous	24.9667	Dead	11.9285		GSE30161	GSM746868	Serous	24.9667	Dead	8.74483		GSE30161	GSM746868	Serous	24.9667	Dead	9.28309		GSE30161	GSM746868	Serous	24.9667	Dead	7.96578		GSE30161	GSM746868	Serous	24.9667	Dead	11.4409		GSE30161	GSM746868	Serous	24.9667	Dead	7.78136		GSE30161
GSE30161	GSM746869	Serous	15.86666667	Dead	8.91588		GSE30161	GSM746869	Serous	15.8667	Dead	11.4808		GSE30161	GSM746869	Serous	15.8667	Dead	8.49185		GSE30161	GSM746869	Serous	15.8667	Dead	7.40088		GSE30161	GSM746869	Serous	15.8667	Dead	9.89785		GSE30161	GSM746869	Serous	15.8667	Dead	11.4635		GSE30161	GSM746869	Serous	15.8667	Dead	7.91886		GSE30161
GSE30161	GSM746870	Clear	1.633333333	Dead	3.58496		GSE30161	GSM746870	Clear	1.63333	Dead	3.16993		GSE30161	GSM746870	Clear	1.63333	Dead	6.61471		GSE30161	GSM746870	Clear	1.63333	Dead	6.59991		GSE30161	GSM746870	Clear	1.63333	Dead	10.1787		GSE30161	GSM746870	Clear	1.63333	Dead	10.8819		GSE30161	GSM746870	Clear	1.63333	Dead	7.15987		GSE30161
GSE30161	GSM746871	Serous	15.66666667	Dead	8.97441		GSE30161	GSM746871	Serous	15.6667	Dead	6.71425		GSE30161	GSM746871	Serous	15.6667	Dead	9.37721		GSE30161	GSM746871	Serous	15.6667	Dead	5.70044		GSE30161	GSM746871	Serous	15.6667	Dead	8.03892		GSE30161	GSM746871	Serous	15.6667	Dead	9.24079		GSE30161	GSM746871	Serous	15.6667	Dead	7.82018		GSE30161
GSE30161	GSM746872	Serous	97.43333333	Dead	7.66534		GSE30161	GSM746872	Serous	97.4333	Dead	11.4594		GSE30161	GSM746872	Serous	97.4333	Dead	10.1662		GSE30161	GSM746872	Serous	97.4333	Dead	7.44294		GSE30161	GSM746872	Serous	97.4333	Dead	6.61471		GSE30161	GSM746872	Serous	97.4333	Dead	10.1098		GSE30161	GSM746872	Serous	97.4333	Dead	7.76155		GSE30161
GSE30161	GSM746873	Serous	66.43333333	Alive	10.1911		GSE30161	GSM746873	Serous	66.4333	Alive	12.8642		GSE30161	GSM746873	Serous	66.4333	Alive	9.85331		GSE30161	GSM746873	Serous	66.4333	Alive	6.74147		GSE30161	GSM746873	Serous	66.4333	Alive	9.26913		GSE30161	GSM746873	Serous	66.4333	Alive	11.9443		GSE30161	GSM746873	Serous	66.4333	Alive	9.00843		GSE30161
GSE30161	GSM746874	Clear	41.2	Alive	9.67243		GSE30161	GSM746874	Clear	41.2	Alive	10.1874		GSE30161	GSM746874	Clear	41.2	Alive	10.032		GSE30161	GSM746874	Clear	41.2	Alive	6.22882		GSE30161	GSM746874	Clear	41.2	Alive	8.42206		GSE30161	GSM746874	Clear	41.2	Alive	13.2544		GSE30161	GSM746874	Clear	41.2	Alive	7.13955		GSE30161
GSE30161	GSM746875	Serous	6.5	Alive	5.85798		GSE30161	GSM746875	Serous	6.5	Alive	10.9491		GSE30161	GSM746875	Serous	6.5	Alive	8.21432		GSE30161	GSM746875	Serous	6.5	Alive	5.12928		GSE30161	GSM746875	Serous	6.5	Alive	9.73132		GSE30161	GSM746875	Serous	6.5	Alive	10.0821		GSE30161	GSM746875	Serous	6.5	Alive	8.77808		GSE30161
GSE30161	GSM746876	Serous	40.4	Dead	8.15482		GSE30161	GSM746876	Serous	40.4	Dead	12.0021		GSE30161	GSM746876	Serous	40.4	Dead	9.1472		GSE30161	GSM746876	Serous	40.4	Dead	8.29462		GSE30161	GSM746876	Serous	40.4	Dead	8.59619		GSE30161	GSM746876	Serous	40.4	Dead	10.9374		GSE30161	GSM746876	Serous	40.4	Dead	8.82972		GSE30161
GSE30161	GSM746877	Serous	8.066666667	Dead	7.36632		GSE30161	GSM746877	Serous	8.06667	Dead	5.67243		GSE30161	GSM746877	Serous	8.06667	Dead	7.13955		GSE30161	GSM746877	Serous	8.06667	Dead	3.45943		GSE30161	GSM746877	Serous	8.06667	Dead	5.83289		GSE30161	GSM746877	Serous	8.06667	Dead	8.40939		GSE30161	GSM746877	Serous	8.06667	Dead	6		GSE30161
GSE30161	GSM746878	Serous	73.16666667	Dead	9.72962		GSE30161	GSM746878	Serous	73.1667	Dead	11.1787		GSE30161	GSM746878	Serous	73.1667	Dead	8.49185		GSE30161	GSM746878	Serous	73.1667	Dead	5.32193		GSE30161	GSM746878	Serous	73.1667	Dead	7.75489		GSE30161	GSM746878	Serous	73.1667	Dead	11.1079		GSE30161	GSM746878	Serous	73.1667	Dead	9.10329		GSE30161
GSE30161	GSM746879	Serous	76.06666667	Alive	9.28309		GSE30161	GSM746879	Serous	76.0667	Alive	9.13186		GSE30161	GSM746879	Serous	76.0667	Alive	8.39232		GSE30161	GSM746879	Serous	76.0667	Alive	5.20945		GSE30161	GSM746879	Serous	76.0667	Alive	7.13955		GSE30161	GSM746879	Serous	76.0667	Alive	9.52552		GSE30161	GSM746879	Serous	76.0667	Alive	7.46761		GSE30161
GSE30161	GSM746880	Serous	27.26666667	Dead	7.17991		GSE30161	GSM746880	Serous	27.2667	Dead	11.363		GSE30161	GSM746880	Serous	27.2667	Dead	7.96		GSE30161	GSM746880	Serous	27.2667	Dead	4.16993		GSE30161	GSM746880	Serous	27.2667	Dead	9.57175		GSE30161	GSM746880	Serous	27.2667	Dead	11.268		GSE30161	GSM746880	Serous	27.2667	Dead	9.87036		GSE30161
GSE30161	GSM746881	Transitional	110.5	Alive	8.85487		GSE30161	GSM746881	Transitional	110.5	Alive	10.007		GSE30161	GSM746881	Transitional	110.5	Alive	7.70736		GSE30161	GSM746881	Transitional	110.5	Alive	8.48784		GSE30161	GSM746881	Transitional	110.5	Alive	7.47573		GSE30161	GSM746881	Transitional	110.5	Alive	11.0091		GSE30161	GSM746881	Transitional	110.5	Alive	7.71425		GSE30161
GSE30161	GSM746882	Serous	12.9	Dead	8.79442		GSE30161	GSM746882	Serous	12.9	Dead	10.5343		GSE30161	GSM746882	Serous	12.9	Dead	9.13699		GSE30161	GSM746882	Serous	12.9	Dead	7.81378		GSE30161	GSM746882	Serous	12.9	Dead	10.7099		GSE30161	GSM746882	Serous	12.9	Dead	10.5727		GSE30161	GSM746882	Serous	12.9	Dead	8.24317		GSE30161
GSE30161	GSM746883	Clear	21.96666667	Alive	7.45121		GSE30161	GSM746883	Clear	21.9667	Alive	8.60733		GSE30161	GSM746883	Clear	21.9667	Alive	6.10852		GSE30161	GSM746883	Clear	21.9667	Alive	6.84549		GSE30161	GSM746883	Clear	21.9667	Alive	7.93664		GSE30161	GSM746883	Clear	21.9667	Alive	10.9556		GSE30161	GSM746883	Clear	21.9667	Alive	10.5565		GSE30161
GSE30161	GSM746884	Serous	52.63333333	Dead	7.42626		GSE30161	GSM746884	Serous	52.6333	Dead	12.3026		GSE30161	GSM746884	Serous	52.6333	Dead	8.89482		GSE30161	GSM746884	Serous	52.6333	Dead	9.83447		GSE30161	GSM746884	Serous	52.6333	Dead	9.6865		GSE30161	GSM746884	Serous	52.6333	Dead	11.4737		GSE30161	GSM746884	Serous	52.6333	Dead	8.98299		GSE30161
GSE30161	GSM746885	Serous	32.83333333	Dead	8.3443		GSE30161	GSM746885	Serous	32.8333	Dead	4.39232		GSE30161	GSM746885	Serous	32.8333	Dead	3.32193		GSE30161	GSM746885	Serous	32.8333	Dead	3.32193		GSE30161	GSM746885	Serous	32.8333	Dead	7.60733		GSE30161	GSM746885	Serous	32.8333	Dead	8.91588		GSE30161	GSM746885	Serous	32.8333	Dead	8.12928		GSE30161
GSE30161	GSM746886	Serous	7.9	Dead	8.31288		GSE30161	GSM746886	Serous	7.9	Dead	11.2784		GSE30161	GSM746886	Serous	7.9	Dead	8.64746		GSE30161	GSM746886	Serous	7.9	Dead	8.29921		GSE30161	GSM746886	Serous	7.9	Dead	8.56224		GSE30161	GSM746886	Serous	7.9	Dead	10.9248		GSE30161	GSM746886	Serous	7.9	Dead	7.3837		GSE30161
GSE30161	GSM746887	Serous	4.566666667	Dead	8.36194		GSE30161	GSM746887	Serous	4.56667	Dead	10.7022		GSE30161	GSM746887	Serous	4.56667	Dead	9.07682		GSE30161	GSM746887	Serous	4.56667	Dead	10.8273		GSE30161	GSM746887	Serous	4.56667	Dead	8.33985		GSE30161	GSM746887	Serous	4.56667	Dead	12.3859		GSE30161	GSM746887	Serous	4.56667	Dead	9.46964		GSE30161
GSE30161	GSM746888	Undifferentiated	74.86666667	Alive	5.70044		GSE30161	GSM746888	Undifferentiated	74.8667	Alive	4.52356		GSE30161	GSM746888	Undifferentiated	74.8667	Alive	6.71425		GSE30161	GSM746888	Undifferentiated	74.8667	Alive	2.58496		GSE30161	GSM746888	Undifferentiated	74.8667	Alive	6.76818		GSE30161	GSM746888	Undifferentiated	74.8667	Alive	8.21917		GSE30161	GSM746888	Undifferentiated	74.8667	Alive	10.0768		GSE30161
GSE30161	GSM746889	Serous	23.23333333	Alive	1.58496		GSE30161	GSM746889	Serous	23.2333	Alive	9.62936		GSE30161	GSM746889	Serous	23.2333	Alive	6.52356		GSE30161	GSM746889	Serous	23.2333	Alive	2.80735		GSE30161	GSM746889	Serous	23.2333	Alive	8.62571		GSE30161	GSM746889	Serous	23.2333	Alive	9.57743		GSE30161	GSM746889	Serous	23.2333	Alive	9.55075		GSE30161
GSE30161	GSM746890	Serous	71.43333333	Alive	8.224		GSE30161	GSM746890	Serous	71.4333	Alive	11.1649		GSE30161	GSM746890	Serous	71.4333	Alive	7.67948		GSE30161	GSM746890	Serous	71.4333	Alive	1.58496		GSE30161	GSM746890	Serous	71.4333	Alive	6.75489		GSE30161	GSM746890	Serous	71.4333	Alive	11.5651		GSE30161	GSM746890	Serous	71.4333	Alive	7.04439		GSE30161
GSE30161	GSM746891	Serous	23.46666667	Dead	8.66534		GSE30161	GSM746891	Serous	23.4667	Dead	11.007		GSE30161	GSM746891	Serous	23.4667	Dead	6.91886		GSE30161	GSM746891	Serous	23.4667	Dead	8.96578		GSE30161	GSM746891	Serous	23.4667	Dead	11.0437		GSE30161	GSM746891	Serous	23.4667	Dead	11.0708		GSE30161	GSM746891	Serous	23.4667	Dead	8.80413		GSE30161
GSE30161	GSM746892	Serous	52.03333333	Dead	8.27146		GSE30161	GSM746892	Serous	52.0333	Dead	8.57365		GSE30161	GSM746892	Serous	52.0333	Dead	8.47978		GSE30161	GSM746892	Serous	52.0333	Dead	8.77808		GSE30161	GSM746892	Serous	52.0333	Dead	8.14466		GSE30161	GSM746892	Serous	52.0333	Dead	11.1787		GSE30161	GSM746892	Serous	52.0333	Dead	9.0634		GSE30161
GSE30161	GSM746893	Serous	34.76666667	Dead	7.92481		GSE30161	GSM746893	Serous	34.7667	Dead	10.6321		GSE30161	GSM746893	Serous	34.7667	Dead	3.32193		GSE30161	GSM746893	Serous	34.7667	Dead	7.90689		GSE30161	GSM746893	Serous	34.7667	Dead	8.78463		GSE30161	GSM746893	Serous	34.7667	Dead	10.3805		GSE30161	GSM746893	Serous	34.7667	Dead	7.45121		GSE30161
GSE30161	GSM746894	Clear	56.9	Alive	8.2854		GSE30161	GSM746894	Clear	56.9	Alive	8.51175		GSE30161	GSM746894	Clear	56.9	Alive	7.81378		GSE30161	GSM746894	Clear	56.9	Alive	9.58684		GSE30161	GSM746894	Clear	56.9	Alive	10.2058		GSE30161	GSM746894	Clear	56.9	Alive	12.8098		GSE30161	GSM746894	Clear	56.9	Alive	9.75822		GSE30161
GSE30161	GSM746895	Serous	38.4	Dead	10.7928		GSE30161	GSM746895	Serous	38.4	Dead	10.9322		GSE30161	GSM746895	Serous	38.4	Dead	9.53722		GSE30161	GSM746895	Serous	38.4	Dead	4.32193		GSE30161	GSM746895	Serous	38.4	Dead	7.64386		GSE30161	GSM746895	Serous	38.4	Dead	12.4735		GSE30161	GSM746895	Serous	38.4	Dead	7.82018		GSE30161
GSE30161	GSM746896	None	50.96666667	Dead	6.90689		GSE30161	GSM746896	None	50.9667	Dead	10.4747		GSE30161	GSM746896	None	50.9667	Dead	6.37504		GSE30161	GSM746896	None	50.9667	Dead	5.90689		GSE30161	GSM746896	None	50.9667	Dead	3.80735		GSE30161	GSM746896	None	50.9667	Dead	8.98014		GSE30161	GSM746896	None	50.9667	Dead	7.87652		GSE30161
GSE30161	GSM746897	Serous	140.2666667	Alive	6.88264		GSE30161	GSM746897	Serous	140.267	Alive	6.08746		GSE30161	GSM746897	Serous	140.267	Alive	9.33316		GSE30161	GSM746897	Serous	140.267	Alive	5.61471		GSE30161	GSM746897	Serous	140.267	Alive	8.63662		GSE30161	GSM746897	Serous	140.267	Alive	9.74651		GSE30161	GSM746897	Serous	140.267	Alive	8.26679		GSE30161
GSE30161	GSM746898	Serous	14.46666667	Dead	7.8009		GSE30161	GSM746898	Serous	14.4667	Dead	8.74483		GSE30161	GSM746898	Serous	14.4667	Dead	8.99152		GSE30161	GSM746898	Serous	14.4667	Dead	6.67243		GSE30161	GSM746898	Serous	14.4667	Dead	8.87958		GSE30161	GSM746898	Serous	14.4667	Dead	11.9114		GSE30161	GSM746898	Serous	14.4667	Dead	8.08215		GSE30161
GSE30161	GSM746899	Serous	90.33333333	Alive	9.78463		GSE30161	GSM746899	Serous	90.3333	Alive	12.6062		GSE30161	GSM746899	Serous	90.3333	Alive	8.11374		GSE30161	GSM746899	Serous	90.3333	Alive	7.67243		GSE30161	GSM746899	Serous	90.3333	Alive	9.72622		GSE30161	GSM746899	Serous	90.3333	Alive	10.8941		GSE30161	GSM746899	Serous	90.3333	Alive	7.48382		GSE30161
GSE30161	GSM746900	Serous	69.83333333	Dead	3.45943		GSE30161	GSM746900	Serous	69.8333	Dead	8.82337		GSE30161	GSM746900	Serous	69.8333	Dead	8.01123		GSE30161	GSM746900	Serous	69.8333	Dead	7.91886		GSE30161	GSM746900	Serous	69.8333	Dead	9.3015		GSE30161	GSM746900	Serous	69.8333	Dead	10.8634		GSE30161	GSM746900	Serous	69.8333	Dead	9.19229		GSE30161
GSE30161	GSM746901	Endometrioid	4.166666667	Alive	6.33985		GSE30161	GSM746901	Endometrioid	4.16667	Alive	6.94251		GSE30161	GSM746901	Endometrioid	4.16667	Alive	9.45327		GSE30161	GSM746901	Endometrioid	4.16667	Alive	6.39232		GSE30161	GSM746901	Endometrioid	4.16667	Alive	5.9542		GSE30161	GSM746901	Endometrioid	4.16667	Alive	10.1774		GSE30161	GSM746901	Endometrioid	4.16667	Alive	7.43463		GSE30161
GSE30161	GSM746902	Serous	32.93333333	Alive	7.71425		GSE30161	GSM746902	Serous	32.9333	Alive	10.543		GSE30161	GSM746902	Serous	32.9333	Alive	9.25267		GSE30161	GSM746902	Serous	32.9333	Alive	9.11894		GSE30161	GSM746902	Serous	32.9333	Alive	11.0688		GSE30161	GSM746902	Serous	32.9333	Alive	11.3197		GSE30161	GSM746902	Serous	32.9333	Alive	9.32643		GSE30161
GSE30161	GSM746903	Serous	121.4666667	Alive	2.80735		GSE30161	GSM746903	Serous	121.467	Alive	3.45943		GSE30161	GSM746903	Serous	121.467	Alive	8.24793		GSE30161	GSM746903	Serous	121.467	Alive	8.16993		GSE30161	GSM746903	Serous	121.467	Alive	7.15987		GSE30161	GSM746903	Serous	121.467	Alive	8.66178		GSE30161	GSM746903	Serous	121.467	Alive	6.12928		GSE30161
GSE30161	GSM746904	Serous	83.76666667	Alive	9.33539		GSE30161	GSM746904	Serous	83.7667	Alive	12.9131		GSE30161	GSM746904	Serous	83.7667	Alive	9.26913		GSE30161	GSM746904	Serous	83.7667	Alive	10.4367		GSE30161	GSM746904	Serous	83.7667	Alive	7.69349		GSE30161	GSM746904	Serous	83.7667	Alive	10.3298		GSE30161	GSM746904	Serous	83.7667	Alive	8.73471		GSE30161
GSE30161	GSM746905	Serous	129.6333333	Alive	8.14466		GSE30161	GSM746905	Serous	129.633	Alive	7.21917		GSE30161	GSM746905	Serous	129.633	Alive	5.67243		GSE30161	GSM746905	Serous	129.633	Alive	3.80735		GSE30161	GSM746905	Serous	129.633	Alive	8.3443		GSE30161	GSM746905	Serous	129.633	Alive	6.20945		GSE30161	GSM746905	Serous	129.633	Alive	7.62936		GSE30161
GSE30161	GSM746906	Serous	75.03333333	Dead	9.35094		GSE30161	GSM746906	Serous	75.0333	Dead	11.2633		GSE30161	GSM746906	Serous	75.0333	Dead	8.72792		GSE30161	GSM746906	Serous	75.0333	Dead	9.8392		GSE30161	GSM746906	Serous	75.0333	Dead	10.769		GSE30161	GSM746906	Serous	75.0333	Dead	12.6976		GSE30161	GSM746906	Serous	75.0333	Dead	9.03892		GSE30161
GSE30161	GSM746907	Serous	93.16666667	Dead	8.9629		GSE30161	GSM746907	Serous	93.1667	Dead	10.2515		GSE30161	GSM746907	Serous	93.1667	Dead	8.5812		GSE30161	GSM746907	Serous	93.1667	Dead	6.93074		GSE30161	GSM746907	Serous	93.1667	Dead	8.59991		GSE30161	GSM746907	Serous	93.1667	Dead	12.0341		GSE30161	GSM746907	Serous	93.1667	Dead	7.78136		GSE30161
GSE30161	GSM746908	Serous	24.73333333	Dead	8.90989		GSE30161	GSM746908	Serous	24.7333	Dead	12.0731		GSE30161	GSM746908	Serous	24.7333	Dead	9.00562		GSE30161	GSM746908	Serous	24.7333	Dead	9.59619		GSE30161	GSM746908	Serous	24.7333	Dead	11.3918		GSE30161	GSM746908	Serous	24.7333	Dead	11.8599		GSE30161	GSM746908	Serous	24.7333	Dead	8.9571		GSE30161
GSE30161	GSM746909	Mucinous	3.133333333	Dead	6.78136		GSE30161	GSM746909	Mucinous	3.13333	Dead	4.9542		GSE30161	GSM746909	Mucinous	3.13333	Dead	6.35755		GSE30161	GSM746909	Mucinous	3.13333	Dead	4.52356		GSE30161	GSM746909	Mucinous	3.13333	Dead	8.66534		GSE30161	GSM746909	Mucinous	3.13333	Dead	8.48382		GSE30161	GSM746909	Mucinous	3.13333	Dead	6.79442		GSE30161
GSE30161	GSM746910	Serous	20.9	Dead	5.75489		GSE30161	GSM746910	Serous	20.9	Dead	5.85798		GSE30161	GSM746910	Serous	20.9	Dead	6.6865		GSE30161	GSM746910	Serous	20.9	Dead	4.9542		GSE30161	GSM746910	Serous	20.9	Dead	6.30378		GSE30161	GSM746910	Serous	20.9	Dead	7.29462		GSE30161	GSM746910	Serous	20.9	Dead	7.49985		GSE30161
GSE30161	GSM746911	Serous	10.6	Dead	8		GSE30161	GSM746911	Serous	10.6	Dead	12.4765		GSE30161	GSM746911	Serous	10.6	Dead	8.27146		GSE30161	GSM746911	Serous	10.6	Dead	4.16993		GSE30161	GSM746911	Serous	10.6	Dead	8.87036		GSE30161	GSM746911	Serous	10.6	Dead	11.5206		GSE30161	GSM746911	Serous	10.6	Dead	8.90989		GSE30161
GSE30161	GSM746912	Serous	32.43333333	Alive	8.3837		GSE30161	GSM746912	Serous	32.4333	Alive	10.4747		GSE30161	GSM746912	Serous	32.4333	Alive	8.61471		GSE30161	GSM746912	Serous	32.4333	Alive	8.16491		GSE30161	GSM746912	Serous	32.4333	Alive	7.3837		GSE30161	GSM746912	Serous	32.4333	Alive	10.6926		GSE30161	GSM746912	Serous	32.4333	Alive	7.05528		GSE30161
GSE30161	GSM746913	Serous	34.36666667	Dead	8.87652		GSE30161	GSM746913	Serous	34.3667	Dead	7.46761		GSE30161	GSM746913	Serous	34.3667	Dead	6.18982		GSE30161	GSM746913	Serous	34.3667	Dead	8.29462		GSE30161	GSM746913	Serous	34.3667	Dead	8.62571		GSE30161	GSM746913	Serous	34.3667	Dead	10.7632		GSE30161	GSM746913	Serous	34.3667	Dead	8.93958		GSE30161
GSE30161	GSM746914	Serous	50.03333333	Dead	8.64746		GSE30161	GSM746914	Serous	50.0333	Dead	11.2889		GSE30161	GSM746914	Serous	50.0333	Dead	8.73471		GSE30161	GSM746914	Serous	50.0333	Dead	9.59805		GSE30161	GSM746914	Serous	50.0333	Dead	9.93958		GSE30161	GSM746914	Serous	50.0333	Dead	10.6856		GSE30161	GSM746914	Serous	50.0333	Dead	9.64024		GSE30161
GSE30161	GSM746915	Serous	61.53333333	Dead	9.21189		GSE30161	GSM746915	Serous	61.5333	Dead	13.7009		GSE30161	GSM746915	Serous	61.5333	Dead	10.4737		GSE30161	GSM746915	Serous	61.5333	Dead	3.32193		GSE30161	GSM746915	Serous	61.5333	Dead	8.29921		GSE30161	GSM746915	Serous	61.5333	Dead	11.9679		GSE30161	GSM746915	Serous	61.5333	Dead	7.49985		GSE30161
GSE30161	GSM746916	Serous	19.4	Dead	9.49586		GSE30161	GSM746916	Serous	19.4	Dead	13.1727		GSE30161	GSM746916	Serous	19.4	Dead	10.1624		GSE30161	GSM746916	Serous	19.4	Dead	8.23362		GSE30161	GSM746916	Serous	19.4	Dead	10.2889		GSE30161	GSM746916	Serous	19.4	Dead	9.69697		GSE30161	GSM746916	Serous	19.4	Dead	9.79442		GSE30161
GSE30161	GSM746917	None	6.933333333	Alive	9.29921		GSE30161	GSM746917	None	6.93333	Alive	12.2444		GSE30161	GSM746917	None	6.93333	Alive	9.18239		GSE30161	GSM746917	None	6.93333	Alive	9.84706		GSE30161	GSM746917	None	6.93333	Alive	10.544		GSE30161	GSM746917	None	6.93333	Alive	12.4602		GSE30161	GSM746917	None	6.93333	Alive	9.50581		GSE30161
GSE30161	GSM746918	Serous	55.4	Dead	9.51767		GSE30161	GSM746918	Serous	55.4	Dead	10.5108		GSE30161	GSM746918	Serous	55.4	Dead	10.1948		GSE30161	GSM746918	Serous	55.4	Dead	7.67948		GSE30161	GSM746918	Serous	55.4	Dead	9.40301		GSE30161	GSM746918	Serous	55.4	Dead	11.9035		GSE30161	GSM746918	Serous	55.4	Dead	9.51964		GSE30161
GSE38666	GSM947289	None	None	None	6.82018		GSE38666	GSM947289	None	None	None	6.14975		GSE38666	GSM947289	None	None	None	4.9542		GSE38666	GSM947289	None	None	None	2		GSE38666	GSM947289	None	None	None	8.83605		GSE38666	GSM947289	None	None	None	9.53722		GSE38666	GSM947289	None	None	None	6.40939		GSE38666
GSE38666	GSM947290	None	None	None	7.08746		GSE38666	GSM947290	None	None	None	8.73132		GSE38666	GSM947290	None	None	None	5.42626		GSE38666	GSM947290	None	None	None	9.34873		GSE38666	GSM947290	None	None	None	8.81057		GSE38666	GSM947290	None	None	None	11.7969		GSE38666	GSM947290	None	None	None	8.02791		GSE38666
GSE38666	GSM947291	None	None	None	9.44708		GSE38666	GSM947291	None	None	None	8.08215		GSE38666	GSM947291	None	None	None	4.16993		GSE38666	GSM947291	None	None	None	8.81057		GSE38666	GSM947291	None	None	None	9.23122		GSE38666	GSM947291	None	None	None	8.93074		GSE38666	GSM947291	None	None	None	7.85798		GSE38666
GSE38666	GSM947292	None	None	None	7.78136		GSE38666	GSM947292	None	None	None	8.55842		GSE38666	GSM947292	None	None	None	6.30378		GSE38666	GSM947292	None	None	None	10.5216		GSE38666	GSM947292	None	None	None	11.7048		GSE38666	GSM947292	None	None	None	11.6582		GSE38666	GSM947292	None	None	None	7.99435		GSE38666
GSE38666	GSM947293	None	None	None	10.4231		GSE38666	GSM947293	None	None	None	10.5575		GSE38666	GSM947293	None	None	None	9.51373		GSE38666	GSM947293	None	None	None	9.9542		GSE38666	GSM947293	None	None	None	10.1215		GSE38666	GSM947293	None	None	None	8.03342		GSE38666	GSM947293	None	None	None	8.57743		GSE38666
GSE38666	GSM947294	None	None	None	5.72792		GSE38666	GSM947294	None	None	None	6.80735		GSE38666	GSM947294	None	None	None	5.04439		GSE38666	GSM947294	None	None	None	7.06609		GSE38666	GSM947294	None	None	None	7.29462		GSE38666	GSM947294	None	None	None	7.65105		GSE38666	GSM947294	None	None	None	6.22882		GSE38666
GSE38666	GSM947295	None	None	None	7.85175		GSE38666	GSM947295	None	None	None	8.9571		GSE38666	GSM947295	None	None	None	6.94251		GSE38666	GSM947295	None	None	None	8.93369		GSE38666	GSM947295	None	None	None	12.0735		GSE38666	GSM947295	None	None	None	9.62936		GSE38666	GSM947295	None	None	None	7.34873		GSE38666
GSE38666	GSM947296	None	None	None	8.25267		GSE38666	GSM947296	None	None	None	10.0238		GSE38666	GSM947296	None	None	None	6.32193		GSE38666	GSM947296	None	None	None	5.55459		GSE38666	GSM947296	None	None	None	10.7624		GSE38666	GSM947296	None	None	None	10.1434		GSE38666	GSM947296	None	None	None	8.45121		GSE38666
GSE38666	GSM947297	None	None	None	8.73809		GSE38666	GSM947297	None	None	None	9.90388		GSE38666	GSM947297	None	None	None	4.45943		GSE38666	GSM947297	None	None	None	10.5699		GSE38666	GSM947297	None	None	None	8.14975		GSE38666	GSM947297	None	None	None	12.5875		GSE38666	GSM947297	None	None	None	9.71425		GSE38666
GSE38666	GSM947298	None	None	None	8.47573		GSE38666	GSM947298	None	None	None	8.02237		GSE38666	GSM947298	None	None	None	3.58496		GSE38666	GSM947298	None	None	None	11.03		GSE38666	GSM947298	None	None	None	11.8166		GSE38666	GSM947298	None	None	None	11.2113		GSE38666	GSM947298	None	None	None	9.17742		GSE38666
GSE38666	GSM947299	None	None	None	9.03892		GSE38666	GSM947299	None	None	None	8.51175		GSE38666	GSM947299	None	None	None	4.58496		GSE38666	GSM947299	None	None	None	10.599		GSE38666	GSM947299	None	None	None	6.12928		GSE38666	GSM947299	None	None	None	12.7518		GSE38666	GSM947299	None	None	None	8.29002		GSE38666
GSE38666	GSM947300	None	None	None	9.16239		GSE38666	GSM947300	None	None	None	8.45943		GSE38666	GSM947300	None	None	None	5.16993		GSE38666	GSM947300	None	None	None	11.4486		GSE38666	GSM947300	None	None	None	12.2015		GSE38666	GSM947300	None	None	None	12.0403		GSE38666	GSM947300	None	None	None	8.96867		GSE38666
GSE38666	GSM947301	None	None	None	9.76487		GSE38666	GSM947301	None	None	None	10.9873		GSE38666	GSM947301	None	None	None	7.90087		GSE38666	GSM947301	None	None	None	9.52943		GSE38666	GSM947301	None	None	None	10.2009		GSE38666	GSM947301	None	None	None	12.9506		GSE38666	GSM947301	None	None	None	7.92481		GSE38666
GSE38666	GSM947302	None	None	None	7		GSE38666	GSM947302	None	None	None	9.44708		GSE38666	GSM947302	None	None	None	5.16993		GSE38666	GSM947302	None	None	None	6.76818		GSE38666	GSM947302	None	None	None	7.50779		GSE38666	GSM947302	None	None	None	12.0512		GSE38666	GSM947302	None	None	None	7.24793		GSE38666
GSE38666	GSM947303	None	None	None	8.12928		GSE38666	GSM947303	None	None	None	8.96578		GSE38666	GSM947303	None	None	None	4.45943		GSE38666	GSM947303	None	None	None	9.94837		GSE38666	GSM947303	None	None	None	11.858		GSE38666	GSM947303	None	None	None	10.6348		GSE38666	GSM947303	None	None	None	7.90689		GSE38666
GSE38666	GSM947305	None	None	None	9.72451		GSE38666	GSM947305	None	None	None	9.64926		GSE38666	GSM947305	None	None	None	5.72792		GSE38666	GSM947305	None	None	None	8.8857		GSE38666	GSM947305	None	None	None	12.1991		GSE38666	GSM947305	None	None	None	10.9226		GSE38666	GSM947305	None	None	None	8.53138		GSE38666
GSE38666	GSM947306	None	None	None	9.0607		GSE38666	GSM947306	None	None	None	7.78136		GSE38666	GSM947306	None	None	None	6.6865		GSE38666	GSM947306	None	None	None	9		GSE38666	GSM947306	None	None	None	12.0262		GSE38666	GSM947306	None	None	None	9.47776		GSE38666	GSM947306	None	None	None	8.66178		GSE38666
GSE38666	GSM947307	None	None	None	10.6996		GSE38666	GSM947307	None	None	None	7.91886		GSE38666	GSM947307	None	None	None	6.56986		GSE38666	GSM947307	None	None	None	9.66		GSE38666	GSM947307	None	None	None	11.9538		GSE38666	GSM947307	None	None	None	11.8903		GSE38666	GSM947307	None	None	None	8.35315		GSE38666
GSE38666	GSM947309	None	None	None	13.0509		GSE38666	GSM947309	None	None	None	8.50383		GSE38666	GSM947309	None	None	None	6.71425		GSE38666	GSM947309	None	None	None	10.5333		GSE38666	GSM947309	None	None	None	12.0522		GSE38666	GSM947309	None	None	None	11.0133		GSE38666	GSM947309	None	None	None	7.59246		GSE38666
GSE38666	GSM947310	None	None	None	8.45533		GSE38666	GSM947310	None	None	None	10.7279		GSE38666	GSM947310	None	None	None	5.64386		GSE38666	GSM947310	None	None	None	8.03342		GSE38666	GSM947310	None	None	None	11.9414		GSE38666	GSM947310	None	None	None	12.2246		GSE38666	GSM947310	None	None	None	8.89178		GSE38666
GSE38666	GSM947311	None	None	None	9.04166		GSE38666	GSM947311	None	None	None	8.37069		GSE38666	GSM947311	None	None	None	9.78136		GSE38666	GSM947311	None	None	None	9.84078		GSE38666	GSM947311	None	None	None	10.4094		GSE38666	GSM947311	None	None	None	10.9121		GSE38666	GSM947311	None	None	None	9.22882		GSE38666
GSE20565	GSM516678	Serous	None	None	11.3393		GSE20565	GSM516678	Serous	None	None	11.6479		GSE20565	GSM516678	Serous	None	None	11.4497		GSE20565	GSM516678	Serous	None	None	11.1472		GSE20565	GSM516678	Serous	None	None	11.3859		GSE20565	GSM516678	Serous	None	None	12.6909		GSE20565	GSM516678	Serous	None	None	11.6869		GSE20565
GSE20565	GSM516679	Endometrioid	None	None	6.72792		GSE20565	GSM516679	Endometrioid	None	None	9.34207		GSE20565	GSM516679	Endometrioid	None	None	5.49185		GSE20565	GSM516679	Endometrioid	None	None	6		GSE20565	GSM516679	Endometrioid	None	None	9.87344		GSE20565	GSM516679	Endometrioid	None	None	10.1737		GSE20565	GSM516679	Endometrioid	None	None	8.97154		GSE20565
GSE20565	GSM516680	Serous	None	None	12.1023		GSE20565	GSM516680	Serous	None	None	11.1299		GSE20565	GSM516680	Serous	None	None	13.0417		GSE20565	GSM516680	Serous	None	None	10.5167		GSE20565	GSM516680	Serous	None	None	11.4205		GSE20565	GSM516680	Serous	None	None	11.3987		GSE20565	GSM516680	Serous	None	None	10.5727		GSE20565
GSE20565	GSM516681	Serous	None	None	11.8994		GSE20565	GSM516681	Serous	None	None	12.2201		GSE20565	GSM516681	Serous	None	None	9.09011		GSE20565	GSM516681	Serous	None	None	9.64024		GSE20565	GSM516681	Serous	None	None	11.0681		GSE20565	GSM516681	Serous	None	None	12.526		GSE20565	GSM516681	Serous	None	None	10.4471		GSE20565
GSE20565	GSM516683	Serous	None	None	10.7903		GSE20565	GSM516683	Serous	None	None	11.4651		GSE20565	GSM516683	Serous	None	None	8.85487		GSE20565	GSM516683	Serous	None	None	10.1421		GSE20565	GSM516683	Serous	None	None	9.71253		GSE20565	GSM516683	Serous	None	None	11.6931		GSE20565	GSM516683	Serous	None	None	10.1536		GSE20565
GSE20565	GSM516684	Serous	None	None	12.5233		GSE20565	GSM516684	Serous	None	None	9.40301		GSE20565	GSM516684	Serous	None	None	11.7532		GSE20565	GSM516684	Serous	None	None	7.62936		GSE20565	GSM516684	Serous	None	None	11.0788		GSE20565	GSM516684	Serous	None	None	11.6952		GSE20565	GSM516684	Serous	None	None	9.66534		GSE20565
GSE20565	GSM516685	Serous	None	None	13.9269		GSE20565	GSM516685	Serous	None	None	11.9458		GSE20565	GSM516685	Serous	None	None	12.7883		GSE20565	GSM516685	Serous	None	None	12.2524		GSE20565	GSM516685	Serous	None	None	12.3264		GSE20565	GSM516685	Serous	None	None	13.8906		GSE20565	GSM516685	Serous	None	None	10.23		GSE20565
GSE20565	GSM516687	Serous	None	None	13.4033		GSE20565	GSM516687	Serous	None	None	11.3449		GSE20565	GSM516687	Serous	None	None	9.81057		GSE20565	GSM516687	Serous	None	None	10.944		GSE20565	GSM516687	Serous	None	None	10.7674		GSE20565	GSM516687	Serous	None	None	11.0334		GSE20565	GSM516687	Serous	None	None	9.15735		GSE20565
GSE20565	GSM516688	Serous	None	None	9.89482		GSE20565	GSM516688	Serous	None	None	11.3515		GSE20565	GSM516688	Serous	None	None	12.2285		GSE20565	GSM516688	Serous	None	None	5.04439		GSE20565	GSM516688	Serous	None	None	11.6207		GSE20565	GSM516688	Serous	None	None	11.7797		GSE20565	GSM516688	Serous	None	None	9.83289		GSE20565
GSE20565	GSM516689	Mucinous	None	None	9.84392		GSE20565	GSM516689	Mucinous	None	None	9.52748		GSE20565	GSM516689	Mucinous	None	None	10.6874		GSE20565	GSM516689	Mucinous	None	None	9.97154		GSE20565	GSM516689	Mucinous	None	None	11.1737		GSE20565	GSM516689	Mucinous	None	None	10.5746		GSE20565	GSM516689	Mucinous	None	None	9.61655		GSE20565
GSE20565	GSM516691	Serous	None	None	11.8065		GSE20565	GSM516691	Serous	None	None	9.87344		GSE20565	GSM516691	Serous	None	None	11.2354		GSE20565	GSM516691	Serous	None	None	10.4105		GSE20565	GSM516691	Serous	None	None	10.8001		GSE20565	GSM516691	Serous	None	None	10.9403		GSE20565	GSM516691	Serous	None	None	10.8626		GSE20565
GSE20565	GSM516697	Serous	None	None	11.7039		GSE20565	GSM516697	Serous	None	None	7.89482		GSE20565	GSM516697	Serous	None	None	9.47168		GSE20565	GSM516697	Serous	None	None	9.01402		GSE20565	GSM516697	Serous	None	None	10.7151		GSE20565	GSM516697	Serous	None	None	10.7903		GSE20565	GSM516697	Serous	None	None	9.35755		GSE20565
GSE20565	GSM516698	Serous	None	None	10.8688		GSE20565	GSM516698	Serous	None	None	9.39232		GSE20565	GSM516698	Serous	None	None	10.1624		GSE20565	GSM516698	Serous	None	None	10.2456		GSE20565	GSM516698	Serous	None	None	10.5008		GSE20565	GSM516698	Serous	None	None	11.9968		GSE20565	GSM516698	Serous	None	None	9.14211		GSE20565
GSE20565	GSM516699	Serous	None	None	10.8541		GSE20565	GSM516699	Serous	None	None	11.1402		GSE20565	GSM516699	Serous	None	None	10.1319		GSE20565	GSM516699	Serous	None	None	10.8162		GSE20565	GSM516699	Serous	None	None	11.375		GSE20565	GSM516699	Serous	None	None	13.0701		GSE20565	GSM516699	Serous	None	None	10.375		GSE20565
GSE20565	GSM516700	Serous	None	None	12.528		GSE20565	GSM516700	Serous	None	None	10.4126		GSE20565	GSM516700	Serous	None	None	11.757		GSE20565	GSM516700	Serous	None	None	7.14975		GSE20565	GSM516700	Serous	None	None	11.5093		GSE20565	GSM516700	Serous	None	None	12.3393		GSE20565	GSM516700	Serous	None	None	9.37721		GSE20565
GSE20565	GSM516702	Endometrioid	None	None	6.24793		GSE20565	GSM516702	Endometrioid	None	None	5.16993		GSE20565	GSM516702	Endometrioid	None	None	2.32193		GSE20565	GSM516702	Endometrioid	None	None	5.67243		GSE20565	GSM516702	Endometrioid	None	None	4.90689		GSE20565	GSM516702	Endometrioid	None	None	6.85798		GSE20565	GSM516702	Endometrioid	None	None	7.40939		GSE20565
GSE20565	GSM516703	Mucinous	None	None	6.52356		GSE20565	GSM516703	Mucinous	None	None	8.24793		GSE20565	GSM516703	Mucinous	None	None	9.33762		GSE20565	GSM516703	Mucinous	None	None	8.07146		GSE20565	GSM516703	Mucinous	None	None	10.4939		GSE20565	GSM516703	Mucinous	None	None	12.8731		GSE20565	GSM516703	Mucinous	None	None	9.5216		GSE20565
GSE20565	GSM516704	Serous	None	None	13.1709		GSE20565	GSM516704	Serous	None	None	9.10329		GSE20565	GSM516704	Serous	None	None	11.5684		GSE20565	GSM516704	Serous	None	None	9.57365		GSE20565	GSM516704	Serous	None	None	8.45533		GSE20565	GSM516704	Serous	None	None	12.3655		GSE20565	GSM516704	Serous	None	None	9.05799		GSE20565
GSE20565	GSM516706	Serous	None	None	8.72792		GSE20565	GSM516706	Serous	None	None	9.33316		GSE20565	GSM516706	Serous	None	None	10.7822		GSE20565	GSM516706	Serous	None	None	10.0888		GSE20565	GSM516706	Serous	None	None	10.683		GSE20565	GSM516706	Serous	None	None	10.2082		GSE20565	GSM516706	Serous	None	None	10.2586		GSE20565
GSE20565	GSM516707	Serous	None	None	10.2784		GSE20565	GSM516707	Serous	None	None	9.43254		GSE20565	GSM516707	Serous	None	None	10.5118		GSE20565	GSM516707	Serous	None	None	10.8925		GSE20565	GSM516707	Serous	None	None	10.4388		GSE20565	GSM516707	Serous	None	None	11.9876		GSE20565	GSM516707	Serous	None	None	10.6339		GSE20565
GSE20565	GSM516708	Serous	None	None	12.6472		GSE20565	GSM516708	Serous	None	None	10.1599		GSE20565	GSM516708	Serous	None	None	11.1724		GSE20565	GSM516708	Serous	None	None	11.6124		GSE20565	GSM516708	Serous	None	None	8.46352		GSE20565	GSM516708	Serous	None	None	12.3891		GSE20565	GSM516708	Serous	None	None	9.87498		GSE20565
GSE20565	GSM516709	Serous	None	None	14.5427		GSE20565	GSM516709	Serous	None	None	9.01681		GSE20565	GSM516709	Serous	None	None	6.49185		GSE20565	GSM516709	Serous	None	None	10.4062		GSE20565	GSM516709	Serous	None	None	9.89785		GSE20565	GSM516709	Serous	None	None	12.1383		GSE20565	GSM516709	Serous	None	None	8.90388		GSE20565
GSE20565	GSM516711	Clear	None	None	10.3354		GSE20565	GSM516711	Clear	None	None	10.9359		GSE20565	GSM516711	Clear	None	None	6.47573		GSE20565	GSM516711	Clear	None	None	10.584		GSE20565	GSM516711	Clear	None	None	8.37069		GSE20565	GSM516711	Clear	None	None	11.8971		GSE20565	GSM516711	Clear	None	None	10.2981		GSE20565
GSE20565	GSM516712	Mucinous	None	None	7.3837		GSE20565	GSM516712	Mucinous	None	None	13.0227		GSE20565	GSM516712	Mucinous	None	None	7.90689		GSE20565	GSM516712	Mucinous	None	None	11.5985		GSE20565	GSM516712	Mucinous	None	None	12.6526		GSE20565	GSM516712	Mucinous	None	None	12.8914		GSE20565	GSM516712	Mucinous	None	None	9.70563		GSE20565
GSE20565	GSM516713	Adenocarcinoma	None	None	13.5361		GSE20565	GSM516713	Adenocarcinoma	None	None	11.2538		GSE20565	GSM516713	Adenocarcinoma	None	None	12.4231		GSE20565	GSM516713	Adenocarcinoma	None	None	9.58308		GSE20565	GSM516713	Adenocarcinoma	None	None	13.0437		GSE20565	GSM516713	Adenocarcinoma	None	None	12.2892		GSE20565	GSM516713	Adenocarcinoma	None	None	9.71939		GSE20565
GSE20565	GSM516715	Serous	None	None	10.2131		GSE20565	GSM516715	Serous	None	None	9.89633		GSE20565	GSM516715	Serous	None	None	12.4502		GSE20565	GSM516715	Serous	None	None	10.5038		GSE20565	GSM516715	Serous	None	None	11.7279		GSE20565	GSM516715	Serous	None	None	12.2255		GSE20565	GSM516715	Serous	None	None	9.61287		GSE20565
GSE20565	GSM516720	Mucinous	None	None	6.37504		GSE20565	GSM516720	Mucinous	None	None	9.12412		GSE20565	GSM516720	Mucinous	None	None	10.5661		GSE20565	GSM516720	Mucinous	None	None	3.16993		GSE20565	GSM516720	Mucinous	None	None	7.02237		GSE20565	GSM516720	Mucinous	None	None	11.4858		GSE20565	GSM516720	Mucinous	None	None	11.0423		GSE20565
GSE20565	GSM516721	Clear	None	None	13.4246		GSE20565	GSM516721	Clear	None	None	9.91139		GSE20565	GSM516721	Clear	None	None	12.0678		GSE20565	GSM516721	Clear	None	None	12.2594		GSE20565	GSM516721	Clear	None	None	9.66888		GSE20565	GSM516721	Clear	None	None	11.4179		GSE20565	GSM516721	Clear	None	None	9.15987		GSE20565
GSE20565	GSM516723	Serous	None	None	11.6636		GSE20565	GSM516723	Serous	None	None	9.89785		GSE20565	GSM516723	Serous	None	None	11.2946		GSE20565	GSM516723	Serous	None	None	9.31741		GSE20565	GSM516723	Serous	None	None	10.6156		GSE20565	GSM516723	Serous	None	None	12.0821		GSE20565	GSM516723	Serous	None	None	9.49185		GSE20565
GSE20565	GSM516724	Serous	None	None	13.4472		GSE20565	GSM516724	Serous	None	None	10.8788		GSE20565	GSM516724	Serous	None	None	10.1674		GSE20565	GSM516724	Serous	None	None	11.2633		GSE20565	GSM516724	Serous	None	None	12.4307		GSE20565	GSM516724	Serous	None	None	12.4445		GSE20565	GSM516724	Serous	None	None	10.3242		GSE20565
GSE20565	GSM516725	Serous	None	None	14.7853		GSE20565	GSM516725	Serous	None	None	10.5915		GSE20565	GSM516725	Serous	None	None	11.3696		GSE20565	GSM516725	Serous	None	None	12.2435		GSE20565	GSM516725	Serous	None	None	12.8208		GSE20565	GSM516725	Serous	None	None	13.5689		GSE20565	GSM516725	Serous	None	None	8.65464		GSE20565
GSE20565	GSM516726	Serous	None	None	13.7944		GSE20565	GSM516726	Serous	None	None	9.39232		GSE20565	GSM516726	Serous	None	None	11.1118		GSE20565	GSM516726	Serous	None	None	10.7649		GSE20565	GSM516726	Serous	None	None	10.6839		GSE20565	GSM516726	Serous	None	None	12.4049		GSE20565	GSM516726	Serous	None	None	10.1812		GSE20565
GSE20565	GSM516727	Serous	None	None	10.9469		GSE20565	GSM516727	Serous	None	None	12.6472		GSE20565	GSM516727	Serous	None	None	9.60918		GSE20565	GSM516727	Serous	None	None	9.95128		GSE20565	GSM516727	Serous	None	None	12.5498		GSE20565	GSM516727	Serous	None	None	12.411		GSE20565	GSM516727	Serous	None	None	9.74987		GSE20565
GSE20565	GSM516728	Mucinous	None	None	10.8711		GSE20565	GSM516728	Mucinous	None	None	11.2621		GSE20565	GSM516728	Mucinous	None	None	10.3772		GSE20565	GSM516728	Mucinous	None	None	11.7777		GSE20565	GSM516728	Mucinous	None	None	11.3426		GSE20565	GSM516728	Mucinous	None	None	12.6795		GSE20565	GSM516728	Mucinous	None	None	9.12928		GSE20565
GSE20565	GSM516730	Serous	None	None	11.3945		GSE20565	GSM516730	Serous	None	None	11.0901		GSE20565	GSM516730	Serous	None	None	8.64024		GSE20565	GSM516730	Serous	None	None	10.3242		GSE20565	GSM516730	Serous	None	None	8.74819		GSE20565	GSM516730	Serous	None	None	12.8958		GSE20565	GSM516730	Serous	None	None	9.97298		GSE20565
GSE20565	GSM516731	Serous	None	None	11.5333		GSE20565	GSM516731	Serous	None	None	9.35315		GSE20565	GSM516731	Serous	None	None	10.23		GSE20565	GSM516731	Serous	None	None	4.70044		GSE20565	GSM516731	Serous	None	None	10.6119		GSE20565	GSM516731	Serous	None	None	11.0921		GSE20565	GSM516731	Serous	None	None	9.83763		GSE20565
GSE20565	GSM516734	Serous	None	None	15.0631		GSE20565	GSM516734	Serous	None	None	11.4383		GSE20565	GSM516734	Serous	None	None	12.245		GSE20565	GSM516734	Serous	None	None	10.0808		GSE20565	GSM516734	Serous	None	None	11.3636		GSE20565	GSM516734	Serous	None	None	11.8506		GSE20565	GSM516734	Serous	None	None	8.70736		GSE20565
GSE20565	GSM516735	Brenner_Tumor	None	None	6.04439		GSE20565	GSM516735	Brenner_Tumor	None	None	10.1561		GSE20565	GSM516735	Brenner_Tumor	None	None	1		GSE20565	GSM516735	Brenner_Tumor	None	None	8.25739		GSE20565	GSM516735	Brenner_Tumor	None	None	4.58496		GSE20565	GSM516735	Brenner_Tumor	None	None	10.8218		GSE20565	GSM516735	Brenner_Tumor	None	None	8.85175		GSE20565
GSE20565	GSM516739	Serous	None	None	11.2975		GSE20565	GSM516739	Serous	None	None	8.9571		GSE20565	GSM516739	Serous	None	None	11.4089		GSE20565	GSM516739	Serous	None	None	12.0084		GSE20565	GSM516739	Serous	None	None	12.0244		GSE20565	GSM516739	Serous	None	None	10.3869		GSE20565	GSM516739	Serous	None	None	10.2095		GSE20565
GSE20565	GSM516742	Serous	None	None	14.2888		GSE20565	GSM516742	Serous	None	None	11.6931		GSE20565	GSM516742	Serous	None	None	10.3509		GSE20565	GSM516742	Serous	None	None	8.59246		GSE20565	GSM516742	Serous	None	None	10.255		GSE20565	GSM516742	Serous	None	None	9.50383		GSE20565	GSM516742	Serous	None	None	8.67596		GSE20565
GSE20565	GSM516743	Clear	None	None	11.5836		GSE20565	GSM516743	Clear	None	None	9.04166		GSE20565	GSM516743	Clear	None	None	9.44915		GSE20565	GSM516743	Clear	None	None	11.4517		GSE20565	GSM516743	Clear	None	None	8.66534		GSE20565	GSM516743	Clear	None	None	12.2656		GSE20565	GSM516743	Clear	None	None	9.79604		GSE20565
GSE20565	GSM516745	Serous	None	None	11.5911		GSE20565	GSM516745	Serous	None	None	9.55075		GSE20565	GSM516745	Serous	None	None	12.5599		GSE20565	GSM516745	Serous	None	None	10.3772		GSE20565	GSM516745	Serous	None	None	11.6974		GSE20565	GSM516745	Serous	None	None	11.9701		GSE20565	GSM516745	Serous	None	None	10.062		GSE20565
GSE20565	GSM516747	Adenocarcinoma	None	None	7.2854		GSE20565	GSM516747	Adenocarcinoma	None	None	5.49185		GSE20565	GSM516747	Adenocarcinoma	None	None	5		GSE20565	GSM516747	Adenocarcinoma	None	None	7.02237		GSE20565	GSM516747	Adenocarcinoma	None	None	9.47776		GSE20565	GSM516747	Adenocarcinoma	None	None	7.8392		GSE20565	GSM516747	Adenocarcinoma	None	None	11.69		GSE20565
GSE20565	GSM516749	Serous	None	None	14.9152		GSE20565	GSM516749	Serous	None	None	7.8009		GSE20565	GSM516749	Serous	None	None	11.0098		GSE20565	GSM516749	Serous	None	None	10.7082		GSE20565	GSM516749	Serous	None	None	10.5689		GSE20565	GSM516749	Serous	None	None	12.3775		GSE20565	GSM516749	Serous	None	None	8.58496		GSE20565
GSE20565	GSM516750	Serous	None	None	10.8657		GSE20565	GSM516750	Serous	None	None	6.20945		GSE20565	GSM516750	Serous	None	None	8.86419		GSE20565	GSM516750	Serous	None	None	6.83289		GSE20565	GSM516750	Serous	None	None	10.5196		GSE20565	GSM516750	Serous	None	None	12.8865		GSE20565	GSM516750	Serous	None	None	12.1812		GSE20565
GSE20565	GSM516751	Mucinous	None	None	6.06609		GSE20565	GSM516751	Mucinous	None	None	2.32193		GSE20565	GSM516751	Mucinous	None	None	4.90689		GSE20565	GSM516751	Mucinous	None	None	5.20945		GSE20565	GSM516751	Mucinous	None	None	10.1176		GSE20565	GSM516751	Mucinous	None	None	12.3542		GSE20565	GSM516751	Mucinous	None	None	10.6996		GSE20565
GSE20565	GSM516755	Serous	None	None	14.6802		GSE20565	GSM516755	Serous	None	None	11.4788		GSE20565	GSM516755	Serous	None	None	13.4391		GSE20565	GSM516755	Serous	None	None	10.9687		GSE20565	GSM516755	Serous	None	None	11.6817		GSE20565	GSM516755	Serous	None	None	13.5739		GSE20565	GSM516755	Serous	None	None	9.82018		GSE20565
GSE20565	GSM516756	Clear	None	None	6.45943		GSE20565	GSM516756	Clear	None	None	12.365		GSE20565	GSM516756	Clear	None	None	3.32193		GSE20565	GSM516756	Clear	None	None	12.099		GSE20565	GSM516756	Clear	None	None	11.9267		GSE20565	GSM516756	Clear	None	None	12.8798		GSE20565	GSM516756	Clear	None	None	8.97728		GSE20565
GSE20565	GSM516758	Serous	None	None	12.557		GSE20565	GSM516758	Serous	None	None	10.2264		GSE20565	GSM516758	Serous	None	None	10.6384		GSE20565	GSM516758	Serous	None	None	11.0895		GSE20565	GSM516758	Serous	None	None	10.3443		GSE20565	GSM516758	Serous	None	None	11.7074		GSE20565	GSM516758	Serous	None	None	8.90689		GSE20565
GSE20565	GSM516760	Serous	None	None	12.3581		GSE20565	GSM516760	Serous	None	None	10.6221		GSE20565	GSM516760	Serous	None	None	12.3845		GSE20565	GSM516760	Serous	None	None	9.81218		GSE20565	GSM516760	Serous	None	None	9.4818		GSE20565	GSM516760	Serous	None	None	11.0091		GSE20565	GSM516760	Serous	None	None	8.70736		GSE20565
GSE20565	GSM516761	Serous	None	None	5.16993		GSE20565	GSM516761	Serous	None	None	3.32193		GSE20565	GSM516761	Serous	None	None	5.04439		GSE20565	GSM516761	Serous	None	None	5.85798		GSE20565	GSM516761	Serous	None	None	4.08746		GSE20565	GSM516761	Serous	None	None	5.75489		GSE20565	GSM516761	Serous	None	None	5.39232		GSE20565
GSE20565	GSM516762	Serous	None	None	13.3142		GSE20565	GSM516762	Serous	None	None	12.4406		GSE20565	GSM516762	Serous	None	None	12.0105		GSE20565	GSM516762	Serous	None	None	12.4681		GSE20565	GSM516762	Serous	None	None	11.6443		GSE20565	GSM516762	Serous	None	None	12.7237		GSE20565	GSM516762	Serous	None	None	9.76487		GSE20565
GSE20565	GSM516763	Serous	None	None	13.0619		GSE20565	GSM516763	Serous	None	None	10.8033		GSE20565	GSM516763	Serous	None	None	11.8646		GSE20565	GSM516763	Serous	None	None	11.5226		GSE20565	GSM516763	Serous	None	None	12.9578		GSE20565	GSM516763	Serous	None	None	11.6852		GSE20565	GSM516763	Serous	None	None	10.4959		GSE20565
GSE20565	GSM516764	Clear	None	None	11.2866		GSE20565	GSM516764	Clear	None	None	9.07948		GSE20565	GSM516764	Clear	None	None	7.33092		GSE20565	GSM516764	Clear	None	None	9.06609		GSE20565	GSM516764	Clear	None	None	10.4998		GSE20565	GSM516764	Clear	None	None	12.6488		GSE20565	GSM516764	Clear	None	None	9.08481		GSE20565
GSE20565	GSM516765	Serous	None	None	11.4284		GSE20565	GSM516765	Serous	None	None	10.0512		GSE20565	GSM516765	Serous	None	None	11.5661		GSE20565	GSM516765	Serous	None	None	10.341		GSE20565	GSM516765	Serous	None	None	10.6221		GSE20565	GSM516765	Serous	None	None	12.2955		GSE20565	GSM516765	Serous	None	None	9.23362		GSE20565
GSE20565	GSM516767	Endometrioid	None	None	11.2186		GSE20565	GSM516767	Endometrioid	None	None	7.09803		GSE20565	GSM516767	Endometrioid	None	None	2.80735		GSE20565	GSM516767	Endometrioid	None	None	6.6865		GSE20565	GSM516767	Endometrioid	None	None	7.11894		GSE20565	GSM516767	Endometrioid	None	None	10.7871		GSE20565	GSM516767	Endometrioid	None	None	10.9211		GSE20565
GSE20565	GSM516768	Carcinosarcoma	None	None	9.90539		GSE20565	GSM516768	Carcinosarcoma	None	None	1.58496		GSE20565	GSM516768	Carcinosarcoma	None	None	5.67243		GSE20565	GSM516768	Carcinosarcoma	None	None	5.42626		GSE20565	GSM516768	Carcinosarcoma	None	None	8.20457		GSE20565	GSM516768	Carcinosarcoma	None	None	10.6777		GSE20565	GSM516768	Carcinosarcoma	None	None	5.20945		GSE20565
GSE20565	GSM516769	Endometrioid	None	None	8.07682		GSE20565	GSM516769	Endometrioid	None	None	10.5294		GSE20565	GSM516769	Endometrioid	None	None	9.20457		GSE20565	GSM516769	Endometrioid	None	None	8.35755		GSE20565	GSM516769	Endometrioid	None	None	12.1696		GSE20565	GSM516769	Endometrioid	None	None	12.1089		GSE20565	GSM516769	Endometrioid	None	None	9.46557		GSE20565
GSE20565	GSM516770	Serous	None	None	13.1914		GSE20565	GSM516770	Serous	None	None	10.8549		GSE20565	GSM516770	Serous	None	None	12.9699		GSE20565	GSM516770	Serous	None	None	12.8889		GSE20565	GSM516770	Serous	None	None	12.2538		GSE20565	GSM516770	Serous	None	None	11.8178		GSE20565	GSM516770	Serous	None	None	9.75989		GSE20565
GSE20565	GSM516771	Serous	None	None	10.2143		GSE20565	GSM516771	Serous	None	None	12.0967		GSE20565	GSM516771	Serous	None	None	11.327		GSE20565	GSM516771	Serous	None	None	9.86728		GSE20565	GSM516771	Serous	None	None	10.6008		GSE20565	GSM516771	Serous	None	None	12.8767		GSE20565	GSM516771	Serous	None	None	10.1046		GSE20565
GSE20565	GSM516772	Serous	None	None	12.1633		GSE20565	GSM516772	Serous	None	None	9.3015		GSE20565	GSM516772	Serous	None	None	11.0396		GSE20565	GSM516772	Serous	None	None	10.3443		GSE20565	GSM516772	Serous	None	None	10.1124		GSE20565	GSM516772	Serous	None	None	11.9407		GSE20565	GSM516772	Serous	None	None	8.89178		GSE20565
GSE20565	GSM516776	Serous	None	None	12.7147		GSE20565	GSM516776	Serous	None	None	9.633		GSE20565	GSM516776	Serous	None	None	11.9267		GSE20565	GSM516776	Serous	None	None	11.7339		GSE20565	GSM516776	Serous	None	None	11.0119		GSE20565	GSM516776	Serous	None	None	12.5969		GSE20565	GSM516776	Serous	None	None	9.94105		GSE20565
GSE20565	GSM516777	Serous	None	None	9.16993		GSE20565	GSM516777	Serous	None	None	9.20701		GSE20565	GSM516777	Serous	None	None	6.49185		GSE20565	GSM516777	Serous	None	None	8.64386		GSE20565	GSM516777	Serous	None	None	10.6671		GSE20565	GSM516777	Serous	None	None	8.42626		GSE20565	GSM516777	Serous	None	None	9.41151		GSE20565
GSE20565	GSM516779	Serous	None	None	12.0617		GSE20565	GSM516779	Serous	None	None	12.3041		GSE20565	GSM516779	Serous	None	None	8.86109		GSE20565	GSM516779	Serous	None	None	9.96434		GSE20565	GSM516779	Serous	None	None	11.7748		GSE20565	GSM516779	Serous	None	None	12.1555		GSE20565	GSM516779	Serous	None	None	9.83289		GSE20565
GSE20565	GSM516780	Serous	None	None	13.6194		GSE20565	GSM516780	Serous	None	None	9.23362		GSE20565	GSM516780	Serous	None	None	12.896		GSE20565	GSM516780	Serous	None	None	11.5911		GSE20565	GSM516780	Serous	None	None	9.0954		GSE20565	GSM516780	Serous	None	None	11.1459		GSE20565	GSM516780	Serous	None	None	9.783		GSE20565
GSE20565	GSM516781	Endometrioid	None	None	13.2988		GSE20565	GSM516781	Endometrioid	None	None	9.52748		GSE20565	GSM516781	Endometrioid	None	None	6.12928		GSE20565	GSM516781	Endometrioid	None	None	11.3696		GSE20565	GSM516781	Endometrioid	None	None	10.7117		GSE20565	GSM516781	Endometrioid	None	None	10.3934		GSE20565	GSM516781	Endometrioid	None	None	9.74987		GSE20565
GSE20565	GSM516782	Serous	None	None	10.7228		GSE20565	GSM516782	Serous	None	None	11.6004		GSE20565	GSM516782	Serous	None	None	11.577		GSE20565	GSM516782	Serous	None	None	12.956		GSE20565	GSM516782	Serous	None	None	8.72451		GSE20565	GSM516782	Serous	None	None	13.6656		GSE20565	GSM516782	Serous	None	None	10.4543		GSE20565
GSE20565	GSM516783	Serous	None	None	13.0698		GSE20565	GSM516783	Serous	None	None	10.0661		GSE20565	GSM516783	Serous	None	None	13.2063		GSE20565	GSM516783	Serous	None	None	11.6546		GSE20565	GSM516783	Serous	None	None	11.0641		GSE20565	GSM516783	Serous	None	None	11.151		GSE20565	GSM516783	Serous	None	None	10.4767		GSE20565
GSE20565	GSM516784	Serous	None	None	12.7889		GSE20565	GSM516784	Serous	None	None	11.2981		GSE20565	GSM516784	Serous	None	None	11.9403		GSE20565	GSM516784	Serous	None	None	7.05528		GSE20565	GSM516784	Serous	None	None	7.79442		GSE20565	GSM516784	Serous	None	None	13.3403		GSE20565	GSM516784	Serous	None	None	7		GSE20565
GSE20565	GSM516785	Clear	None	None	12.1507		GSE20565	GSM516785	Clear	None	None	9.59432		GSE20565	GSM516785	Clear	None	None	8.75489		GSE20565	GSM516785	Clear	None	None	12.2709		GSE20565	GSM516785	Clear	None	None	10.7296		GSE20565	GSM516785	Clear	None	None	11.2574		GSE20565	GSM516785	Clear	None	None	10.1111		GSE20565
GSE20565	GSM516786	Serous	None	None	13.5694		GSE20565	GSM516786	Serous	None	None	8.35755		GSE20565	GSM516786	Serous	None	None	11.2264		GSE20565	GSM516786	Serous	None	None	9.79442		GSE20565	GSM516786	Serous	None	None	11.5023		GSE20565	GSM516786	Serous	None	None	10.7912		GSE20565	GSM516786	Serous	None	None	9.16742		GSE20565
GSE20565	GSM516787	Serous	None	None	8.63662		GSE20565	GSM516787	Serous	None	None	8.45533		GSE20565	GSM516787	Serous	None	None	9.00562		GSE20565	GSM516787	Serous	None	None	7.65821		GSE20565	GSM516787	Serous	None	None	9.87344		GSE20565	GSM516787	Serous	None	None	9.23122		GSE20565	GSM516787	Serous	None	None	8.94251		GSE20565
GSE20565	GSM516788	Mucinous	None	None	9.77314		GSE20565	GSM516788	Mucinous	None	None	7		GSE20565	GSM516788	Mucinous	None	None	4.24793		GSE20565	GSM516788	Mucinous	None	None	3.45943		GSE20565	GSM516788	Mucinous	None	None	12.0553		GSE20565	GSM516788	Mucinous	None	None	14.179		GSE20565	GSM516788	Mucinous	None	None	11.3326		GSE20565
GSE20565	GSM516789	Serous	None	None	9.85175		GSE20565	GSM516789	Serous	None	None	11.5957		GSE20565	GSM516789	Serous	None	None	12.758		GSE20565	GSM516789	Serous	None	None	11.3242		GSE20565	GSM516789	Serous	None	None	11.363		GSE20565	GSM516789	Serous	None	None	13.0102		GSE20565	GSM516789	Serous	None	None	9.84862		GSE20565
GSE20565	GSM516795	Serous	None	None	12.32		GSE20565	GSM516795	Serous	None	None	10.6129		GSE20565	GSM516795	Serous	None	None	11.4131		GSE20565	GSM516795	Serous	None	None	11.0721		GSE20565	GSM516795	Serous	None	None	10.6528		GSE20565	GSM516795	Serous	None	None	12.6441		GSE20565	GSM516795	Serous	None	None	9.19476		GSE20565
GSE20565	GSM516796	Carcinosarcoma	None	None	10.9679		GSE20565	GSM516796	Carcinosarcoma	None	None	8.0607		GSE20565	GSM516796	Carcinosarcoma	None	None	8.45121		GSE20565	GSM516796	Carcinosarcoma	None	None	7.81378		GSE20565	GSM516796	Carcinosarcoma	None	None	8.80735		GSE20565	GSM516796	Carcinosarcoma	None	None	8.17493		GSE20565	GSM516796	Carcinosarcoma	None	None	9.78463		GSE20565
GSE20565	GSM516797	Serous	None	None	13.0721		GSE20565	GSM516797	Serous	None	None	9.87036		GSE20565	GSM516797	Serous	None	None	12.8832		GSE20565	GSM516797	Serous	None	None	10.1137		GSE20565	GSM516797	Serous	None	None	9.0634		GSE20565	GSM516797	Serous	None	None	12.7591		GSE20565	GSM516797	Serous	None	None	10.5304		GSE20565
GSE20565	GSM516798	Serous	None	None	13.2432		GSE20565	GSM516798	Serous	None	None	12.014		GSE20565	GSM516798	Serous	None	None	11.4184		GSE20565	GSM516798	Serous	None	None	9.36413		GSE20565	GSM516798	Serous	None	None	9.85643		GSE20565	GSM516798	Serous	None	None	11.6138		GSE20565	GSM516798	Serous	None	None	9.84549		GSE20565
GSE20565	GSM516799	Serous	None	None	12.0871		GSE20565	GSM516799	Serous	None	None	7.71425		GSE20565	GSM516799	Serous	None	None	12.8533		GSE20565	GSM516799	Serous	None	None	10.0224		GSE20565	GSM516799	Serous	None	None	10.3095		GSE20565	GSM516799	Serous	None	None	11.8078		GSE20565	GSM516799	Serous	None	None	9.59059		GSE20565
GSE20565	GSM516801	Serous	None	None	12.4722		GSE20565	GSM516801	Serous	None	None	11.5392		GSE20565	GSM516801	Serous	None	None	13.0305		GSE20565	GSM516801	Serous	None	None	9.74819		GSE20565	GSM516801	Serous	None	None	8.54303		GSE20565	GSM516801	Serous	None	None	13.3596		GSE20565	GSM516801	Serous	None	None	9.29462		GSE20565
GSE20565	GSM516802	Serous	None	None	12.4396		GSE20565	GSM516802	Serous	None	None	11.3219		GSE20565	GSM516802	Serous	None	None	11.716		GSE20565	GSM516802	Serous	None	None	9.98299		GSE20565	GSM516802	Serous	None	None	9.25739		GSE20565	GSM516802	Serous	None	None	12.2012		GSE20565	GSM516802	Serous	None	None	9.27612		GSE20565
GSE20565	GSM516803	Serous	None	None	11.8933		GSE20565	GSM516803	Serous	None	None	10.9248		GSE20565	GSM516803	Serous	None	None	10.1085		GSE20565	GSM516803	Serous	None	None	10.0334		GSE20565	GSM516803	Serous	None	None	11.4179		GSE20565	GSM516803	Serous	None	None	12.5333		GSE20565	GSM516803	Serous	None	None	9.81378		GSE20565
GSE20565	GSM516804	Serous	None	None	10.0593		GSE20565	GSM516804	Serous	None	None	10.988		GSE20565	GSM516804	Serous	None	None	10.5507		GSE20565	GSM516804	Serous	None	None	10.0566		GSE20565	GSM516804	Serous	None	None	12.1193		GSE20565	GSM516804	Serous	None	None	12.3219		GSE20565	GSM516804	Serous	None	None	9.80574		GSE20565
GSE20565	GSM516805	Serous	None	None	9.75822		GSE20565	GSM516805	Serous	None	None	11.4898		GSE20565	GSM516805	Serous	None	None	10.4398		GSE20565	GSM516805	Serous	None	None	3.45943		GSE20565	GSM516805	Serous	None	None	11.8634		GSE20565	GSM516805	Serous	None	None	11.9855		GSE20565	GSM516805	Serous	None	None	8.99435		GSE20565
GSE20565	GSM516806	Endometrioid	None	None	6.62936		GSE20565	GSM516806	Endometrioid	None	None	11.0021		GSE20565	GSM516806	Endometrioid	None	None	9.24317		GSE20565	GSM516806	Endometrioid	None	None	8.3837		GSE20565	GSM516806	Endometrioid	None	None	12.1932		GSE20565	GSM516806	Endometrioid	None	None	11.7039		GSE20565	GSM516806	Endometrioid	None	None	9.21917		GSE20565
GSE20565	GSM516808	Serous	None	None	12.815		GSE20565	GSM516808	Serous	None	None	10.9873		GSE20565	GSM516808	Serous	None	None	11.4686		GSE20565	GSM516808	Serous	None	None	9.75154		GSE20565	GSM516808	Serous	None	None	10.8803		GSE20565	GSM516808	Serous	None	None	12.1273		GSE20565	GSM516808	Serous	None	None	9.60918		GSE20565
GSE20565	GSM516811	Serous	None	None	13.9196		GSE20565	GSM516811	Serous	None	None	10.5641		GSE20565	GSM516811	Serous	None	None	11.0888		GSE20565	GSM516811	Serous	None	None	11.3701		GSE20565	GSM516811	Serous	None	None	9.80896		GSE20565	GSM516811	Serous	None	None	11.5985		GSE20565	GSM516811	Serous	None	None	9.06609		GSE20565
GSE20565	GSM516814	Serous	None	None	11.2586		GSE20565	GSM516814	Serous	None	None	10.7665		GSE20565	GSM516814	Serous	None	None	12.58		GSE20565	GSM516814	Serous	None	None	8.76155		GSE20565	GSM516814	Serous	None	None	10.4179		GSE20565	GSM516814	Serous	None	None	12.9809		GSE20565	GSM516814	Serous	None	None	10.3163		GSE20565
GSE20565	GSM516817	Adenocarcinoma	None	None	5.75489		GSE20565	GSM516817	Adenocarcinoma	None	None	4.85798		GSE20565	GSM516817	Adenocarcinoma	None	None	2.58496		GSE20565	GSM516817	Adenocarcinoma	None	None	4.52356		GSE20565	GSM516817	Adenocarcinoma	None	None	4.90689		GSE20565	GSM516817	Adenocarcinoma	None	None	7.84549		GSE20565	GSM516817	Adenocarcinoma	None	None	6.20945		GSE20565
GSE20565	GSM516690	Serous	None	None	12.6876		GSE20565	GSM516690	Serous	None	None	11.4635		GSE20565	GSM516690	Serous	None	None	11.3432		GSE20565	GSM516690	Serous	None	None	10.2252		GSE20565	GSM516690	Serous	None	None	9.10329		GSE20565	GSM516690	Serous	None	None	12.8719		GSE20565	GSM516690	Serous	None	None	10.5206		GSE20565
GSE20565	GSM516694	Serous	None	None	13.9917		GSE20565	GSM516694	Serous	None	None	14.0727		GSE20565	GSM516694	Serous	None	None	10.5187		GSE20565	GSM516694	Serous	None	None	11.4263		GSE20565	GSM516694	Serous	None	None	12.188		GSE20565	GSM516694	Serous	None	None	13.4365		GSE20565	GSM516694	Serous	None	None	10.3354		GSE20565
GSE20565	GSM516710	Serous	None	None	11.2615		GSE20565	GSM516710	Serous	None	None	9.19967		GSE20565	GSM516710	Serous	None	None	9.76155		GSE20565	GSM516710	Serous	None	None	11.0761		GSE20565	GSM516710	Serous	None	None	10.6184		GSE20565	GSM516710	Serous	None	None	10.0795		GSE20565	GSM516710	Serous	None	None	9.52748		GSE20565
GSE20565	GSM516733	Serous	None	None	12.1994		GSE20565	GSM516733	Serous	None	None	10.218		GSE20565	GSM516733	Serous	None	None	9.98442		GSE20565	GSM516733	Serous	None	None	11.9607		GSE20565	GSM516733	Serous	None	None	10.9929		GSE20565	GSM516733	Serous	None	None	11.8514		GSE20565	GSM516733	Serous	None	None	9.82337		GSE20565
GSE20565	GSM516813	Serous	None	None	11.2143		GSE20565	GSM516813	Serous	None	None	9.85487		GSE20565	GSM516813	Serous	None	None	10.1911		GSE20565	GSM516813	Serous	None	None	9.24793		GSE20565	GSM516813	Serous	None	None	6.50779		GSE20565	GSM516813	Serous	None	None	13.7153		GSE20565	GSM516813	Serous	None	None	7.33092		GSE20565
GSE12172	GSM306158	None	None	None	12.5125		GSE12172	GSM306158	None	None	None	12.2158		GSE12172	GSM306158	None	None	None	8.35315		GSE12172	GSM306158	None	None	None	11.2784		GSE12172	GSM306158	None	None	None	12.3482		GSE12172	GSM306158	None	None	None	11.5689		GSE12172	GSM306158	None	None	None	9.89936		GSE12172
GSE12172	GSM306159	None	None	None	12.9699		GSE12172	GSM306159	None	None	None	12.1026		GSE12172	GSM306159	None	None	None	12.6821		GSE12172	GSM306159	None	None	None	12.1684		GSE12172	GSM306159	None	None	None	9.59619		GSE12172	GSM306159	None	None	None	12.5142		GSE12172	GSM306159	None	None	None	9.7879		GSE12172
GSE12172	GSM306160	None	None	None	12.6434		GSE12172	GSM306160	None	None	None	10.1033		GSE12172	GSM306160	None	None	None	11.6671		GSE12172	GSM306160	None	None	None	9.96723		GSE12172	GSM306160	None	None	None	8.84549		GSE12172	GSM306160	None	None	None	11.0532		GSE12172	GSM306160	None	None	None	8.71081		GSE12172
GSE12172	GSM306161	None	None	None	14.3705		GSE12172	GSM306161	None	None	None	13.8109		GSE12172	GSM306161	None	None	None	13.4676		GSE12172	GSM306161	None	None	None	10.3185		GSE12172	GSM306161	None	None	None	11.9267		GSE12172	GSM306161	None	None	None	11.144		GSE12172	GSM306161	None	None	None	9.70217		GSE12172
GSE12172	GSM306162	None	None	None	11.6689		GSE12172	GSM306162	None	None	None	10.3083		GSE12172	GSM306162	None	None	None	12.4139		GSE12172	GSM306162	None	None	None	6.72792		GSE12172	GSM306162	None	None	None	12.4273		GSE12172	GSM306162	None	None	None	11.3869		GSE12172	GSM306162	None	None	None	9.11114		GSE12172
GSE12172	GSM306163	None	None	None	9.88874		GSE12172	GSM306163	None	None	None	11.849		GSE12172	GSM306163	None	None	None	10.9549		GSE12172	GSM306163	None	None	None	6.76818		GSE12172	GSM306163	None	None	None	10.3945		GSE12172	GSM306163	None	None	None	11.2003		GSE12172	GSM306163	None	None	None	9.17742		GSE12172
GSE12172	GSM306164	None	None	None	10.9136		GSE12172	GSM306164	None	None	None	10.7895		GSE12172	GSM306164	None	None	None	11.7069		GSE12172	GSM306164	None	None	None	7.77479		GSE12172	GSM306164	None	None	None	9.35094		GSE12172	GSM306164	None	None	None	12.2986		GSE12172	GSM306164	None	None	None	9.57743		GSE12172
GSE12172	GSM306165	None	None	None	9.56986		GSE12172	GSM306165	None	None	None	11.3359		GSE12172	GSM306165	None	None	None	12.2384		GSE12172	GSM306165	None	None	None	3.90689		GSE12172	GSM306165	None	None	None	10.8471		GSE12172	GSM306165	None	None	None	11.8142		GSE12172	GSM306165	None	None	None	9.05257		GSE12172
GSE12172	GSM306166	None	None	None	12.9715		GSE12172	GSM306166	None	None	None	8.18982		GSE12172	GSM306166	None	None	None	10.6742		GSE12172	GSM306166	None	None	None	10.1523		GSE12172	GSM306166	None	None	None	11.3026		GSE12172	GSM306166	None	None	None	10.941		GSE12172	GSM306166	None	None	None	9.15228		GSE12172
GSE12172	GSM306167	None	None	None	12.7121		GSE12172	GSM306167	None	None	None	10.2958		GSE12172	GSM306167	None	None	None	12.1351		GSE12172	GSM306167	None	None	None	10.6609		GSE12172	GSM306167	None	None	None	12.3281		GSE12172	GSM306167	None	None	None	12.4719		GSE12172	GSM306167	None	None	None	10.3652		GSE12172
GSE12172	GSM306168	None	None	None	8.38802		GSE12172	GSM306168	None	None	None	11.2276		GSE12172	GSM306168	None	None	None	10.4051		GSE12172	GSM306168	None	None	None	4.80735		GSE12172	GSM306168	None	None	None	11.3987		GSE12172	GSM306168	None	None	None	11.5304		GSE12172	GSM306168	None	None	None	8.77479		GSE12172
GSE12172	GSM306169	None	None	None	12.7372		GSE12172	GSM306169	None	None	None	12.3518		GSE12172	GSM306169	None	None	None	11.3734		GSE12172	GSM306169	None	None	None	10.9307		GSE12172	GSM306169	None	None	None	12.0805		GSE12172	GSM306169	None	None	None	11.7731		GSE12172	GSM306169	None	None	None	9.88264		GSE12172
GSE12172	GSM306170	None	None	None	12.2868		GSE12172	GSM306170	None	None	None	10.3955		GSE12172	GSM306170	None	None	None	11.7351		GSE12172	GSM306170	None	None	None	10.4553		GSE12172	GSM306170	None	None	None	11.8198		GSE12172	GSM306170	None	None	None	11.7419		GSE12172	GSM306170	None	None	None	8.48382		GSE12172
GSE12172	GSM306171	None	None	None	13.378		GSE12172	GSM306171	None	None	None	11.4221		GSE12172	GSM306171	None	None	None	12.6278		GSE12172	GSM306171	None	None	None	10.8941		GSE12172	GSM306171	None	None	None	9.85953		GSE12172	GSM306171	None	None	None	12.3775		GSE12172	GSM306171	None	None	None	9.92035		GSE12172
GSE12172	GSM306172	None	None	None	9.55267		GSE12172	GSM306172	None	None	None	10.8502		GSE12172	GSM306172	None	None	None	11.0196		GSE12172	GSM306172	None	None	None	6.45943		GSE12172	GSM306172	None	None	None	11.545		GSE12172	GSM306172	None	None	None	11.9095		GSE12172	GSM306172	None	None	None	9.28309		GSE12172
GSE12172	GSM306173	None	None	None	8.74147		GSE12172	GSM306173	None	None	None	11.5309		GSE12172	GSM306173	None	None	None	11.3707		GSE12172	GSM306173	None	None	None	5.20945		GSE12172	GSM306173	None	None	None	10.8424		GSE12172	GSM306173	None	None	None	11.851		GSE12172	GSM306173	None	None	None	9.20457		GSE12172
GSE12172	GSM306174	None	None	None	13.3767		GSE12172	GSM306174	None	None	None	12.695		GSE12172	GSM306174	None	None	None	12.9604		GSE12172	GSM306174	None	None	None	10.8865		GSE12172	GSM306174	None	None	None	7.73471		GSE12172	GSM306174	None	None	None	11.8025		GSE12172	GSM306174	None	None	None	9.82496		GSE12172
GSE12172	GSM306175	None	None	None	12.2926		GSE12172	GSM306175	None	None	None	8.90388		GSE12172	GSM306175	None	None	None	9.46557		GSE12172	GSM306175	None	None	None	12.2706		GSE12172	GSM306175	None	None	None	11.899		GSE12172	GSM306175	None	None	None	11.9669		GSE12172	GSM306175	None	None	None	9.57365		GSE12172
GSE12172	GSM306176	None	None	None	9.33092		GSE12172	GSM306176	None	None	None	10.2621		GSE12172	GSM306176	None	None	None	9.19967		GSE12172	GSM306176	None	None	None	6.74147		GSE12172	GSM306176	None	None	None	11.4157		GSE12172	GSM306176	None	None	None	10.3794		GSE12172	GSM306176	None	None	None	9.19967		GSE12172
GSE12172	GSM306177	None	None	None	11.2597		GSE12172	GSM306177	None	None	None	12.8023		GSE12172	GSM306177	None	None	None	12.0751		GSE12172	GSM306177	None	None	None	7.16993		GSE12172	GSM306177	None	None	None	10.3465		GSE12172	GSM306177	None	None	None	11.7215		GSE12172	GSM306177	None	None	None	8.33539		GSE12172
GSE12172	GSM306178	None	None	None	8.83289		GSE12172	GSM306178	None	None	None	12.7492		GSE12172	GSM306178	None	None	None	11.7524		GSE12172	GSM306178	None	None	None	10.207		GSE12172	GSM306178	None	None	None	11.5746		GSE12172	GSM306178	None	None	None	11.7624		GSE12172	GSM306178	None	None	None	8.8009		GSE12172
GSE12172	GSM306179	None	None	None	13.7836		GSE12172	GSM306179	None	None	None	11.9658		GSE12172	GSM306179	None	None	None	11.7356		GSE12172	GSM306179	None	None	None	11.041		GSE12172	GSM306179	None	None	None	8.36632		GSE12172	GSM306179	None	None	None	12.3103		GSE12172	GSM306179	None	None	None	7.21917		GSE12172
GSE12172	GSM306180	None	None	None	12.9703		GSE12172	GSM306180	None	None	None	10.6804		GSE12172	GSM306180	None	None	None	11.1861		GSE12172	GSM306180	None	None	None	7.66534		GSE12172	GSM306180	None	None	None	8.88264		GSE12172	GSM306180	None	None	None	11.4497		GSE12172	GSM306180	None	None	None	5.88264		GSE12172
GSE12172	GSM306181	None	None	None	13.7127		GSE12172	GSM306181	None	None	None	11.314		GSE12172	GSM306181	None	None	None	11.5008		GSE12172	GSM306181	None	None	None	10.6715		GSE12172	GSM306181	None	None	None	10.8074		GSE12172	GSM306181	None	None	None	12.3337		GSE12172	GSM306181	None	None	None	9.88722		GSE12172
GSE12172	GSM306182	None	None	None	12.3292		GSE12172	GSM306182	None	None	None	12.1173		GSE12172	GSM306182	None	None	None	9.43463		GSE12172	GSM306182	None	None	None	11.0014		GSE12172	GSM306182	None	None	None	7.93074		GSE12172	GSM306182	None	None	None	12.9246		GSE12172	GSM306182	None	None	None	9.03067		GSE12172
GSE12172	GSM306183	None	None	None	12.9205		GSE12172	GSM306183	None	None	None	10.2946		GSE12172	GSM306183	None	None	None	12.2685		GSE12172	GSM306183	None	None	None	11.7561		GSE12172	GSM306183	None	None	None	10.4727		GSE12172	GSM306183	None	None	None	12.6957		GSE12172	GSM306183	None	None	None	8.24793		GSE12172
GSE12172	GSM306184	None	None	None	11.4414		GSE12172	GSM306184	None	None	None	10.7074		GSE12172	GSM306184	None	None	None	9.39874		GSE12172	GSM306184	None	None	None	11.1157		GSE12172	GSM306184	None	None	None	12.4778		GSE12172	GSM306184	None	None	None	10.4909		GSE12172	GSM306184	None	None	None	9.88111		GSE12172
GSE12172	GSM306185	None	None	None	12.3106		GSE12172	GSM306185	None	None	None	11.2923		GSE12172	GSM306185	None	None	None	11.1743		GSE12172	GSM306185	None	None	None	9.54882		GSE12172	GSM306185	None	None	None	11.5152		GSE12172	GSM306185	None	None	None	11.7653		GSE12172	GSM306185	None	None	None	9.46761		GSE12172
GSE12172	GSM306186	None	None	None	12.263		GSE12172	GSM306186	None	None	None	11.1548		GSE12172	GSM306186	None	None	None	10.8642		GSE12172	GSM306186	None	None	None	8.15987		GSE12172	GSM306186	None	None	None	11.9414		GSE12172	GSM306186	None	None	None	11.9618		GSE12172	GSM306186	None	None	None	8.64024		GSE12172
GSE12172	GSM306187	None	None	None	10.0512		GSE12172	GSM306187	None	None	None	8.89178		GSE12172	GSM306187	None	None	None	10.4325		GSE12172	GSM306187	None	None	None	8.13955		GSE12172	GSM306187	None	None	None	8.92778		GSE12172	GSM306187	None	None	None	11.937		GSE12172	GSM306187	None	None	None	8.19476		GSE12172
GSE12172	GSM306188	None	None	None	12.1443		GSE12172	GSM306188	None	None	None	9.70736		GSE12172	GSM306188	None	None	None	11.3696		GSE12172	GSM306188	None	None	None	9.77643		GSE12172	GSM306188	None	None	None	10.2819		GSE12172	GSM306188	None	None	None	11.3168		GSE12172	GSM306188	None	None	None	8.73809		GSE12172
GSE12172	GSM306189	None	None	None	13.2317		GSE12172	GSM306189	None	None	None	8.64024		GSE12172	GSM306189	None	None	None	10.8384		GSE12172	GSM306189	None	None	None	9.65642		GSE12172	GSM306189	None	None	None	9.82018		GSE12172	GSM306189	None	None	None	11.2963		GSE12172	GSM306189	None	None	None	9.50581		GSE12172
GSE12172	GSM306190	None	None	None	12.3276		GSE12172	GSM306190	None	None	None	10.8588		GSE12172	GSM306190	None	None	None	12.2647		GSE12172	GSM306190	None	None	None	8.33985		GSE12172	GSM306190	None	None	None	8.99435		GSE12172	GSM306190	None	None	None	12.5459		GSE12172	GSM306190	None	None	None	9.01402		GSE12172
GSE12172	GSM306191	None	None	None	12.7499		GSE12172	GSM306191	None	None	None	11.7313		GSE12172	GSM306191	None	None	None	12.4883		GSE12172	GSM306191	None	None	None	6.20945		GSE12172	GSM306191	None	None	None	10.6448		GSE12172	GSM306191	None	None	None	11.4645		GSE12172	GSM306191	None	None	None	9.30834		GSE12172
GSE12172	GSM306192	None	None	None	12.3163		GSE12172	GSM306192	None	None	None	10.3815		GSE12172	GSM306192	None	None	None	12.1911		GSE12172	GSM306192	None	None	None	12.1147		GSE12172	GSM306192	None	None	None	10.352		GSE12172	GSM306192	None	None	None	11.1737		GSE12172	GSM306192	None	None	None	9.14211		GSE12172
GSE12172	GSM306193	None	None	None	10.9571		GSE12172	GSM306193	None	None	None	11.2732		GSE12172	GSM306193	None	None	None	10.4767		GSE12172	GSM306193	None	None	None	5.85798		GSE12172	GSM306193	None	None	None	10.5925		GSE12172	GSM306193	None	None	None	11.4046		GSE12172	GSM306193	None	None	None	9.39017		GSE12172
GSE12172	GSM306194	None	None	None	12.4803		GSE12172	GSM306194	None	None	None	10.7582		GSE12172	GSM306194	None	None	None	10.6627		GSE12172	GSM306194	None	None	None	8.67948		GSE12172	GSM306194	None	None	None	10.0182		GSE12172	GSM306194	None	None	None	10.927		GSE12172	GSM306194	None	None	None	8.62571		GSE12172
GSE12172	GSM306195	None	None	None	9.36632		GSE12172	GSM306195	None	None	None	11.5113		GSE12172	GSM306195	None	None	None	10.3966		GSE12172	GSM306195	None	None	None	4.39232		GSE12172	GSM306195	None	None	None	11.1472		GSE12172	GSM306195	None	None	None	11.7155		GSE12172	GSM306195	None	None	None	9.67596		GSE12172
GSE12172	GSM306196	None	None	None	12.8156		GSE12172	GSM306196	None	None	None	11.2107		GSE12172	GSM306196	None	None	None	11.168		GSE12172	GSM306196	None	None	None	7.47573		GSE12172	GSM306196	None	None	None	9.22641		GSE12172	GSM306196	None	None	None	11.2544		GSE12172	GSM306196	None	None	None	7.73471		GSE12172
GSE12172	GSM306197	None	None	None	10.683		GSE12172	GSM306197	None	None	None	10.9723		GSE12172	GSM306197	None	None	None	11.7013		GSE12172	GSM306197	None	None	None	7.71425		GSE12172	GSM306197	None	None	None	10.6221		GSE12172	GSM306197	None	None	None	11.0458		GSE12172	GSM306197	None	None	None	9.17493		GSE12172
GSE12172	GSM306198	None	None	None	12.4737		GSE12172	GSM306198	None	None	None	10.9922		GSE12172	GSM306198	None	None	None	11.2738		GSE12172	GSM306198	None	None	None	12.3359		GSE12172	GSM306198	None	None	None	11.3658		GSE12172	GSM306198	None	None	None	11.7022		GSE12172	GSM306198	None	None	None	9.96434		GSE12172
GSE12172	GSM306199	None	None	None	9.43254		GSE12172	GSM306199	None	None	None	9.07682		GSE12172	GSM306199	None	None	None	12.4988		GSE12172	GSM306199	None	None	None	8.9542		GSE12172	GSM306199	None	None	None	11.6124		GSE12172	GSM306199	None	None	None	11.3337		GSE12172	GSM306199	None	None	None	9.12412		GSE12172
GSE12172	GSM306200	None	None	None	11.6843		GSE12172	GSM306200	None	None	None	10.4357		GSE12172	GSM306200	None	None	None	10.5718		GSE12172	GSM306200	None	None	None	10.8826		GSE12172	GSM306200	None	None	None	11.5656		GSE12172	GSM306200	None	None	None	11.9429		GSE12172	GSM306200	None	None	None	9.43463		GSE12172
GSE12172	GSM306201	None	None	None	13.4781		GSE12172	GSM306201	None	None	None	12.5083		GSE12172	GSM306201	None	None	None	11.1655		GSE12172	GSM306201	None	None	None	9.59619		GSE12172	GSM306201	None	None	None	9.98299		GSE12172	GSM306201	None	None	None	10.1497		GSE12172	GSM306201	None	None	None	9.64024		GSE12172
GSE12172	GSM306202	None	None	None	12.6883		GSE12172	GSM306202	None	None	None	10.3597		GSE12172	GSM306202	None	None	None	11.8502		GSE12172	GSM306202	None	None	None	10.5098		GSE12172	GSM306202	None	None	None	10.8049		GSE12172	GSM306202	None	None	None	12.6085		GSE12172	GSM306202	None	None	None	9.13699		GSE12172
GSE12172	GSM306203	None	None	None	7.54689		GSE12172	GSM306203	None	None	None	11.2917		GSE12172	GSM306203	None	None	None	9.91737		GSE12172	GSM306203	None	None	None	5.97728		GSE12172	GSM306203	None	None	None	10.2992		GSE12172	GSM306203	None	None	None	11.2204		GSE12172	GSM306203	None	None	None	8.49586		GSE12172
GSE12172	GSM306204	None	None	None	10.0553		GSE12172	GSM306204	None	None	None	11.664		GSE12172	GSM306204	None	None	None	11.8372		GSE12172	GSM306204	None	None	None	9.49985		GSE12172	GSM306204	None	None	None	10.1687		GSE12172	GSM306204	None	None	None	12.5904		GSE12172	GSM306204	None	None	None	9.22159		GSE12172
GSE12172	GSM306205	None	None	None	11.9809		GSE12172	GSM306205	None	None	None	10.3859		GSE12172	GSM306205	None	None	None	10.4115		GSE12172	GSM306205	None	None	None	9.31741		GSE12172	GSM306205	None	None	None	10.1911		GSE12172	GSM306205	None	None	None	12.0123		GSE12172	GSM306205	None	None	None	8.00562		GSE12172
GSE12172	GSM306206	None	None	None	12.384		GSE12172	GSM306206	None	None	None	9.83131		GSE12172	GSM306206	None	None	None	11.0875		GSE12172	GSM306206	None	None	None	11.421		GSE12172	GSM306206	None	None	None	8.92184		GSE12172	GSM306206	None	None	None	11.8416		GSE12172	GSM306206	None	None	None	8.80735		GSE12172
GSE12172	GSM306207	None	None	None	11.6773		GSE12172	GSM306207	None	None	None	9.88874		GSE12172	GSM306207	None	None	None	12.2456		GSE12172	GSM306207	None	None	None	11.2969		GSE12172	GSM306207	None	None	None	11.6036		GSE12172	GSM306207	None	None	None	11.7061		GSE12172	GSM306207	None	None	None	11.4998		GSE12172
GSE12172	GSM306208	None	None	None	12.1573		GSE12172	GSM306208	None	None	None	10.3619		GSE12172	GSM306208	None	None	None	10.1599		GSE12172	GSM306208	None	None	None	10.6777		GSE12172	GSM306208	None	None	None	11.7013		GSE12172	GSM306208	None	None	None	12.0785		GSE12172	GSM306208	None	None	None	9.25267		GSE12172
GSE12172	GSM306209	None	None	None	10.8834		GSE12172	GSM306209	None	None	None	11.8439		GSE12172	GSM306209	None	None	None	11.3185		GSE12172	GSM306209	None	None	None	9.03342		GSE12172	GSM306209	None	None	None	10.7313		GSE12172	GSM306209	None	None	None	12.2912		GSE12172	GSM306209	None	None	None	9.42836		GSE12172
GSE12172	GSM306210	None	None	None	9.35094		GSE12172	GSM306210	None	None	None	11.1046		GSE12172	GSM306210	None	None	None	11.2288		GSE12172	GSM306210	None	None	None	5.32193		GSE12172	GSM306210	None	None	None	11.0661		GSE12172	GSM306210	None	None	None	11.8017		GSE12172	GSM306210	None	None	None	9.23601		GSE12172
GSE12172	GSM306211	None	None	None	12.8345		GSE12172	GSM306211	None	None	None	11.007		GSE12172	GSM306211	None	None	None	10.6156		GSE12172	GSM306211	None	None	None	8.89785		GSE12172	GSM306211	None	None	None	11.3918		GSE12172	GSM306211	None	None	None	12.334		GSE12172	GSM306211	None	None	None	8.46761		GSE12172
GSE12172	GSM306212	None	None	None	13.5965		GSE12172	GSM306212	None	None	None	8.5812		GSE12172	GSM306212	None	None	None	11.9968		GSE12172	GSM306212	None	None	None	9.46148		GSE12172	GSM306212	None	None	None	9.91588		GSE12172	GSM306212	None	None	None	11.9614		GSE12172	GSM306212	None	None	None	8.07146		GSE12172
GSE12172	GSM306213	None	None	None	6.91886		GSE12172	GSM306213	None	None	None	7.20945		GSE12172	GSM306213	None	None	None	7.52356		GSE12172	GSM306213	None	None	None	5.2854		GSE12172	GSM306213	None	None	None	8.99435		GSE12172	GSM306213	None	None	None	6.84549		GSE12172	GSM306213	None	None	None	5.88264		GSE12172
GSE12172	GSM306214	None	None	None	13.0405		GSE12172	GSM306214	None	None	None	11.3004		GSE12172	GSM306214	None	None	None	10.4645		GSE12172	GSM306214	None	None	None	7.62936		GSE12172	GSM306214	None	None	None	9.32193		GSE12172	GSM306214	None	None	None	11.4429		GSE12172	GSM306214	None	None	None	8.46352		GSE12172
GSE12172	GSM306215	None	None	None	10.9337		GSE12172	GSM306215	None	None	None	10.9248		GSE12172	GSM306215	None	None	None	11.1137		GSE12172	GSM306215	None	None	None	7.34873		GSE12172	GSM306215	None	None	None	11.0694		GSE12172	GSM306215	None	None	None	11.9133		GSE12172	GSM306215	None	None	None	9.50978		GSE12172
GSE12172	GSM306216	None	None	None	12.9766		GSE12172	GSM306216	None	None	None	11.0539		GSE12172	GSM306216	None	None	None	11.7249		GSE12172	GSM306216	None	None	None	11.2627		GSE12172	GSM306216	None	None	None	12.3061		GSE12172	GSM306216	None	None	None	10.2155		GSE12172	GSM306216	None	None	None	10.0526		GSE12172
GSE12172	GSM306217	None	None	None	9.90539		GSE12172	GSM306217	None	None	None	11.2574		GSE12172	GSM306217	None	None	None	11.9129		GSE12172	GSM306217	None	None	None	6.55459		GSE12172	GSM306217	None	None	None	11.0369		GSE12172	GSM306217	None	None	None	12.275		GSE12172	GSM306217	None	None	None	9.04985		GSE12172
GSE12172	GSM306218	None	None	None	10.8765		GSE12172	GSM306218	None	None	None	11.1668		GSE12172	GSM306218	None	None	None	12.5807		GSE12172	GSM306218	None	None	None	6.12928		GSE12172	GSM306218	None	None	None	12.0785		GSE12172	GSM306218	None	None	None	12.2201		GSE12172	GSM306218	None	None	None	9.18488		GSE12172
GSE12172	GSM306219	None	None	None	12.8757		GSE12172	GSM306219	None	None	None	10.2058		GSE12172	GSM306219	None	None	None	10.7245		GSE12172	GSM306219	None	None	None	10.9658		GSE12172	GSM306219	None	None	None	10.1849		GSE12172	GSM306219	None	None	None	11.891		GSE12172	GSM306219	None	None	None	7.78136		GSE12172
GSE12172	GSM306220	None	None	None	11.7855		GSE12172	GSM306220	None	None	None	9.27146		GSE12172	GSM306220	None	None	None	10.5488		GSE12172	GSM306220	None	None	None	9.94983		GSE12172	GSM306220	None	None	None	9.63662		GSE12172	GSM306220	None	None	None	13.0265		GSE12172	GSM306220	None	None	None	8.74819		GSE12172
GSE12172	GSM306221	None	None	None	12.973		GSE12172	GSM306221	None	None	None	11.3326		GSE12172	GSM306221	None	None	None	11.098		GSE12172	GSM306221	None	None	None	6.45943		GSE12172	GSM306221	None	None	None	9.57175		GSE12172	GSM306221	None	None	None	11.4404		GSE12172	GSM306221	None	None	None	8.61839		GSE12172
GSE12172	GSM306222	None	None	None	14.0077		GSE12172	GSM306222	None	None	None	13.3005		GSE12172	GSM306222	None	None	None	13.0403		GSE12172	GSM306222	None	None	None	12.0461		GSE12172	GSM306222	None	None	None	11.8997		GSE12172	GSM306222	None	None	None	13.4611		GSE12172	GSM306222	None	None	None	11.196		GSE12172
GSE12172	GSM306223	None	None	None	11.9285		GSE12172	GSM306223	None	None	None	10.4305		GSE12172	GSM306223	None	None	None	11.1749		GSE12172	GSM306223	None	None	None	7.24793		GSE12172	GSM306223	None	None	None	11.341		GSE12172	GSM306223	None	None	None	11.6865		GSE12172	GSM306223	None	None	None	8.48382		GSE12172
GSE12172	GSM306224	None	None	None	12.0835		GSE12172	GSM306224	None	None	None	10.3354		GSE12172	GSM306224	None	None	None	12.4265		GSE12172	GSM306224	None	None	None	10.3707		GSE12172	GSM306224	None	None	None	9.33762		GSE12172	GSM306224	None	None	None	11.4168		GSE12172	GSM306224	None	None	None	8.49985		GSE12172
GSE12172	GSM306225	None	None	None	13.4828		GSE12172	GSM306225	None	None	None	9.11374		GSE12172	GSM306225	None	None	None	12.4152		GSE12172	GSM306225	None	None	None	6.91886		GSE12172	GSM306225	None	None	None	11.9922		GSE12172	GSM306225	None	None	None	10.5632		GSE12172	GSM306225	None	None	None	8.55075		GSE12172
GSE12172	GSM306226	None	None	None	6.61471		GSE12172	GSM306226	None	None	None	7.97154		GSE12172	GSM306226	None	None	None	3.16993		GSE12172	GSM306226	None	None	None	6.04439		GSE12172	GSM306226	None	None	None	11.2825		GSE12172	GSM306226	None	None	None	11.577		GSE12172	GSM306226	None	None	None	9.12153		GSE12172
GSE12172	GSM306227	None	None	None	11.1948		GSE12172	GSM306227	None	None	None	12.1402		GSE12172	GSM306227	None	None	None	12.2665		GSE12172	GSM306227	None	None	None	7.79442		GSE12172	GSM306227	None	None	None	10.9513		GSE12172	GSM306227	None	None	None	13.338		GSE12172	GSM306227	None	None	None	9.29002		GSE12172
GSE12172	GSM306228	None	None	None	14.1139		GSE12172	GSM306228	None	None	None	6.40939		GSE12172	GSM306228	None	None	None	12.2237		GSE12172	GSM306228	None	None	None	11.4378		GSE12172	GSM306228	None	None	None	10.1241		GSE12172	GSM306228	None	None	None	10.0334		GSE12172	GSM306228	None	None	None	9.71253		GSE12172
GSE12172	GSM306229	None	None	None	11.7694		GSE12172	GSM306229	None	None	None	8.39232		GSE12172	GSM306229	None	None	None	10.7142		GSE12172	GSM306229	None	None	None	6.10852		GSE12172	GSM306229	None	None	None	10.4727		GSE12172	GSM306229	None	None	None	11.528		GSE12172	GSM306229	None	None	None	8.92778		GSE12172
GSE12172	GSM306230	None	None	None	11.6434		GSE12172	GSM306230	None	None	None	11.2848		GSE12172	GSM306230	None	None	None	11.783		GSE12172	GSM306230	None	None	None	8.52356		GSE12172	GSM306230	None	None	None	10.8834		GSE12172	GSM306230	None	None	None	11.3359		GSE12172	GSM306230	None	None	None	9.10329		GSE12172
GSE12172	GSM306231	None	None	None	10.0498		GSE12172	GSM306231	None	None	None	12.0317		GSE12172	GSM306231	None	None	None	11.9192		GSE12172	GSM306231	None	None	None	7.20945		GSE12172	GSM306231	None	None	None	11.2975		GSE12172	GSM306231	None	None	None	11.9241		GSE12172	GSM306231	None	None	None	8.98868		GSE12172
GSE12172	GSM306232	None	None	None	11.1222		GSE12172	GSM306232	None	None	None	10.792		GSE12172	GSM306232	None	None	None	11.5934		GSE12172	GSM306232	None	None	None	8.01681		GSE12172	GSM306232	None	None	None	10.6073		GSE12172	GSM306232	None	None	None	10.3049		GSE12172	GSM306232	None	None	None	7.90689		GSE12172
GSE12172	GSM306233	None	None	None	10.4808		GSE12172	GSM306233	None	None	None	11.1472		GSE12172	GSM306233	None	None	None	11.0788		GSE12172	GSM306233	None	None	None	6.02237		GSE12172	GSM306233	None	None	None	10.3998		GSE12172	GSM306233	None	None	None	11.5565		GSE12172	GSM306233	None	None	None	8.49985		GSE12172
GSE12172	GSM306234	None	None	None	12.0738		GSE12172	GSM306234	None	None	None	9.50581		GSE12172	GSM306234	None	None	None	12.7061		GSE12172	GSM306234	None	None	None	9.85798		GSE12172	GSM306234	None	None	None	12.6096		GSE12172	GSM306234	None	None	None	11.5953		GSE12172	GSM306234	None	None	None	10.0458		GSE12172
GSE12172	GSM306235	None	None	None	13.0175		GSE12172	GSM306235	None	None	None	10.4491		GSE12172	GSM306235	None	None	None	10.6644		GSE12172	GSM306235	None	None	None	10.0512		GSE12172	GSM306235	None	None	None	12.138		GSE12172	GSM306235	None	None	None	12.6262		GSE12172	GSM306235	None	None	None	9.55267		GSE12172
GSE12172	GSM306236	None	None	None	11.7207		GSE12172	GSM306236	None	None	None	10.1319		GSE12172	GSM306236	None	None	None	10.2831		GSE12172	GSM306236	None	None	None	10.6742		GSE12172	GSM306236	None	None	None	6.87036		GSE12172	GSM306236	None	None	None	12.2216		GSE12172	GSM306236	None	None	None	8.89785		GSE12172
GSE12172	GSM306237	None	None	None	14.8241		GSE12172	GSM306237	None	None	None	11.7322		GSE12172	GSM306237	None	None	None	10.1033		GSE12172	GSM306237	None	None	None	10.9866		GSE12172	GSM306237	None	None	None	10.5038		GSE12172	GSM306237	None	None	None	12.3977		GSE12172	GSM306237	None	None	None	9.77808		GSE12172
GSE12172	GSM306238	None	None	None	11.7104		GSE12172	GSM306238	None	None	None	8.74483		GSE12172	GSM306238	None	None	None	13.2038		GSE12172	GSM306238	None	None	None	6.64386		GSE12172	GSM306238	None	None	None	9.41996		GSE12172	GSM306238	None	None	None	8.78463		GSE12172	GSM306238	None	None	None	8.46761		GSE12172
GSE12172	GSM306239	None	None	None	8.14975		GSE12172	GSM306239	None	None	None	11.9403		GSE12172	GSM306239	None	None	None	11.1984		GSE12172	GSM306239	None	None	None	3.70044		GSE12172	GSM306239	None	None	None	11.6595		GSE12172	GSM306239	None	None	None	12.0691		GSE12172	GSM306239	None	None	None	9.67243		GSE12172
GSE12172	GSM306240	None	None	None	14.3027		GSE12172	GSM306240	None	None	None	9.59059		GSE12172	GSM306240	None	None	None	10.1611		GSE12172	GSM306240	None	None	None	9.09276		GSE12172	GSM306240	None	None	None	5.83289		GSE12172	GSM306240	None	None	None	11.1286		GSE12172	GSM306240	None	None	None	4.9542		GSE12172
GSE12172	GSM306241	None	None	None	13.2777		GSE12172	GSM306241	None	None	None	12.0977		GSE12172	GSM306241	None	None	None	12.4338		GSE12172	GSM306241	None	None	None	9.32867		GSE12172	GSM306241	None	None	None	9.70044		GSE12172	GSM306241	None	None	None	12.2512		GSE12172	GSM306241	None	None	None	8.33985		GSE12172
GSE12172	GSM306242	None	None	None	10.8533		GSE12172	GSM306242	None	None	None	11.8803		GSE12172	GSM306242	None	None	None	10.6321		GSE12172	GSM306242	None	None	None	5.9542		GSE12172	GSM306242	None	None	None	11.7801		GSE12172	GSM306242	None	None	None	11.3208		GSE12172	GSM306242	None	None	None	9.12928		GSE12172
GSE12172	GSM306243	None	None	None	12.7754		GSE12172	GSM306243	None	None	None	12.3143		GSE12172	GSM306243	None	None	None	13.997		GSE12172	GSM306243	None	None	None	10.3454		GSE12172	GSM306243	None	None	None	11.0748		GSE12172	GSM306243	None	None	None	12.9326		GSE12172	GSM306243	None	None	None	10.0607		GSE12172
GSE12172	GSM306244	None	None	None	8.633		GSE12172	GSM306244	None	None	None	12.6062		GSE12172	GSM306244	None	None	None	10.9403		GSE12172	GSM306244	None	None	None	5.80735		GSE12172	GSM306244	None	None	None	10.0941		GSE12172	GSM306244	None	None	None	12.0248		GSE12172	GSM306244	None	None	None	8.81378		GSE12172
GSE12172	GSM306245	None	None	None	10.8673		GSE12172	GSM306245	None	None	None	11.8053		GSE12172	GSM306245	None	None	None	9.85953		GSE12172	GSM306245	None	None	None	6.52356		GSE12172	GSM306245	None	None	None	9.65464		GSE12172	GSM306245	None	None	None	11.5994		GSE12172	GSM306245	None	None	None	9.64386		GSE12172
GSE12172	GSM306246	None	None	None	11.1427		GSE12172	GSM306246	None	None	None	10.6511		GSE12172	GSM306246	None	None	None	11.4671		GSE12172	GSM306246	None	None	None	1.58496		GSE12172	GSM306246	None	None	None	10.3421		GSE12172	GSM306246	None	None	None	11.5401		GSE12172	GSM306246	None	None	None	8.08215		GSE12172
GSE12172	GSM306247	None	None	None	11.29		GSE12172	GSM306247	None	None	None	6.64386		GSE12172	GSM306247	None	None	None	11.0451		GSE12172	GSM306247	None	None	None	11.5236		GSE12172	GSM306247	None	None	None	8.7879		GSE12172	GSM306247	None	None	None	12.906		GSE12172	GSM306247	None	None	None	9.69523		GSE12172
GSE41500	GSM1018298	None	134.4	Dead	14.1385		GSE41500	GSM1018298	None	134.4	Dead	7.59246		GSE41500	GSM1018298	None	134.4	Dead	12.8467		GSE41500	GSM1018298	None	134.4	Dead	11.7895		GSE41500	GSM1018298	None	134.4	Dead	11.8922		GSE41500	GSM1018298	None	134.4	Dead	13.1641		GSE41500	GSM1018298	None	134.4	Dead	10.5488		GSE41500
GSE23392	GSM573678	None	None	None	9.62205		GSE23392	GSM573678	None	None	None	9.3966		GSE23392	GSM573678	None	None	None	6.71425		GSE23392	GSM573678	None	None	None	7.59246		GSE23392	GSM573678	None	None	None	11.5522		GSE23392	GSM573678	None	None	None	12.7566		GSE23392	GSM573678	None	None	None	8.62205		GSE23392
GSE23392	GSM573680	None	None	None	13.0509		GSE23392	GSM573680	None	None	None	8.50383		GSE23392	GSM573680	None	None	None	6.71425		GSE23392	GSM573680	None	None	None	10.5333		GSE23392	GSM573680	None	None	None	12.0522		GSE23392	GSM573680	None	None	None	11.0133		GSE23392	GSM573680	None	None	None	7.59246		GSE23392
GSE63885	GSM1559299	None	None	None	12.1605		GSE63885	GSM1559299	None	None	None	11.7069		GSE63885	GSM1559299	None	None	None	12.3301		GSE63885	GSM1559299	None	None	None	10.3509		GSE63885	GSM1559299	None	None	None	11.432		GSE63885	GSM1559299	None	None	None	12.5006		GSE63885	GSM1559299	None	None	None	10.1812		GSE63885
GSE63885	GSM1559300	None	None	None	10.5603		GSE63885	GSM1559300	None	None	None	13.0504		GSE63885	GSM1559300	None	None	None	8.49985		GSE63885	GSM1559300	None	None	None	11.545		GSE63885	GSM1559300	None	None	None	11.3685		GSE63885	GSM1559300	None	None	None	9.38154		GSE63885	GSM1559300	None	None	None	8.71425		GSE63885
GSE63885	GSM1559301	None	None	None	11.5962		GSE63885	GSM1559301	None	None	None	11.0715		GSE63885	GSM1559301	None	None	None	10.3837		GSE63885	GSM1559301	None	None	None	11.06		GSE63885	GSM1559301	None	None	None	10.2312		GSE63885	GSM1559301	None	None	None	11.5934		GSE63885	GSM1559301	None	None	None	9.35755		GSE63885
GSE63885	GSM1559302	None	None	None	8.0607		GSE63885	GSM1559302	None	None	None	9.28077		GSE63885	GSM1559302	None	None	None	10.4083		GSE63885	GSM1559302	None	None	None	8.59246		GSE63885	GSM1559302	None	None	None	10.5343		GSE63885	GSM1559302	None	None	None	12.5177		GSE63885	GSM1559302	None	None	None	7.80735		GSE63885
GSE63885	GSM1559303	None	None	None	11.0681		GSE63885	GSM1559303	None	None	None	10.0265		GSE63885	GSM1559303	None	None	None	11.3531		GSE63885	GSM1559303	None	None	None	10.5498		GSE63885	GSM1559303	None	None	None	10.5661		GSE63885	GSM1559303	None	None	None	12.5498		GSE63885	GSM1559303	None	None	None	9.95274		GSE63885
GSE63885	GSM1559304	None	None	None	12.4653		GSE63885	GSM1559304	None	None	None	12.3437		GSE63885	GSM1559304	None	None	None	11.4367		GSE63885	GSM1559304	None	None	None	10.4949		GSE63885	GSM1559304	None	None	None	10.7524		GSE63885	GSM1559304	None	None	None	11.3072		GSE63885	GSM1559304	None	None	None	9.63844		GSE63885
GSE63885	GSM1559305	None	None	None	12.0751		GSE63885	GSM1559305	None	None	None	12.7809		GSE63885	GSM1559305	None	None	None	11.3174		GSE63885	GSM1559305	None	None	None	11.7224		GSE63885	GSM1559305	None	None	None	11		GSE63885	GSM1559305	None	None	None	12.4401		GSE63885	GSM1559305	None	None	None	10.0168		GSE63885
GSE63885	GSM1559306	None	None	None	12.8523		GSE63885	GSM1559306	None	None	None	9.45533		GSE63885	GSM1559306	None	None	None	12.1238		GSE63885	GSM1559306	None	None	None	11.567		GSE63885	GSM1559306	None	None	None	9.59432		GSE63885	GSM1559306	None	None	None	12.1277		GSE63885	GSM1559306	None	None	None	8.90388		GSE63885
GSE63885	GSM1559307	None	None	None	13.7477		GSE63885	GSM1559307	None	None	None	11.7875		GSE63885	GSM1559307	None	None	None	10.9285		GSE63885	GSM1559307	None	None	None	10.5401		GSE63885	GSM1559307	None	None	None	11.2258		GSE63885	GSM1559307	None	None	None	12.3188		GSE63885	GSM1559307	None	None	None	9.65464		GSE63885
GSE63885	GSM1559308	None	None	None	11.5915		GSE63885	GSM1559308	None	None	None	12.0941		GSE63885	GSM1559308	None	None	None	10.3729		GSE63885	GSM1559308	None	None	None	8.53528		GSE63885	GSM1559308	None	None	None	11.1867		GSE63885	GSM1559308	None	None	None	11.9024		GSE63885	GSM1559308	None	None	None	9.79279		GSE63885
GSE63885	GSM1559309	None	None	None	13.4839		GSE63885	GSM1559309	None	None	None	13.1633		GSE63885	GSM1559309	None	None	None	13.6433		GSE63885	GSM1559309	None	None	None	11.5684		GSE63885	GSM1559309	None	None	None	11.5177		GSE63885	GSM1559309	None	None	None	11.7657		GSE63885	GSM1559309	None	None	None	9.83763		GSE63885
GSE63885	GSM1559310	None	None	None	13.536		GSE63885	GSM1559310	None	None	None	10.5108		GSE63885	GSM1559310	None	None	None	13.2024		GSE63885	GSM1559310	None	None	None	11.7973		GSE63885	GSM1559310	None	None	None	10.4094		GSE63885	GSM1559310	None	None	None	12.2592		GSE63885	GSM1559310	None	None	None	9.24793		GSE63885
GSE63885	GSM1559311	None	None	None	13.9727		GSE63885	GSM1559311	None	None	None	11.9414		GSE63885	GSM1559311	None	None	None	13.0924		GSE63885	GSM1559311	None	None	None	11.3415		GSE63885	GSM1559311	None	None	None	11.1892		GSE63885	GSM1559311	None	None	None	11.0868		GSE63885	GSM1559311	None	None	None	9.37069		GSE63885
GSE63885	GSM1559312	None	None	None	9.32643		GSE63885	GSM1559312	None	None	None	11.1874		GSE63885	GSM1559312	None	None	None	11.5073		GSE63885	GSM1559312	None	None	None	6		GSE63885	GSM1559312	None	None	None	8.69		GSE63885	GSM1559312	None	None	None	9.88874		GSE63885	GSM1559312	None	None	None	7.93074		GSE63885
GSE63885	GSM1559313	None	None	None	12.6332		GSE63885	GSM1559313	None	None	None	12.0091		GSE63885	GSM1559313	None	None	None	12.5404		GSE63885	GSM1559313	None	None	None	11.3625		GSE63885	GSM1559313	None	None	None	10.4988		GSE63885	GSM1559313	None	None	None	12.7694		GSE63885	GSM1559313	None	None	None	9.99435		GSE63885
GSE63885	GSM1559314	None	None	None	14.0418		GSE63885	GSM1559314	None	None	None	11.8289		GSE63885	GSM1559314	None	None	None	9.64926		GSE63885	GSM1559314	None	None	None	10.9374		GSE63885	GSM1559314	None	None	None	10.7065		GSE63885	GSM1559314	None	None	None	12.1167		GSE63885	GSM1559314	None	None	None	7.58496		GSE63885
GSE63885	GSM1559315	None	None	None	11.9381		GSE63885	GSM1559315	None	None	None	10.9993		GSE63885	GSM1559315	None	None	None	10.3117		GSE63885	GSM1559315	None	None	None	6.02237		GSE63885	GSM1559315	None	None	None	7.47573		GSE63885	GSM1559315	None	None	None	11.1948		GSE63885	GSM1559315	None	None	None	7.65105		GSE63885
GSE63885	GSM1559316	None	None	None	8.59991		GSE63885	GSM1559316	None	None	None	12.8809		GSE63885	GSM1559316	None	None	None	10.5584		GSE63885	GSM1559316	None	None	None	10.6724		GSE63885	GSM1559316	None	None	None	11.4131		GSE63885	GSM1559316	None	None	None	11.9933		GSE63885	GSM1559316	None	None	None	10.6733		GSE63885
GSE63885	GSM1559317	None	None	None	13.2728		GSE63885	GSM1559317	None	None	None	10.1599		GSE63885	GSM1559317	None	None	None	12.4696		GSE63885	GSM1559317	None	None	None	11.2574		GSE63885	GSM1559317	None	None	None	10.6083		GSE63885	GSM1559317	None	None	None	11.8704		GSE63885	GSM1559317	None	None	None	10.0954		GSE63885
GSE63885	GSM1559318	None	None	None	12.774		GSE63885	GSM1559318	None	None	None	11.7611		GSE63885	GSM1559318	None	None	None	12.9231		GSE63885	GSM1559318	None	None	None	11.4778		GSE63885	GSM1559318	None	None	None	10.1189		GSE63885	GSM1559318	None	None	None	12.7179		GSE63885	GSM1559318	None	None	None	10.8384		GSE63885
GSE63885	GSM1559319	None	None	None	13.3308		GSE63885	GSM1559319	None	None	None	11.9915		GSE63885	GSM1559319	None	None	None	12.2064		GSE63885	GSM1559319	None	None	None	8.17493		GSE63885	GSM1559319	None	None	None	10.4778		GSE63885	GSM1559319	None	None	None	11.9341		GSE63885	GSM1559319	None	None	None	9.81858		GSE63885
GSE63885	GSM1559320	None	None	None	13.6463		GSE63885	GSM1559320	None	None	None	11.8202		GSE63885	GSM1559320	None	None	None	12.4566		GSE63885	GSM1559320	None	None	None	12.2216		GSE63885	GSM1559320	None	None	None	10.891		GSE63885	GSM1559320	None	None	None	12.3942		GSE63885	GSM1559320	None	None	None	9.92778		GSE63885
GSE63885	GSM1559321	None	None	None	13.8469		GSE63885	GSM1559321	None	None	None	12.6891		GSE63885	GSM1559321	None	None	None	12.7347		GSE63885	GSM1559321	None	None	None	8.12412		GSE63885	GSM1559321	None	None	None	9.25974		GSE63885	GSM1559321	None	None	None	11.4089		GSE63885	GSM1559321	None	None	None	7.98299		GSE63885
GSE63885	GSM1559322	None	None	None	12.8378		GSE63885	GSM1559322	None	None	None	12.6029		GSE63885	GSM1559322	None	None	None	11.5718		GSE63885	GSM1559322	None	None	None	10.8956		GSE63885	GSM1559322	None	None	None	11.2234		GSE63885	GSM1559322	None	None	None	11.6587		GSE63885	GSM1559322	None	None	None	9.83131		GSE63885
GSE63885	GSM1559323	None	None	None	13.0783		GSE63885	GSM1559323	None	None	None	13.0334		GSE63885	GSM1559323	None	None	None	13.5008		GSE63885	GSM1559323	None	None	None	11.245		GSE63885	GSM1559323	None	None	None	11.6546		GSE63885	GSM1559323	None	None	None	12.242		GSE63885	GSM1559323	None	None	None	9.5411		GSE63885
GSE63885	GSM1559324	None	None	None	13.2691		GSE63885	GSM1559324	None	None	None	12.0485		GSE63885	GSM1559324	None	None	None	12.9315		GSE63885	GSM1559324	None	None	None	8.81057		GSE63885	GSM1559324	None	None	None	9.93517		GSE63885	GSM1559324	None	None	None	8.46352		GSE63885	GSM1559324	None	None	None	9.34873		GSE63885
GSE63885	GSM1559325	None	None	None	13.7691		GSE63885	GSM1559325	None	None	None	11.1768		GSE63885	GSM1559325	None	None	None	10.7134		GSE63885	GSM1559325	None	None	None	11.1085		GSE63885	GSM1559325	None	None	None	10.7134		GSE63885	GSM1559325	None	None	None	12.0495		GSE63885	GSM1559325	None	None	None	8.93958		GSE63885
GSE63885	GSM1559326	None	None	None	13.4969		GSE63885	GSM1559326	None	None	None	10.8857		GSE63885	GSM1559326	None	None	None	12.8033		GSE63885	GSM1559326	None	None	None	9.67066		GSE63885	GSM1559326	None	None	None	10.374		GSE63885	GSM1559326	None	None	None	11.3219		GSE63885	GSM1559326	None	None	None	9.20945		GSE63885
GSE63885	GSM1559327	None	None	None	13.3611		GSE63885	GSM1559327	None	None	None	10.4378		GSE63885	GSM1559327	None	None	None	12.9443		GSE63885	GSM1559327	None	None	None	9.84392		GSE63885	GSM1559327	None	None	None	11.2784		GSE63885	GSM1559327	None	None	None	11.1261		GSE63885	GSM1559327	None	None	None	10.2009		GSE63885
GSE63885	GSM1559328	None	None	None	11.7541		GSE63885	GSM1559328	None	None	None	12.7934		GSE63885	GSM1559328	None	None	None	9.32418		GSE63885	GSM1559328	None	None	None	10.5765		GSE63885	GSM1559328	None	None	None	11.4853		GSE63885	GSM1559328	None	None	None	11.6777		GSE63885	GSM1559328	None	None	None	10.1948		GSE63885
GSE63885	GSM1559329	None	None	None	12.1183		GSE63885	GSM1559329	None	None	None	11.3348		GSE63885	GSM1559329	None	None	None	11.5608		GSE63885	GSM1559329	None	None	None	10.6847		GSE63885	GSM1559329	None	None	None	10.8471		GSE63885	GSM1559329	None	None	None	11.8337		GSE63885	GSM1559329	None	None	None	9.40939		GSE63885
GSE63885	GSM1559330	None	None	None	11.5033		GSE63885	GSM1559330	None	None	None	11.8017		GSE63885	GSM1559330	None	None	None	10.9425		GSE63885	GSM1559330	None	None	None	9.98442		GSE63885	GSM1559330	None	None	None	10.3219		GSE63885	GSM1559330	None	None	None	12.5819		GSE63885	GSM1559330	None	None	None	9.65642		GSE63885
GSE63885	GSM1559331	None	None	None	12.1895		GSE63885	GSM1559331	None	None	None	12.3748		GSE63885	GSM1559331	None	None	None	10.4939		GSE63885	GSM1559331	None	None	None	12.4605		GSE63885	GSM1559331	None	None	None	11.5068		GSE63885	GSM1559331	None	None	None	11.5536		GSE63885	GSM1559331	None	None	None	9.50383		GSE63885
GSE63885	GSM1559332	None	None	None	12.6878		GSE63885	GSM1559332	None	None	None	11.4833		GSE63885	GSM1559332	None	None	None	11.4009		GSE63885	GSM1559332	None	None	None	11.4594		GSE63885	GSM1559332	None	None	None	9.33762		GSE63885	GSM1559332	None	None	None	11.4964		GSE63885	GSM1559332	None	None	None	9.76984		GSE63885
GSE63885	GSM1559333	None	None	None	13.1194		GSE63885	GSM1559333	None	None	None	12.188		GSE63885	GSM1559333	None	None	None	12.26		GSE63885	GSM1559333	None	None	None	11.7249		GSE63885	GSM1559333	None	None	None	10.5793		GSE63885	GSM1559333	None	None	None	12.152		GSE63885	GSM1559333	None	None	None	10.1824		GSE63885
GSE63885	GSM1559334	None	None	None	13.446		GSE63885	GSM1559334	None	None	None	10.102		GSE63885	GSM1559334	None	None	None	11.9837		GSE63885	GSM1559334	None	None	None	8.51175		GSE63885	GSM1559334	None	None	None	11.4517		GSE63885	GSM1559334	None	None	None	9.11114		GSE63885	GSM1559334	None	None	None	8.83605		GSE63885
GSE63885	GSM1559335	None	None	None	13.4059		GSE63885	GSM1559335	None	None	None	11.5348		GSE63885	GSM1559335	None	None	None	12.2814		GSE63885	GSM1559335	None	None	None	11.927		GSE63885	GSM1559335	None	None	None	11.5708		GSE63885	GSM1559335	None	None	None	12.0868		GSE63885	GSM1559335	None	None	None	10.9159		GSE63885
GSE63885	GSM1559336	None	None	None	11.7756		GSE63885	GSM1559336	None	None	None	12.3396		GSE63885	GSM1559336	None	None	None	11.9337		GSE63885	GSM1559336	None	None	None	7.2384		GSE63885	GSM1559336	None	None	None	8.93074		GSE63885	GSM1559336	None	None	None	9.94691		GSE63885	GSM1559336	None	None	None	8.00562		GSE63885
GSE63885	GSM1559337	None	None	None	13.1066		GSE63885	GSM1559337	None	None	None	13.511		GSE63885	GSM1559337	None	None	None	11.9407		GSE63885	GSM1559337	None	None	None	5.64386		GSE63885	GSM1559337	None	None	None	11.6421		GSE63885	GSM1559337	None	None	None	12.4946		GSE63885	GSM1559337	None	None	None	9.45738		GSE63885
GSE63885	GSM1559338	None	None	None	12.2857		GSE63885	GSM1559338	None	None	None	12.25		GSE63885	GSM1559338	None	None	None	12.9129		GSE63885	GSM1559338	None	None	None	10.3685		GSE63885	GSM1559338	None	None	None	10.8424		GSE63885	GSM1559338	None	None	None	12.1173		GSE63885	GSM1559338	None	None	None	10.2288		GSE63885
GSE63885	GSM1559339	None	None	None	13.3443		GSE63885	GSM1559339	None	None	None	12.7106		GSE63885	GSM1559339	None	None	None	12.7138		GSE63885	GSM1559339	None	None	None	12.5365		GSE63885	GSM1559339	None	None	None	11.3608		GSE63885	GSM1559339	None	None	None	12.2568		GSE63885	GSM1559339	None	None	None	10.2726		GSE63885
GSE63885	GSM1559340	None	None	None	12.9787		GSE63885	GSM1559340	None	None	None	9.56986		GSE63885	GSM1559340	None	None	None	11.3072		GSE63885	GSM1559340	None	None	None	12.1665		GSE63885	GSM1559340	None	None	None	10.3163		GSE63885	GSM1559340	None	None	None	11.2732		GSE63885	GSM1559340	None	None	None	9.19476		GSE63885
GSE63885	GSM1559341	None	None	None	12.2606		GSE63885	GSM1559341	None	None	None	11.2761		GSE63885	GSM1559341	None	None	None	10.8933		GSE63885	GSM1559341	None	None	None	11.7826		GSE63885	GSM1559341	None	None	None	11.151		GSE63885	GSM1559341	None	None	None	12.6022		GSE63885	GSM1559341	None	None	None	9.25267		GSE63885
GSE63885	GSM1559342	None	None	None	13.1113		GSE63885	GSM1559342	None	None	None	10.3454		GSE63885	GSM1559342	None	None	None	12.6218		GSE63885	GSM1559342	None	None	None	11.0056		GSE63885	GSM1559342	None	None	None	9.15735		GSE63885	GSM1559342	None	None	None	11.605		GSE63885	GSM1559342	None	None	None	7.85798		GSE63885
GSE63885	GSM1559343	None	None	None	13.6085		GSE63885	GSM1559343	None	None	None	9.91588		GSE63885	GSM1559343	None	None	None	11.9106		GSE63885	GSM1559343	None	None	None	10.9651		GSE63885	GSM1559343	None	None	None	11.4909		GSE63885	GSM1559343	None	None	None	11.7172		GSE63885	GSM1559343	None	None	None	10.224		GSE63885
GSE63885	GSM1559344	None	None	None	13.2943		GSE63885	GSM1559344	None	None	None	11.1948		GSE63885	GSM1559344	None	None	None	12.5031		GSE63885	GSM1559344	None	None	None	10.5594		GSE63885	GSM1559344	None	None	None	10.6008		GSE63885	GSM1559344	None	None	None	11.9951		GSE63885	GSM1559344	None	None	None	10.2033		GSE63885
GSE63885	GSM1559345	None	None	None	12.0731		GSE63885	GSM1559345	None	None	None	11.4115		GSE63885	GSM1559345	None	None	None	12.6232		GSE63885	GSM1559345	None	None	None	10.6055		GSE63885	GSM1559345	None	None	None	11.2438		GSE63885	GSM1559345	None	None	None	11.0954		GSE63885	GSM1559345	None	None	None	10.2336		GSE63885
GSE63885	GSM1559346	None	None	None	13.6497		GSE63885	GSM1559346	None	None	None	12.9133		GSE63885	GSM1559346	None	None	None	13.5991		GSE63885	GSM1559346	None	None	None	11.128		GSE63885	GSM1559346	None	None	None	10.3869		GSE63885	GSM1559346	None	None	None	12.5177		GSE63885	GSM1559346	None	None	None	9.53528		GSE63885
GSE63885	GSM1559347	None	None	None	9.79928		GSE63885	GSM1559347	None	None	None	11.5948		GSE63885	GSM1559347	None	None	None	10.1046		GSE63885	GSM1559347	None	None	None	9.2738		GSE63885	GSM1559347	None	None	None	11.3089		GSE63885	GSM1559347	None	None	None	11.8971		GSE63885	GSM1559347	None	None	None	9.45738		GSE63885
GSE63885	GSM1559348	None	None	None	12.9715		GSE63885	GSM1559348	None	None	None	9.39232		GSE63885	GSM1559348	None	None	None	12.4067		GSE63885	GSM1559348	None	None	None	10.5157		GSE63885	GSM1559348	None	None	None	10.4083		GSE63885	GSM1559348	None	None	None	10.6101		GSE63885	GSM1559348	None	None	None	8.81057		GSE63885
GSE63885	GSM1559349	None	None	None	11.8696		GSE63885	GSM1559349	None	None	None	12.5515		GSE63885	GSM1559349	None	None	None	12.6653		GSE63885	GSM1559349	None	None	None	11.6266		GSE63885	GSM1559349	None	None	None	10.2216		GSE63885	GSM1559349	None	None	None	12.8178		GSE63885	GSM1559349	None	None	None	10.2656		GSE63885
GSE63885	GSM1559350	None	None	None	11.137		GSE63885	GSM1559350	None	None	None	12.6225		GSE63885	GSM1559350	None	None	None	13.0389		GSE63885	GSM1559350	None	None	None	9.89936		GSE63885	GSM1559350	None	None	None	11.0761		GSE63885	GSM1559350	None	None	None	12.8817		GSE63885	GSM1559350	None	None	None	10.3151		GSE63885
GSE63885	GSM1559351	None	None	None	12.341		GSE63885	GSM1559351	None	None	None	11.8611		GSE63885	GSM1559351	None	None	None	11.0444		GSE63885	GSM1559351	None	None	None	11.5579		GSE63885	GSM1559351	None	None	None	10.0795		GSE63885	GSM1559351	None	None	None	11.9593		GSE63885	GSM1559351	None	None	None	10.8265		GSE63885
GSE63885	GSM1559352	None	None	None	12.838		GSE63885	GSM1559352	None	None	None	12.6616		GSE63885	GSM1559352	None	None	None	11.4883		GSE63885	GSM1559352	None	None	None	12.145		GSE63885	GSM1559352	None	None	None	8.42626		GSE63885	GSM1559352	None	None	None	11.2174		GSE63885	GSM1559352	None	None	None	8.88874		GSE63885
GSE63885	GSM1559353	None	None	None	13.4409		GSE63885	GSM1559353	None	None	None	11.5807		GSE63885	GSM1559353	None	None	None	12.1437		GSE63885	GSM1559353	None	None	None	7.40939		GSE63885	GSM1559353	None	None	None	7.43463		GSE63885	GSM1559353	None	None	None	11.7964		GSE63885	GSM1559353	None	None	None	8.48382		GSE63885
GSE63885	GSM1559354	None	None	None	12.5142		GSE63885	GSM1559354	None	None	None	12.928		GSE63885	GSM1559354	None	None	None	12.6891		GSE63885	GSM1559354	None	None	None	9.58308		GSE63885	GSM1559354	None	None	None	11.1529		GSE63885	GSM1559354	None	None	None	13.207		GSE63885	GSM1559354	None	None	None	10.0701		GSE63885
GSE63885	GSM1559355	None	None	None	13.311		GSE63885	GSM1559355	None	None	None	11.6768		GSE63885	GSM1559355	None	None	None	12.4305		GSE63885	GSM1559355	None	None	None	10.8082		GSE63885	GSM1559355	None	None	None	11.1904		GSE63885	GSM1559355	None	None	None	12.3304		GSE63885	GSM1559355	None	None	None	9.39232		GSE63885
GSE63885	GSM1559356	None	None	None	13.1193		GSE63885	GSM1559356	None	None	None	11.6773		GSE63885	GSM1559356	None	None	None	13.1932		GSE63885	GSM1559356	None	None	None	11.2101		GSE63885	GSM1559356	None	None	None	11.2216		GSE63885	GSM1559356	None	None	None	11.3902		GSE63885	GSM1559356	None	None	None	10.9694		GSE63885
GSE63885	GSM1559357	None	None	None	12.9622		GSE63885	GSM1559357	None	None	None	12.4828		GSE63885	GSM1559357	None	None	None	12.0255		GSE63885	GSM1559357	None	None	None	10.5343		GSE63885	GSM1559357	None	None	None	10.9024		GSE63885	GSM1559357	None	None	None	11.8727		GSE63885	GSM1559357	None	None	None	9.94105		GSE63885
GSE63885	GSM1559358	None	None	None	13.2589		GSE63885	GSM1559358	None	None	None	12.7795		GSE63885	GSM1559358	None	None	None	13.0886		GSE63885	GSM1559358	None	None	None	5.20945		GSE63885	GSM1559358	None	None	None	10.1202		GSE63885	GSM1559358	None	None	None	11.3354		GSE63885	GSM1559358	None	None	None	7.2854		GSE63885
GSE63885	GSM1559359	None	None	None	13.4449		GSE63885	GSM1559359	None	None	None	13.0042		GSE63885	GSM1559359	None	None	None	13.6203		GSE63885	GSM1559359	None	None	None	11.3174		GSE63885	GSM1559359	None	None	None	9.85175		GSE63885	GSM1559359	None	None	None	12.4067		GSE63885	GSM1559359	None	None	None	8.93664		GSE63885
GSE63885	GSM1559360	None	None	None	11.527		GSE63885	GSM1559360	None	None	None	12.0444		GSE63885	GSM1559360	None	None	None	12.0782		GSE63885	GSM1559360	None	None	None	10.9248		GSE63885	GSM1559360	None	None	None	11.2784		GSE63885	GSM1559360	None	None	None	12.5543		GSE63885	GSM1559360	None	None	None	9.91139		GSE63885
GSE63885	GSM1559361	None	None	None	11.4605		GSE63885	GSM1559361	None	None	None	12.722		GSE63885	GSM1559361	None	None	None	9.80574		GSE63885	GSM1559361	None	None	None	9.25267		GSE63885	GSM1559361	None	None	None	10.2396		GSE63885	GSM1559361	None	None	None	12.9864		GSE63885	GSM1559361	None	None	None	10.0512		GSE63885
GSE63885	GSM1559362	None	None	None	11.7964		GSE63885	GSM1559362	None	None	None	11.7603		GSE63885	GSM1559362	None	None	None	11.5113		GSE63885	GSM1559362	None	None	None	10.6821		GSE63885	GSM1559362	None	None	None	10.7731		GSE63885	GSM1559362	None	None	None	11.1849		GSE63885	GSM1559362	None	None	None	10.6961		GSE63885
GSE63885	GSM1559363	None	None	None	11.2842		GSE63885	GSM1559363	None	None	None	13.0629		GSE63885	GSM1559363	None	None	None	8.65821		GSE63885	GSM1559363	None	None	None	9.74315		GSE63885	GSM1559363	None	None	None	11.1389		GSE63885	GSM1559363	None	None	None	11.2058		GSE63885	GSM1559363	None	None	None	9.58871		GSE63885
GSE63885	GSM1559364	None	None	None	11.989		GSE63885	GSM1559364	None	None	None	11.7969		GSE63885	GSM1559364	None	None	None	12.4097		GSE63885	GSM1559364	None	None	None	7.88264		GSE63885	GSM1559364	None	None	None	10.6961		GSE63885	GSM1559364	None	None	None	11.6546		GSE63885	GSM1559364	None	None	None	10.5255		GSE63885
GSE63885	GSM1559365	None	None	None	10.3197		GSE63885	GSM1559365	None	None	None	12.6876		GSE63885	GSM1559365	None	None	None	12.1796		GSE63885	GSM1559365	None	None	None	10.1948		GSE63885	GSM1559365	None	None	None	12.0993		GSE63885	GSM1559365	None	None	None	11.6083		GSE63885	GSM1559365	None	None	None	9.97011		GSE63885
GSE63885	GSM1559366	None	None	None	13.63		GSE63885	GSM1559366	None	None	None	12.6495		GSE63885	GSM1559366	None	None	None	9.90388		GSE63885	GSM1559366	None	None	None	11.9535		GSE63885	GSM1559366	None	None	None	10.9858		GSE63885	GSM1559366	None	None	None	12.7387		GSE63885	GSM1559366	None	None	None	10.5411		GSE63885
GSE63885	GSM1559367	None	None	None	12.2458		GSE63885	GSM1559367	None	None	None	11.2726		GSE63885	GSM1559367	None	None	None	9.89936		GSE63885	GSM1559367	None	None	None	7.11894		GSE63885	GSM1559367	None	None	None	10.7305		GSE63885	GSM1559367	None	None	None	11.6715		GSE63885	GSM1559367	None	None	None	10.1319		GSE63885
GSE63885	GSM1559368	None	None	None	12.3245		GSE63885	GSM1559368	None	None	None	6.10852		GSE63885	GSM1559368	None	None	None	10.5038		GSE63885	GSM1559368	None	None	None	11.445		GSE63885	GSM1559368	None	None	None	8.90689		GSE63885	GSM1559368	None	None	None	11.0119		GSE63885	GSM1559368	None	None	None	10.1886		GSE63885
GSE63885	GSM1559369	None	None	None	13.4281		GSE63885	GSM1559369	None	None	None	9.19967		GSE63885	GSM1559369	None	None	None	12.7089		GSE63885	GSM1559369	None	None	None	10.2969		GSE63885	GSM1559369	None	None	None	10.098		GSE63885	GSM1559369	None	None	None	11.7899		GSE63885	GSM1559369	None	None	None	9.79928		GSE63885
GSE63885	GSM1559370	None	None	None	12.567		GSE63885	GSM1559370	None	None	None	12.3343		GSE63885	GSM1559370	None	None	None	9.54496		GSE63885	GSM1559370	None	None	None	11.3509		GSE63885	GSM1559370	None	None	None	11.236		GSE63885	GSM1559370	None	None	None	12.0053		GSE63885	GSM1559370	None	None	None	10.5147		GSE63885
GSE63885	GSM1559371	None	None	None	12.6303		GSE63885	GSM1559371	None	None	None	11.1306		GSE63885	GSM1559371	None	None	None	11.87		GSE63885	GSM1559371	None	None	None	9.49785		GSE63885	GSM1559371	None	None	None	10.8017		GSE63885	GSM1559371	None	None	None	11.6587		GSE63885	GSM1559371	None	None	None	10.6257		GSE63885
GSE63885	GSM1559372	None	None	None	13.035		GSE63885	GSM1559372	None	None	None	11.9285		GSE63885	GSM1559372	None	None	None	10.0661		GSE63885	GSM1559372	None	None	None	11.2998		GSE63885	GSM1559372	None	None	None	11.4808		GSE63885	GSM1559372	None	None	None	10.9054		GSE63885	GSM1559372	None	None	None	10.2574		GSE63885
GSE63885	GSM1559373	None	None	None	13.276		GSE63885	GSM1559373	None	None	None	10.7474		GSE63885	GSM1559373	None	None	None	12.888		GSE63885	GSM1559373	None	None	None	7.53916		GSE63885	GSM1559373	None	None	None	11.2414		GSE63885	GSM1559373	None	None	None	12.7356		GSE63885	GSM1559373	None	None	None	7.97728		GSE63885
GSE63885	GSM1559377	None	None	None	10.875		GSE63885	GSM1559377	None	None	None	11.941		GSE63885	GSM1559377	None	None	None	10.3219		GSE63885	GSM1559377	None	None	None	8.77149		GSE63885	GSM1559377	None	None	None	6.97728		GSE63885	GSM1559377	None	None	None	11.6698		GSE63885	GSM1559377	None	None	None	7.70736		GSE63885
GSE63885	GSM1559378	None	None	None	13.5707		GSE63885	GSM1559378	None	None	None	11.3315		GSE63885	GSM1559378	None	None	None	11.4599		GSE63885	GSM1559378	None	None	None	11.464		GSE63885	GSM1559378	None	None	None	10.0755		GSE63885	GSM1559378	None	None	None	11.6804		GSE63885	GSM1559378	None	None	None	9.31741		GSE63885
GSE65986	GSM1612097	Clear	None	None	12.8794		GSE65986	GSM1612097	Clear	None	None	11.4035		GSE65986	GSM1612097	Clear	None	None	9.5216		GSE65986	GSM1612097	Clear	None	None	12.7179		GSE65986	GSM1612097	Clear	None	None	12.2417		GSE65986	GSM1612097	Clear	None	None	11.7964		GSE65986	GSM1612097	Clear	None	None	9.90087		GSE65986
GSE65986	GSM1612098	Clear	None	None	13.4042		GSE65986	GSM1612098	Clear	None	None	10.1523		GSE65986	GSM1612098	Clear	None	None	9.20457		GSE65986	GSM1612098	Clear	None	None	12.0025		GSE65986	GSM1612098	Clear	None	None	8.81057		GSE65986	GSM1612098	Clear	None	None	10.6502		GSE65986	GSM1612098	Clear	None	None	9.99718		GSE65986
GSE65986	GSM1612099	Clear	None	None	10.1046		GSE65986	GSM1612099	Clear	None	None	11.1911		GSE65986	GSM1612099	Clear	None	None	9.30834		GSE65986	GSM1612099	Clear	None	None	11.7936		GSE65986	GSM1612099	Clear	None	None	10.7082		GSE65986	GSM1612099	Clear	None	None	11.9392		GSE65986	GSM1612099	Clear	None	None	10.0293		GSE65986
GSE65986	GSM1612100	Clear	None	None	11.3476		GSE65986	GSM1612100	Clear	None	None	10.8595		GSE65986	GSM1612100	Clear	None	None	5.78136		GSE65986	GSM1612100	Clear	None	None	12.6607		GSE65986	GSM1612100	Clear	None	None	10.8564		GSE65986	GSM1612100	Clear	None	None	10.545		GSE65986	GSM1612100	Clear	None	None	9.03067		GSE65986
GSE65986	GSM1612101	Clear	None	None	12.0217		GSE65986	GSM1612101	Clear	None	None	9.56033		GSE65986	GSM1612101	Clear	None	None	7.60733		GSE65986	GSM1612101	Clear	None	None	12.7262		GSE65986	GSM1612101	Clear	None	None	9.70217		GSE65986	GSM1612101	Clear	None	None	11.5517		GSE65986	GSM1612101	Clear	None	None	11.5392		GSE65986
GSE65986	GSM1612102	Clear	None	None	11.6271		GSE65986	GSM1612102	Clear	None	None	10.7756		GSE65986	GSM1612102	Clear	None	None	5.52356		GSE65986	GSM1612102	Clear	None	None	9.64746		GSE65986	GSM1612102	Clear	None	None	11.4752		GSE65986	GSM1612102	Clear	None	None	10.8154		GSE65986	GSM1612102	Clear	None	None	10.6724		GSE65986
GSE65986	GSM1612103	Clear	None	None	7.04439		GSE65986	GSM1612103	Clear	None	None	2		GSE65986	GSM1612103	Clear	None	None	10.0334		GSE65986	GSM1612103	Clear	None	None	6.9542		GSE65986	GSM1612103	Clear	None	None	5.16993		GSE65986	GSM1612103	Clear	None	None	12.2399		GSE65986	GSM1612103	Clear	None	None	9.92481		GSE65986
GSE65986	GSM1612104	Clear	None	None	11.3674		GSE65986	GSM1612104	Clear	None	None	10.9016		GSE65986	GSM1612104	Clear	None	None	12.7952		GSE65986	GSM1612104	Clear	None	None	12.445		GSE65986	GSM1612104	Clear	None	None	10.2854		GSE65986	GSM1612104	Clear	None	None	12.8784		GSE65986	GSM1612104	Clear	None	None	11.1611		GSE65986
GSE65986	GSM1612105	Clear	None	None	13.5315		GSE65986	GSM1612105	Clear	None	None	11.1966		GSE65986	GSM1612105	Clear	None	None	3.45943		GSE65986	GSM1612105	Clear	None	None	11.4625		GSE65986	GSM1612105	Clear	None	None	11.0258		GSE65986	GSM1612105	Clear	None	None	6.08746		GSE65986	GSM1612105	Clear	None	None	10.2009		GSE65986
GSE65986	GSM1612106	Clear	None	None	9.79116		GSE65986	GSM1612106	Clear	None	None	10.2912		GSE65986	GSM1612106	Clear	None	None	7.81378		GSE65986	GSM1612106	Clear	None	None	9.76818		GSE65986	GSM1612106	Clear	None	None	11.92		GSE65986	GSM1612106	Clear	None	None	11.0532		GSE65986	GSM1612106	Clear	None	None	9.54303		GSE65986
GSE65986	GSM1612107	Clear	None	None	9.18735		GSE65986	GSM1612107	Clear	None	None	10.3707		GSE65986	GSM1612107	Clear	None	None	1.58496		GSE65986	GSM1612107	Clear	None	None	11.4105		GSE65986	GSM1612107	Clear	None	None	5.20945		GSE65986	GSM1612107	Clear	None	None	12.1273		GSE65986	GSM1612107	Clear	None	None	10.3674		GSE65986
GSE65986	GSM1612108	Clear	None	None	10.9241		GSE65986	GSM1612108	Clear	None	None	8.68299		GSE65986	GSM1612108	Clear	None	None	2		GSE65986	GSM1612108	Clear	None	None	12.042		GSE65986	GSM1612108	Clear	None	None	8.48382		GSE65986	GSM1612108	Clear	None	None	12.7588		GSE65986	GSM1612108	Clear	None	None	10.6618		GSE65986
GSE65986	GSM1612109	Clear	None	None	9.49785		GSE65986	GSM1612109	Clear	None	None	9.49785		GSE65986	GSM1612109	Clear	None	None	6.67243		GSE65986	GSM1612109	Clear	None	None	12.272		GSE65986	GSM1612109	Clear	None	None	8.81698		GSE65986	GSM1612109	Clear	None	None	11.151		GSE65986	GSM1612109	Clear	None	None	11.1737		GSE65986
GSE65986	GSM1612110	Clear	None	None	12.0838		GSE65986	GSM1612110	Clear	None	None	8.30834		GSE65986	GSM1612110	Clear	None	None	8.64386		GSE65986	GSM1612110	Clear	None	None	13.2816		GSE65986	GSM1612110	Clear	None	None	11.7069		GSE65986	GSM1612110	Clear	None	None	11.6142		GSE65986	GSM1612110	Clear	None	None	9.61471		GSE65986
GSE65986	GSM1612111	Clear	None	None	10.7125		GSE65986	GSM1612111	Clear	None	None	8.51964		GSE65986	GSM1612111	Clear	None	None	8.04439		GSE65986	GSM1612111	Clear	None	None	8.25267		GSE65986	GSM1612111	Clear	None	None	10.9001		GSE65986	GSM1612111	Clear	None	None	12.4594		GSE65986	GSM1612111	Clear	None	None	8.32193		GSE65986
GSE65986	GSM1612112	Clear	None	None	10.1536		GSE65986	GSM1612112	Clear	None	None	10.8502		GSE65986	GSM1612112	Clear	None	None	6.75489		GSE65986	GSM1612112	Clear	None	None	12.8564		GSE65986	GSM1612112	Clear	None	None	11.2461		GSE65986	GSM1612112	Clear	None	None	11.2912		GSE65986	GSM1612112	Clear	None	None	9.54689		GSE65986
GSE65986	GSM1612113	Clear	None	None	9.92481		GSE65986	GSM1612113	Clear	None	None	7.30378		GSE65986	GSM1612113	Clear	None	None	5.9542		GSE65986	GSM1612113	Clear	None	None	12.7597		GSE65986	GSM1612113	Clear	None	None	11.9181		GSE65986	GSM1612113	Clear	None	None	12.1671		GSE65986	GSM1612113	Clear	None	None	10.1267		GSE65986
GSE65986	GSM1612114	Clear	None	None	11.0728		GSE65986	GSM1612114	Clear	None	None	10.4115		GSE65986	GSM1612114	Clear	None	None	11.461		GSE65986	GSM1612114	Clear	None	None	11.9614		GSE65986	GSM1612114	Clear	None	None	10.3608		GSE65986	GSM1612114	Clear	None	None	11.4686		GSE65986	GSM1612114	Clear	None	None	8.93664		GSE65986
GSE65986	GSM1612115	Clear	None	None	8.85487		GSE65986	GSM1612115	Clear	None	None	7.79442		GSE65986	GSM1612115	Clear	None	None	7.33985		GSE65986	GSM1612115	Clear	None	None	8.11374		GSE65986	GSM1612115	Clear	None	None	9.76818		GSE65986	GSM1612115	Clear	None	None	9.34651		GSE65986	GSM1612115	Clear	None	None	7.53916		GSE65986
GSE65986	GSM1612116	Clear	None	None	9.91139		GSE65986	GSM1612116	Clear	None	None	8.56986		GSE65986	GSM1612116	Clear	None	None	5.32193		GSE65986	GSM1612116	Clear	None	None	11.1618		GSE65986	GSM1612116	Clear	None	None	11.4808		GSE65986	GSM1612116	Clear	None	None	10.8588		GSE65986	GSM1612116	Clear	None	None	9.82337		GSE65986
GSE65986	GSM1612117	Clear	None	None	12.8029		GSE65986	GSM1612117	Clear	None	None	9.15228		GSE65986	GSM1612117	Clear	None	None	9.2854		GSE65986	GSM1612117	Clear	None	None	10.9144		GSE65986	GSM1612117	Clear	None	None	7.07682		GSE65986	GSM1612117	Clear	None	None	11.2348		GSE65986	GSM1612117	Clear	None	None	8.75822		GSE65986
GSE65986	GSM1612118	Clear	None	None	10.7855		GSE65986	GSM1612118	Clear	None	None	11.5512		GSE65986	GSM1612118	Clear	None	None	9.20701		GSE65986	GSM1612118	Clear	None	None	11.8074		GSE65986	GSM1612118	Clear	None	None	10.4019		GSE65986	GSM1612118	Clear	None	None	12.0331		GSE65986	GSM1612118	Clear	None	None	9.31288		GSE65986
GSE65986	GSM1612119	Clear	None	None	12.7149		GSE65986	GSM1612119	Clear	None	None	7.8009		GSE65986	GSM1612119	Clear	None	None	8.61839		GSE65986	GSM1612119	Clear	None	None	10.4502		GSE65986	GSM1612119	Clear	None	None	10.7185		GSE65986	GSM1612119	Clear	None	None	10.6618		GSE65986	GSM1612119	Clear	None	None	8.23362		GSE65986
GSE65986	GSM1612120	Clear	None	None	11.647		GSE65986	GSM1612120	Clear	None	None	8.53138		GSE65986	GSM1612120	Clear	None	None	9.36194		GSE65986	GSM1612120	Clear	None	None	10.9672		GSE65986	GSM1612120	Clear	None	None	8.29462		GSE65986	GSM1612120	Clear	None	None	9.3443		GSE65986	GSM1612120	Clear	None	None	6.85798		GSE65986
GSE65986	GSM1612121	Clear	None	None	11.279		GSE65986	GSM1612121	Clear	None	None	10.9233		GSE65986	GSM1612121	Clear	None	None	10.4919		GSE65986	GSM1612121	Clear	None	None	10.9121		GSE65986	GSM1612121	Clear	None	None	11.9344		GSE65986	GSM1612121	Clear	None	None	11.5651		GSE65986	GSM1612121	Clear	None	None	10.1046		GSE65986
GSE65986	GSM1612122	Endometrioid	None	None	11.0808		GSE65986	GSM1612122	Endometrioid	None	None	9.68124		GSE65986	GSM1612122	Endometrioid	None	None	9.74147		GSE65986	GSM1612122	Endometrioid	None	None	10.1737		GSE65986	GSM1612122	Endometrioid	None	None	10.207		GSE65986	GSM1612122	Endometrioid	None	None	10.3923		GSE65986	GSM1612122	Endometrioid	None	None	8.10329		GSE65986
GSE65986	GSM1612123	Endometrioid	None	None	11.9524		GSE65986	GSM1612123	Endometrioid	None	None	10.4888		GSE65986	GSM1612123	Endometrioid	None	None	9.37504		GSE65986	GSM1612123	Endometrioid	None	None	11.6339		GSE65986	GSM1612123	Endometrioid	None	None	10.5137		GSE65986	GSM1612123	Endometrioid	None	None	11.8494		GSE65986	GSM1612123	Endometrioid	None	None	9.08746		GSE65986
GSE65986	GSM1612124	Endometrioid	None	None	12.0345		GSE65986	GSM1612124	Endometrioid	None	None	11.3337		GSE65986	GSM1612124	Endometrioid	None	None	10.7515		GSE65986	GSM1612124	Endometrioid	None	None	10.9901		GSE65986	GSM1612124	Endometrioid	None	None	12.2995		GSE65986	GSM1612124	Endometrioid	None	None	12.6275		GSE65986	GSM1612124	Endometrioid	None	None	9.5812		GSE65986
GSE65986	GSM1612125	Endometrioid	None	None	6		GSE65986	GSM1612125	Endometrioid	None	None	6.74147		GSE65986	GSM1612125	Endometrioid	None	None	11.5981		GSE65986	GSM1612125	Endometrioid	None	None	6.70044		GSE65986	GSM1612125	Endometrioid	None	None	11.5656		GSE65986	GSM1612125	Endometrioid	None	None	10.7591		GSE65986	GSM1612125	Endometrioid	None	None	11.7566		GSE65986
GSE65986	GSM1612126	Endometrioid	None	None	8		GSE65986	GSM1612126	Endometrioid	None	None	9.07146		GSE65986	GSM1612126	Endometrioid	None	None	1		GSE65986	GSM1612126	Endometrioid	None	None	6.53916		GSE65986	GSM1612126	Endometrioid	None	None	11.0835		GSE65986	GSM1612126	Endometrioid	None	None	9.11114		GSE65986	GSM1612126	Endometrioid	None	None	9.13955		GSE65986
GSE65986	GSM1612127	Endometrioid	None	None	10.1573		GSE65986	GSM1612127	Endometrioid	None	None	9.29921		GSE65986	GSM1612127	Endometrioid	None	None	9.43671		GSE65986	GSM1612127	Endometrioid	None	None	8.62571		GSE65986	GSM1612127	Endometrioid	None	None	12.1059		GSE65986	GSM1612127	Endometrioid	None	None	9.27845		GSE65986	GSM1612127	Endometrioid	None	None	10.2562		GSE65986
GSE65986	GSM1612128	Endometrioid	None	None	11.5406		GSE65986	GSM1612128	Endometrioid	None	None	10.8541		GSE65986	GSM1612128	Endometrioid	None	None	1		GSE65986	GSM1612128	Endometrioid	None	None	9.66		GSE65986	GSM1612128	Endometrioid	None	None	9.8857		GSE65986	GSM1612128	Endometrioid	None	None	11.31		GSE65986	GSM1612128	Endometrioid	None	None	8.18488		GSE65986
GSE65986	GSM1612129	Endometrioid	None	None	12.463		GSE65986	GSM1612129	Endometrioid	None	None	10.0238		GSE65986	GSM1612129	Endometrioid	None	None	6.18982		GSE65986	GSM1612129	Endometrioid	None	None	9.18735		GSE65986	GSM1612129	Endometrioid	None	None	10.3004		GSE65986	GSM1612129	Endometrioid	None	None	7.91289		GSE65986	GSM1612129	Endometrioid	None	None	7.13955		GSE65986
GSE65986	GSM1612130	Endometrioid	None	None	11.4984		GSE65986	GSM1612130	Endometrioid	None	None	8.92778		GSE65986	GSM1612130	Endometrioid	None	None	5.9542		GSE65986	GSM1612130	Endometrioid	None	None	5.20945		GSE65986	GSM1612130	Endometrioid	None	None	10.8711		GSE65986	GSM1612130	Endometrioid	None	None	11.3219		GSE65986	GSM1612130	Endometrioid	None	None	8.25267		GSE65986
GSE65986	GSM1612131	Endometrioid	None	None	10.8525		GSE65986	GSM1612131	Endometrioid	None	None	10.2889		GSE65986	GSM1612131	Endometrioid	None	None	8.78463		GSE65986	GSM1612131	Endometrioid	None	None	7.58496		GSE65986	GSM1612131	Endometrioid	None	None	9.66888		GSE65986	GSM1612131	Endometrioid	None	None	10.7091		GSE65986	GSM1612131	Endometrioid	None	None	8.28077		GSE65986
GSE65986	GSM1612132	Endometrioid	None	None	6.18982		GSE65986	GSM1612132	Endometrioid	None	None	10.5488		GSE65986	GSM1612132	Endometrioid	None	None	4.39232		GSE65986	GSM1612132	Endometrioid	None	None	8.90989		GSE65986	GSM1612132	Endometrioid	None	None	10.8634		GSE65986	GSM1612132	Endometrioid	None	None	6.2854		GSE65986	GSM1612132	Endometrioid	None	None	7.90689		GSE65986
GSE65986	GSM1612133	Endometrioid	None	None	5.78136		GSE65986	GSM1612133	Endometrioid	None	None	4.39232		GSE65986	GSM1612133	Endometrioid	None	None	4.39232		GSE65986	GSM1612133	Endometrioid	None	None	4.32193		GSE65986	GSM1612133	Endometrioid	None	None	5.08746		GSE65986	GSM1612133	Endometrioid	None	None	5.80735		GSE65986	GSM1612133	Endometrioid	None	None	8.65821		GSE65986
GSE65986	GSM1612134	Endometrioid	None	None	12.5734		GSE65986	GSM1612134	Endometrioid	None	None	10.9993		GSE65986	GSM1612134	Endometrioid	None	None	8.85798		GSE65986	GSM1612134	Endometrioid	None	None	11.0458		GSE65986	GSM1612134	Endometrioid	None	None	11.8994		GSE65986	GSM1612134	Endometrioid	None	None	10.5401		GSE65986	GSM1612134	Endometrioid	None	None	8.76818		GSE65986
GSE65986	GSM1612135	Endometrioid	None	None	9.31515		GSE65986	GSM1612135	Endometrioid	None	None	10.0307		GSE65986	GSM1612135	Endometrioid	None	None	6.6865		GSE65986	GSM1612135	Endometrioid	None	None	7.97154		GSE65986	GSM1612135	Endometrioid	None	None	11.5826		GSE65986	GSM1612135	Endometrioid	None	None	10.115		GSE65986	GSM1612135	Endometrioid	None	None	9.10852		GSE65986
GSE65986	GSM1612136	Serous	None	None	14.1654		GSE65986	GSM1612136	Serous	None	None	11.0444		GSE65986	GSM1612136	Serous	None	None	13.5252		GSE65986	GSM1612136	Serous	None	None	6.42626		GSE65986	GSM1612136	Serous	None	None	10.2644		GSE65986	GSM1612136	Serous	None	None	9.36194		GSE65986	GSM1612136	Serous	None	None	8.3837		GSE65986
GSE65986	GSM1612137	Serous	None	None	13.34		GSE65986	GSM1612137	Serous	None	None	12.4089		GSE65986	GSM1612137	Serous	None	None	11.2744		GSE65986	GSM1612137	Serous	None	None	11.2282		GSE65986	GSM1612137	Serous	None	None	12.0251		GSE65986	GSM1612137	Serous	None	None	12.4213		GSE65986	GSM1612137	Serous	None	None	10.0782		GSE65986
GSE65986	GSM1612138	Serous	None	None	9.56605		GSE65986	GSM1612138	Serous	None	None	10.2479		GSE65986	GSM1612138	Serous	None	None	9.7039		GSE65986	GSM1612138	Serous	None	None	6.24793		GSE65986	GSM1612138	Serous	None	None	10.3696		GSE65986	GSM1612138	Serous	None	None	12.9215		GSE65986	GSM1612138	Serous	None	None	8.80413		GSE65986
GSE65986	GSM1612139	Serous	None	None	11.0841		GSE65986	GSM1612139	Serous	None	None	11.8142		GSE65986	GSM1612139	Serous	None	None	7.60733		GSE65986	GSM1612139	Serous	None	None	12.178		GSE65986	GSM1612139	Serous	None	None	11.9498		GSE65986	GSM1612139	Serous	None	None	12.3208		GSE65986	GSM1612139	Serous	None	None	9.82018		GSE65986
GSE65986	GSM1612140	Serous	None	None	13.4612		GSE65986	GSM1612140	Serous	None	None	8.81698		GSE65986	GSM1612140	Serous	None	None	10.1774		GSE65986	GSM1612140	Serous	None	None	8.38802		GSE65986	GSM1612140	Serous	None	None	11.3565		GSE65986	GSM1612140	Serous	None	None	11.8803		GSE65986	GSM1612140	Serous	None	None	9.76818		GSE65986
GSE65986	GSM1612141	Serous	None	None	12.0372		GSE65986	GSM1612141	Serous	None	None	10.7117		GSE65986	GSM1612141	Serous	None	None	11.3354		GSE65986	GSM1612141	Serous	None	None	10.3242		GSE65986	GSM1612141	Serous	None	None	11.1662		GSE65986	GSM1612141	Serous	None	None	11.1085		GSE65986	GSM1612141	Serous	None	None	9.35975		GSE65986
GSE65986	GSM1612142	Serous	None	None	13.8225		GSE65986	GSM1612142	Serous	None	None	11.1712		GSE65986	GSM1612142	Serous	None	None	11.5396		GSE65986	GSM1612142	Serous	None	None	12.1092		GSE65986	GSM1612142	Serous	None	None	10.5324		GSE65986	GSM1612142	Serous	None	None	11.2198		GSE65986	GSM1612142	Serous	None	None	8.64386		GSE65986
GSE65986	GSM1612143	Serous	None	None	11.1941		GSE65986	GSM1612143	Serous	None	None	8.23362		GSE65986	GSM1612143	Serous	None	None	8.50779		GSE65986	GSM1612143	Serous	None	None	10.5245		GSE65986	GSM1612143	Serous	None	None	11.4543		GSE65986	GSM1612143	Serous	None	None	11.8994		GSE65986	GSM1612143	Serous	None	None	9.3015		GSE65986
GSE65986	GSM1612144	Serous	None	None	13.8852		GSE65986	GSM1612144	Serous	None	None	10.6537		GSE65986	GSM1612144	Serous	None	None	8.73471		GSE65986	GSM1612144	Serous	None	None	9.60548		GSE65986	GSM1612144	Serous	None	None	11.6502		GSE65986	GSM1612144	Serous	None	None	11.0133		GSE65986	GSM1612144	Serous	None	None	9.26209		GSE65986
GSE65986	GSM1612145	Serous	None	None	12.7809		GSE65986	GSM1612145	Serous	None	None	12.3731		GSE65986	GSM1612145	Serous	None	None	12.5922		GSE65986	GSM1612145	Serous	None	None	9.64386		GSE65986	GSM1612145	Serous	None	None	10.1923		GSE65986	GSM1612145	Serous	None	None	12.2046		GSE65986	GSM1612145	Serous	None	None	8.55075		GSE65986
GSE65986	GSM1612146	Serous	None	None	7.80735		GSE65986	GSM1612146	Serous	None	None	8.77808		GSE65986	GSM1612146	Serous	None	None	6.44294		GSE65986	GSM1612146	Serous	None	None	9.86264		GSE65986	GSM1612146	Serous	None	None	9.47371		GSE65986	GSM1612146	Serous	None	None	9.89936		GSE65986	GSM1612146	Serous	None	None	7.30378		GSE65986
GSE65986	GSM1612147	Serous	None	None	6.65821		GSE65986	GSM1612147	Serous	None	None	7.10852		GSE65986	GSM1612147	Serous	None	None	6.47573		GSE65986	GSM1612147	Serous	None	None	5.61471		GSE65986	GSM1612147	Serous	None	None	9.67948		GSE65986	GSM1612147	Serous	None	None	7.34873		GSE65986	GSM1612147	Serous	None	None	7.2384		GSE65986
GSE65986	GSM1612148	Serous	None	None	11.7117		GSE65986	GSM1612148	Serous	None	None	10.4635		GSE65986	GSM1612148	Serous	None	None	9.33316		GSE65986	GSM1612148	Serous	None	None	10.8009		GSE65986	GSM1612148	Serous	None	None	11.0681		GSE65986	GSM1612148	Serous	None	None	10.137		GSE65986	GSM1612148	Serous	None	None	8.224		GSE65986
GSE65986	GSM1612149	Serous	None	None	13.2414		GSE65986	GSM1612149	Serous	None	None	8.15987		GSE65986	GSM1612149	Serous	None	None	10.2889		GSE65986	GSM1612149	Serous	None	None	10.8757		GSE65986	GSM1612149	Serous	None	None	11.9388		GSE65986	GSM1612149	Serous	None	None	10.444		GSE65986	GSM1612149	Serous	None	None	7.96		GSE65986
GSE65986	GSM1612150	Serous	None	None	11.3465		GSE65986	GSM1612150	Serous	None	None	10.341		GSE65986	GSM1612150	Serous	None	None	9.42626		GSE65986	GSM1612150	Serous	None	None	8.00562		GSE65986	GSM1612150	Serous	None	None	11.4268		GSE65986	GSM1612150	Serous	None	None	10.3783		GSE65986	GSM1612150	Serous	None	None	7.7879		GSE65986
GSE65986	GSM1612151	Serous	None	None	5.39232		GSE65986	GSM1612151	Serous	None	None	4.9542		GSE65986	GSM1612151	Serous	None	None	6.89482		GSE65986	GSM1612151	Serous	None	None	5.32193		GSE65986	GSM1612151	Serous	None	None	6.20945		GSE65986	GSM1612151	Serous	None	None	6.45943		GSE65986	GSM1612151	Serous	None	None	4.64386		GSE65986
GSE9899	GSM249671	None	None	None	11.4393		GSE9899	GSM249671	None	None	None	10.8595		GSE9899	GSM249671	None	None	None	9.77479		GSE9899	GSM249671	None	None	None	6.50779		GSE9899	GSM249671	None	None	None	12.2559		GSE9899	GSM249671	None	None	None	12.8228		GSE9899	GSM249671	None	None	None	8.77808		GSE9899
GSE9899	GSM249672	None	None	None	6.2854		GSE9899	GSM249672	None	None	None	7.83289		GSE9899	GSM249672	None	None	None	6.16993		GSE9899	GSM249672	None	None	None	1.58496		GSE9899	GSM249672	None	None	None	9.87498		GSE9899	GSM249672	None	None	None	10.5784		GSE9899	GSM249672	None	None	None	5.75489		GSE9899
GSE9899	GSM249673	None	None	None	11.3504		GSE9899	GSM249673	None	None	None	11.4742		GSE9899	GSM249673	None	None	None	7.24793		GSE9899	GSM249673	None	None	None	10.5068		GSE9899	GSM249673	None	None	None	12.2618		GSE9899	GSM249673	None	None	None	10.7245		GSE9899	GSM249673	None	None	None	9.34873		GSE9899
GSE9899	GSM249674	None	None	None	8.05528		GSE9899	GSM249674	None	None	None	8.77808		GSE9899	GSM249674	None	None	None	5.80735		GSE9899	GSM249674	None	None	None	7.29462		GSE9899	GSM249674	None	None	None	10.5078		GSE9899	GSM249674	None	None	None	7.19967		GSE9899	GSM249674	None	None	None	6.26679		GSE9899
GSE9899	GSM249675	None	None	None	10.8842		GSE9899	GSM249675	None	None	None	10.8447		GSE9899	GSM249675	None	None	None	6.71425		GSE9899	GSM249675	None	None	None	8.43879		GSE9899	GSM249675	None	None	None	12.3188		GSE9899	GSM249675	None	None	None	11.1157		GSE9899	GSM249675	None	None	None	8.77479		GSE9899
GSE9899	GSM249676	None	None	None	9.09803		GSE9899	GSM249676	None	None	None	9.54689		GSE9899	GSM249676	None	None	None	7.33985		GSE9899	GSM249676	None	None	None	6.04439		GSE9899	GSM249676	None	None	None	10.7582		GSE9899	GSM249676	None	None	None	10.8313		GSE9899	GSM249676	None	None	None	6.82018		GSE9899
GSE9899	GSM249677	None	None	None	10.6147		GSE9899	GSM249677	None	None	None	11.7322		GSE9899	GSM249677	None	None	None	6.35755		GSE9899	GSM249677	None	None	None	6.37504		GSE9899	GSM249677	None	None	None	10.4979		GSE9899	GSM249677	None	None	None	11.7172		GSE9899	GSM249677	None	None	None	9.18982		GSE9899
GSE9899	GSM249678	None	None	None	8.04439		GSE9899	GSM249678	None	None	None	9.75822		GSE9899	GSM249678	None	None	None	6.30378		GSE9899	GSM249678	None	None	None	5.55459		GSE9899	GSM249678	None	None	None	9.80413		GSE9899	GSM249678	None	None	None	9.47978		GSE9899	GSM249678	None	None	None	7.13955		GSE9899
GSE9899	GSM249679	None	None	None	11.4873		GSE9899	GSM249679	None	None	None	13.0088		GSE9899	GSM249679	None	None	None	10.3174		GSE9899	GSM249679	None	None	None	9.15228		GSE9899	GSM249679	None	None	None	12.4886		GSE9899	GSM249679	None	None	None	11.9975		GSE9899	GSM249679	None	None	None	8.16491		GSE9899
GSE9899	GSM249680	None	None	None	7.88264		GSE9899	GSM249680	None	None	None	10.2586		GSE9899	GSM249680	None	None	None	7.75489		GSE9899	GSM249680	None	None	None	5.78136		GSE9899	GSM249680	None	None	None	10.8986		GSE9899	GSM249680	None	None	None	9.29002		GSE9899	GSM249680	None	None	None	6.10852		GSE9899
GSE9899	GSM249714	None	None	None	11.9285		GSE9899	GSM249714	None	None	None	10.4305		GSE9899	GSM249714	None	None	None	11.1749		GSE9899	GSM249714	None	None	None	7.24793		GSE9899	GSM249714	None	None	None	11.341		GSE9899	GSM249714	None	None	None	11.6865		GSE9899	GSM249714	None	None	None	8.48382		GSE9899
GSE9899	GSM249715	None	None	None	9.36632		GSE9899	GSM249715	None	None	None	11.5113		GSE9899	GSM249715	None	None	None	10.3966		GSE9899	GSM249715	None	None	None	4.39232		GSE9899	GSM249715	None	None	None	11.1472		GSE9899	GSM249715	None	None	None	11.7155		GSE9899	GSM249715	None	None	None	9.67596		GSE9899
GSE9899	GSM249716	None	None	None	11.2597		GSE9899	GSM249716	None	None	None	12.8023		GSE9899	GSM249716	None	None	None	12.0751		GSE9899	GSM249716	None	None	None	7.16993		GSE9899	GSM249716	None	None	None	10.3465		GSE9899	GSM249716	None	None	None	11.7215		GSE9899	GSM249716	None	None	None	8.33539		GSE9899
GSE9899	GSM249717	None	None	None	11.7694		GSE9899	GSM249717	None	None	None	8.39232		GSE9899	GSM249717	None	None	None	10.7142		GSE9899	GSM249717	None	None	None	6.10852		GSE9899	GSM249717	None	None	None	10.4727		GSE9899	GSM249717	None	None	None	11.528		GSE9899	GSM249717	None	None	None	8.92778		GSE9899
GSE9899	GSM249718	None	None	None	10.8765		GSE9899	GSM249718	None	None	None	11.1668		GSE9899	GSM249718	None	None	None	12.5807		GSE9899	GSM249718	None	None	None	6.12928		GSE9899	GSM249718	None	None	None	12.0785		GSE9899	GSM249718	None	None	None	12.2201		GSE9899	GSM249718	None	None	None	9.18488		GSE9899
GSE9899	GSM249719	None	None	None	9.90539		GSE9899	GSM249719	None	None	None	11.2574		GSE9899	GSM249719	None	None	None	11.9129		GSE9899	GSM249719	None	None	None	6.55459		GSE9899	GSM249719	None	None	None	11.0369		GSE9899	GSM249719	None	None	None	12.275		GSE9899	GSM249719	None	None	None	9.04985		GSE9899
GSE9899	GSM249720	None	None	None	12.263		GSE9899	GSM249720	None	None	None	11.1548		GSE9899	GSM249720	None	None	None	10.8642		GSE9899	GSM249720	None	None	None	8.15987		GSE9899	GSM249720	None	None	None	11.9414		GSE9899	GSM249720	None	None	None	11.9618		GSE9899	GSM249720	None	None	None	8.64024		GSE9899
GSE9899	GSM249721	None	None	None	8.74147		GSE9899	GSM249721	None	None	None	11.5309		GSE9899	GSM249721	None	None	None	11.3707		GSE9899	GSM249721	None	None	None	5.20945		GSE9899	GSM249721	None	None	None	10.8424		GSE9899	GSM249721	None	None	None	11.851		GSE9899	GSM249721	None	None	None	9.20457		GSE9899
GSE9899	GSM249722	None	None	None	12.0835		GSE9899	GSM249722	None	None	None	10.3354		GSE9899	GSM249722	None	None	None	12.4265		GSE9899	GSM249722	None	None	None	10.3707		GSE9899	GSM249722	None	None	None	9.33762		GSE9899	GSM249722	None	None	None	11.4168		GSE9899	GSM249722	None	None	None	8.49985		GSE9899
GSE9899	GSM249723	None	None	None	10.4808		GSE9899	GSM249723	None	None	None	11.1472		GSE9899	GSM249723	None	None	None	11.0788		GSE9899	GSM249723	None	None	None	6.02237		GSE9899	GSM249723	None	None	None	10.3998		GSE9899	GSM249723	None	None	None	11.5565		GSE9899	GSM249723	None	None	None	8.49985		GSE9899
GSE9899	GSM249724	None	None	None	9.35094		GSE9899	GSM249724	None	None	None	11.1046		GSE9899	GSM249724	None	None	None	11.2288		GSE9899	GSM249724	None	None	None	5.32193		GSE9899	GSM249724	None	None	None	11.0661		GSE9899	GSM249724	None	None	None	11.8017		GSE9899	GSM249724	None	None	None	9.23601		GSE9899
GSE9899	GSM249725	None	None	None	8.38802		GSE9899	GSM249725	None	None	None	11.2276		GSE9899	GSM249725	None	None	None	10.4051		GSE9899	GSM249725	None	None	None	4.80735		GSE9899	GSM249725	None	None	None	11.3987		GSE9899	GSM249725	None	None	None	11.5304		GSE9899	GSM249725	None	None	None	8.77479		GSE9899
GSE9899	GSM249726	None	None	None	11.1222		GSE9899	GSM249726	None	None	None	10.792		GSE9899	GSM249726	None	None	None	11.5934		GSE9899	GSM249726	None	None	None	8.01681		GSE9899	GSM249726	None	None	None	10.6073		GSE9899	GSM249726	None	None	None	10.3049		GSE9899	GSM249726	None	None	None	7.90689		GSE9899
GSE9899	GSM249727	None	None	None	9.55267		GSE9899	GSM249727	None	None	None	10.8502		GSE9899	GSM249727	None	None	None	11.0196		GSE9899	GSM249727	None	None	None	6.45943		GSE9899	GSM249727	None	None	None	11.545		GSE9899	GSM249727	None	None	None	11.9095		GSE9899	GSM249727	None	None	None	9.28309		GSE9899
GSE9899	GSM249728	None	None	None	9.56986		GSE9899	GSM249728	None	None	None	11.3359		GSE9899	GSM249728	None	None	None	12.2384		GSE9899	GSM249728	None	None	None	3.90689		GSE9899	GSM249728	None	None	None	10.8471		GSE9899	GSM249728	None	None	None	11.8142		GSE9899	GSM249728	None	None	None	9.05257		GSE9899
GSE9899	GSM249729	None	None	None	8.14975		GSE9899	GSM249729	None	None	None	11.9403		GSE9899	GSM249729	None	None	None	11.1984		GSE9899	GSM249729	None	None	None	3.70044		GSE9899	GSM249729	None	None	None	11.6595		GSE9899	GSM249729	None	None	None	12.0691		GSE9899	GSM249729	None	None	None	9.67243		GSE9899
GSE9899	GSM249730	None	None	None	10.0498		GSE9899	GSM249730	None	None	None	12.0317		GSE9899	GSM249730	None	None	None	11.9192		GSE9899	GSM249730	None	None	None	7.20945		GSE9899	GSM249730	None	None	None	11.2975		GSE9899	GSM249730	None	None	None	11.9241		GSE9899	GSM249730	None	None	None	8.98868		GSE9899
GSE9899	GSM249731	None	None	None	11.6434		GSE9899	GSM249731	None	None	None	11.2848		GSE9899	GSM249731	None	None	None	11.783		GSE9899	GSM249731	None	None	None	8.52356		GSE9899	GSM249731	None	None	None	10.8834		GSE9899	GSM249731	None	None	None	11.3359		GSE9899	GSM249731	None	None	None	9.10329		GSE9899
GSE9899	GSM249732	None	None	None	11.29		GSE9899	GSM249732	None	None	None	6.64386		GSE9899	GSM249732	None	None	None	11.0451		GSE9899	GSM249732	None	None	None	11.5236		GSE9899	GSM249732	None	None	None	8.7879		GSE9899	GSM249732	None	None	None	12.906		GSE9899	GSM249732	None	None	None	9.69523		GSE9899
GSE9899	GSM249733	None	None	None	11.1427		GSE9899	GSM249733	None	None	None	10.6511		GSE9899	GSM249733	None	None	None	11.4671		GSE9899	GSM249733	None	None	None	1.58496		GSE9899	GSM249733	None	None	None	10.3421		GSE9899	GSM249733	None	None	None	11.5401		GSE9899	GSM249733	None	None	None	8.08215		GSE9899
GSE9899	GSM249734	None	None	None	9.55459		GSE9899	GSM249734	None	None	None	12.7522		GSE9899	GSM249734	None	None	None	11.6443		GSE9899	GSM249734	None	None	None	2.32193		GSE9899	GSM249734	None	None	None	11.3337		GSE9899	GSM249734	None	None	None	11.6234		GSE9899	GSM249734	None	None	None	9.79442		GSE9899
GSE9899	GSM249735	None	None	None	11.3864		GSE9899	GSM249735	None	None	None	11.3799		GSE9899	GSM249735	None	None	None	12.5311		GSE9899	GSM249735	None	None	None	9.5157		GSE9899	GSM249735	None	None	None	9.9263		GSE9899	GSM249735	None	None	None	12.2456		GSE9899	GSM249735	None	None	None	8.81698		GSE9899
GSE9899	GSM249736	None	None	None	12.2195		GSE9899	GSM249736	None	None	None	7.65821		GSE9899	GSM249736	None	None	None	7.04439		GSE9899	GSM249736	None	None	None	6.79442		GSE9899	GSM249736	None	None	None	11.2046		GSE9899	GSM249736	None	None	None	11.7952		GSE9899	GSM249736	None	None	None	9.79766		GSE9899
GSE9899	GSM249737	None	None	None	13.0338		GSE9899	GSM249737	None	None	None	11.5137		GSE9899	GSM249737	None	None	None	13.1134		GSE9899	GSM249737	None	None	None	8.89482		GSE9899	GSM249737	None	None	None	11.0728		GSE9899	GSM249737	None	None	None	12.6669		GSE9899	GSM249737	None	None	None	9.53916		GSE9899
GSE9899	GSM249738	None	None	None	14.0398		GSE9899	GSM249738	None	None	None	9.12412		GSE9899	GSM249738	None	None	None	11.3641		GSE9899	GSM249738	None	None	None	11.6096		GSE9899	GSM249738	None	None	None	9.79279		GSE9899	GSM249738	None	None	None	12.279		GSE9899	GSM249738	None	None	None	9.97871		GSE9899
GSE9899	GSM249739	None	None	None	13.5049		GSE9899	GSM249739	None	None	None	10.3038		GSE9899	GSM249739	None	None	None	11.1389		GSE9899	GSM249739	None	None	None	13.9514		GSE9899	GSM249739	None	None	None	12.4009		GSE9899	GSM249739	None	None	None	12.6006		GSE9899	GSM249739	None	None	None	9.36194		GSE9899
GSE9899	GSM249740	None	None	None	9.26913		GSE9899	GSM249740	None	None	None	10.2831		GSE9899	GSM249740	None	None	None	9.42836		GSE9899	GSM249740	None	None	None	4.85798		GSE9899	GSM249740	None	None	None	6.84549		GSE9899	GSM249740	None	None	None	9.96578		GSE9899	GSM249740	None	None	None	5.85798		GSE9899
GSE9899	GSM249741	None	None	None	10.8673		GSE9899	GSM249741	None	None	None	11.8053		GSE9899	GSM249741	None	None	None	9.85953		GSE9899	GSM249741	None	None	None	6.52356		GSE9899	GSM249741	None	None	None	9.65464		GSE9899	GSM249741	None	None	None	11.5994		GSE9899	GSM249741	None	None	None	9.64386		GSE9899
GSE9899	GSM249742	None	None	None	12.203		GSE9899	GSM249742	None	None	None	9.77479		GSE9899	GSM249742	None	None	None	11.6316		GSE9899	GSM249742	None	None	None	8.39232		GSE9899	GSM249742	None	None	None	9.79766		GSE9899	GSM249742	None	None	None	11.444		GSE9899	GSM249742	None	None	None	7.85175		GSE9899
GSE9899	GSM249743	None	None	None	12.0711		GSE9899	GSM249743	None	None	None	10.021		GSE9899	GSM249743	None	None	None	12.7764		GSE9899	GSM249743	None	None	None	10.3565		GSE9899	GSM249743	None	None	None	9.30834		GSE9899	GSM249743	None	None	None	12.6243		GSE9899	GSM249743	None	None	None	9.75322		GSE9899
GSE9899	GSM249744	None	None	None	11.0224		GSE9899	GSM249744	None	None	None	8.224		GSE9899	GSM249744	None	None	None	10.697		GSE9899	GSM249744	None	None	None	10.3197		GSE9899	GSM249744	None	None	None	11.4099		GSE9899	GSM249744	None	None	None	11.5618		GSE9899	GSM249744	None	None	None	11.1941		GSE9899
GSE9899	GSM249745	None	None	None	12.7754		GSE9899	GSM249745	None	None	None	12.3143		GSE9899	GSM249745	None	None	None	13.997		GSE9899	GSM249745	None	None	None	10.3454		GSE9899	GSM249745	None	None	None	11.0748		GSE9899	GSM249745	None	None	None	12.9326		GSE9899	GSM249745	None	None	None	10.0607		GSE9899
GSE9899	GSM249746	None	None	None	12.4722		GSE9899	GSM249746	None	None	None	12.9531		GSE9899	GSM249746	None	None	None	12.7368		GSE9899	GSM249746	None	None	None	10.8098		GSE9899	GSM249746	None	None	None	12.0515		GSE9899	GSM249746	None	None	None	11.8416		GSE9899	GSM249746	None	None	None	10.0888		GSE9899
GSE9899	GSM249747	None	None	None	7.06609		GSE9899	GSM249747	None	None	None	12.3829		GSE9899	GSM249747	None	None	None	10.1163		GSE9899	GSM249747	None	None	None	9.60363		GSE9899	GSM249747	None	None	None	8.39232		GSE9899	GSM249747	None	None	None	11.3191		GSE9899	GSM249747	None	None	None	7.44294		GSE9899
GSE9899	GSM249748	None	None	None	11.5694		GSE9899	GSM249748	None	None	None	12.4881		GSE9899	GSM249748	None	None	None	11.2258		GSE9899	GSM249748	None	None	None	10		GSE9899	GSM249748	None	None	None	11.5088		GSE9899	GSM249748	None	None	None	11.9454		GSE9899	GSM249748	None	None	None	9.10329		GSE9899
GSE9899	GSM249749	None	None	None	13.9584		GSE9899	GSM249749	None	None	None	11.0105		GSE9899	GSM249749	None	None	None	11.3821		GSE9899	GSM249749	None	None	None	11.3707		GSE9899	GSM249749	None	None	None	10.8903		GSE9899	GSM249749	None	None	None	12.2665		GSE9899	GSM249749	None	None	None	10.5718		GSE9899
GSE9899	GSM249750	None	None	None	11.1586		GSE9899	GSM249750	None	None	None	11.5362		GSE9899	GSM249750	None	None	None	10.207		GSE9899	GSM249750	None	None	None	11.0369		GSE9899	GSM249750	None	None	None	10.9366		GSE9899	GSM249750	None	None	None	13.0937		GSE9899	GSM249750	None	None	None	7.56224		GSE9899
GSE9899	GSM249751	None	None	None	13.4498		GSE9899	GSM249751	None	None	None	12.1548		GSE9899	GSM249751	None	None	None	9.99859		GSE9899	GSM249751	None	None	None	9.81858		GSE9899	GSM249751	None	None	None	10.0334		GSE9899	GSM249751	None	None	None	11.1849		GSE9899	GSM249751	None	None	None	9.67772		GSE9899
GSE9899	GSM249752	None	None	None	12.2729		GSE9899	GSM249752	None	None	None	12.6071		GSE9899	GSM249752	None	None	None	12.7574		GSE9899	GSM249752	None	None	None	10.825		GSE9899	GSM249752	None	None	None	11.1235		GSE9899	GSM249752	None	None	None	12.1526		GSE9899	GSM249752	None	None	None	7.72792		GSE9899
GSE9899	GSM249753	None	None	None	13.4073		GSE9899	GSM249753	None	None	None	12.221		GSE9899	GSM249753	None	None	None	10.1699		GSE9899	GSM249753	None	None	None	11.1874		GSE9899	GSM249753	None	None	None	9.92481		GSE9899	GSM249753	None	None	None	12.0172		GSE9899	GSM249753	None	None	None	9.44087		GSE9899
GSE9899	GSM249754	None	None	None	14.3027		GSE9899	GSM249754	None	None	None	9.59059		GSE9899	GSM249754	None	None	None	10.1611		GSE9899	GSM249754	None	None	None	9.09276		GSE9899	GSM249754	None	None	None	5.83289		GSE9899	GSM249754	None	None	None	11.1286		GSE9899	GSM249754	None	None	None	4.9542		GSE9899
GSE9899	GSM249755	None	None	None	11.7104		GSE9899	GSM249755	None	None	None	8.74483		GSE9899	GSM249755	None	None	None	13.2038		GSE9899	GSM249755	None	None	None	6.64386		GSE9899	GSM249755	None	None	None	9.41996		GSE9899	GSM249755	None	None	None	8.78463		GSE9899	GSM249755	None	None	None	8.46761		GSE9899
GSE9899	GSM249756	None	None	None	11.462		GSE9899	GSM249756	None	None	None	9.22882		GSE9899	GSM249756	None	None	None	12.3888		GSE9899	GSM249756	None	None	None	10.3253		GSE9899	GSM249756	None	None	None	10.2691		GSE9899	GSM249756	None	None	None	11.7777		GSE9899	GSM249756	None	None	None	10.128		GSE9899
GSE9899	GSM249757	None	None	None	13.1613		GSE9899	GSM249757	None	None	None	9.66888		GSE9899	GSM249757	None	None	None	10.255		GSE9899	GSM249757	None	None	None	12.0987		GSE9899	GSM249757	None	None	None	10.4747		GSE9899	GSM249757	None	None	None	12.2808		GSE9899	GSM249757	None	None	None	9.57175		GSE9899
GSE9899	GSM249758	None	None	None	11.043		GSE9899	GSM249758	None	None	None	9.85643		GSE9899	GSM249758	None	None	None	10.9204		GSE9899	GSM249758	None	None	None	5.58496		GSE9899	GSM249758	None	None	None	9.72962		GSE9899	GSM249758	None	None	None	10.6083		GSE9899	GSM249758	None	None	None	9.16239		GSE9899
GSE9899	GSM249759	None	None	None	11.611		GSE9899	GSM249759	None	None	None	11.5147		GSE9899	GSM249759	None	None	None	9.01123		GSE9899	GSM249759	None	None	None	7.16993		GSE9899	GSM249759	None	None	None	9.51175		GSE9899	GSM249759	None	None	None	10.8049		GSE9899	GSM249759	None	None	None	8.67596		GSE9899
GSE9899	GSM249760	None	None	None	14.8241		GSE9899	GSM249760	None	None	None	11.7322		GSE9899	GSM249760	None	None	None	10.1033		GSE9899	GSM249760	None	None	None	10.9866		GSE9899	GSM249760	None	None	None	10.5038		GSE9899	GSM249760	None	None	None	12.3977		GSE9899	GSM249760	None	None	None	9.77808		GSE9899
GSE9899	GSM249762	None	None	None	11.7207		GSE9899	GSM249762	None	None	None	10.1319		GSE9899	GSM249762	None	None	None	10.2831		GSE9899	GSM249762	None	None	None	10.6742		GSE9899	GSM249762	None	None	None	6.87036		GSE9899	GSM249762	None	None	None	12.2216		GSE9899	GSM249762	None	None	None	8.89785		GSE9899
GSE9899	GSM249763	None	None	None	13.0175		GSE9899	GSM249763	None	None	None	10.4491		GSE9899	GSM249763	None	None	None	10.6644		GSE9899	GSM249763	None	None	None	10.0512		GSE9899	GSM249763	None	None	None	12.138		GSE9899	GSM249763	None	None	None	12.6262		GSE9899	GSM249763	None	None	None	9.55267		GSE9899
GSE9899	GSM249764	None	None	None	11.7099		GSE9899	GSM249764	None	None	None	12.0624		GSE9899	GSM249764	None	None	None	10.6375		GSE9899	GSM249764	None	None	None	10.6239		GSE9899	GSM249764	None	None	None	11.6484		GSE9899	GSM249764	None	None	None	11.9326		GSE9899	GSM249764	None	None	None	9.37721		GSE9899
GSE9899	GSM249765	None	None	None	14.9399		GSE9899	GSM249765	None	None	None	8.26209		GSE9899	GSM249765	None	None	None	13.2603		GSE9899	GSM249765	None	None	None	12.5932		GSE9899	GSM249765	None	None	None	10.3129		GSE9899	GSM249765	None	None	None	11.888		GSE9899	GSM249765	None	None	None	8.38802		GSE9899
GSE9899	GSM249766	None	None	None	12.0738		GSE9899	GSM249766	None	None	None	9.50581		GSE9899	GSM249766	None	None	None	12.7061		GSE9899	GSM249766	None	None	None	9.85798		GSE9899	GSM249766	None	None	None	12.6096		GSE9899	GSM249766	None	None	None	11.5953		GSE9899	GSM249766	None	None	None	10.0458		GSE9899
GSE9899	GSM249767	None	None	None	11.2784		GSE9899	GSM249767	None	None	None	10.9578		GSE9899	GSM249767	None	None	None	10.4284		GSE9899	GSM249767	None	None	None	9.61839		GSE9899	GSM249767	None	None	None	11.2633		GSE9899	GSM249767	None	None	None	12.4388		GSE9899	GSM249767	None	None	None	8.91289		GSE9899
GSE9899	GSM249768	None	None	None	12.1529		GSE9899	GSM249768	None	None	None	12.6307		GSE9899	GSM249768	None	None	None	12.03		GSE9899	GSM249768	None	None	None	9.61655		GSE9899	GSM249768	None	None	None	12.4843		GSE9899	GSM249768	None	None	None	11.9744		GSE9899	GSM249768	None	None	None	8.40939		GSE9899
GSE9899	GSM249769	None	None	None	12.9672		GSE9899	GSM249769	None	None	None	7.45121		GSE9899	GSM249769	None	None	None	10.9766		GSE9899	GSM249769	None	None	None	8.37069		GSE9899	GSM249769	None	None	None	11.2378		GSE9899	GSM249769	None	None	None	10.2703		GSE9899	GSM249769	None	None	None	9.56224		GSE9899
GSE9899	GSM249770	None	None	None	13.2377		GSE9899	GSM249770	None	None	None	11.4984		GSE9899	GSM249770	None	None	None	12.4888		GSE9899	GSM249770	None	None	None	10.0042		GSE9899	GSM249770	None	None	None	11.5255		GSE9899	GSM249770	None	None	None	11.3253		GSE9899	GSM249770	None	None	None	9.0634		GSE9899
GSE9899	GSM249771	None	None	None	13.5119		GSE9899	GSM249771	None	None	None	11.2691		GSE9899	GSM249771	None	None	None	12.0974		GSE9899	GSM249771	None	None	None	7.70736		GSE9899	GSM249771	None	None	None	9.67948		GSE9899	GSM249771	None	None	None	11.1072		GSE9899	GSM249771	None	None	None	7.14975		GSE9899
GSE9899	GSM249773	None	None	None	12.5418		GSE9899	GSM249773	None	None	None	9.98726		GSE9899	GSM249773	None	None	None	11.6398		GSE9899	GSM249773	None	None	None	11.6542		GSE9899	GSM249773	None	None	None	9.69697		GSE9899	GSM249773	None	None	None	11.7035		GSE9899	GSM249773	None	None	None	10.0848		GSE9899
GSE9899	GSM249774	None	None	None	12.9989		GSE9899	GSM249774	None	None	None	10.6147		GSE9899	GSM249774	None	None	None	11.5187		GSE9899	GSM249774	None	None	None	9.33985		GSE9899	GSM249774	None	None	None	10.6564		GSE9899	GSM249774	None	None	None	10.9658		GSE9899	GSM249774	None	None	None	8.9571		GSE9899
GSE9899	GSM249775	None	None	None	13.9012		GSE9899	GSM249775	None	None	None	12.207		GSE9899	GSM249775	None	None	None	12.0624		GSE9899	GSM249775	None	None	None	11.4491		GSE9899	GSM249775	None	None	None	12.0617		GSE9899	GSM249775	None	None	None	12.284		GSE9899	GSM249775	None	None	None	10.6184		GSE9899
GSE9899	GSM249776	None	None	None	13.2709		GSE9899	GSM249776	None	None	None	9.66356		GSE9899	GSM249776	None	None	None	10.9844		GSE9899	GSM249776	None	None	None	10.1306		GSE9899	GSM249776	None	None	None	10.7423		GSE9899	GSM249776	None	None	None	11.7249		GSE9899	GSM249776	None	None	None	9.81698		GSE9899
GSE9899	GSM249777	None	None	None	13.0025		GSE9899	GSM249777	None	None	None	8.51175		GSE9899	GSM249777	None	None	None	11.5641		GSE9899	GSM249777	None	None	None	6.53916		GSE9899	GSM249777	None	None	None	10.5382		GSE9899	GSM249777	None	None	None	10.8242		GSE9899	GSM249777	None	None	None	9.37938		GSE9899
GSE9899	GSM249778	None	None	None	14.1139		GSE9899	GSM249778	None	None	None	6.40939		GSE9899	GSM249778	None	None	None	12.2237		GSE9899	GSM249778	None	None	None	11.4378		GSE9899	GSM249778	None	None	None	10.1241		GSE9899	GSM249778	None	None	None	10.0334		GSE9899	GSM249778	None	None	None	9.71253		GSE9899
GSE9899	GSM249779	None	None	None	8.78463		GSE9899	GSM249779	None	None	None	10.352		GSE9899	GSM249779	None	None	None	4.75489		GSE9899	GSM249779	None	None	None	9.37287		GSE9899	GSM249779	None	None	None	12.8496		GSE9899	GSM249779	None	None	None	11.7891		GSE9899	GSM249779	None	None	None	8.3966		GSE9899
GSE9899	GSM249780	None	None	None	11.1948		GSE9899	GSM249780	None	None	None	12.1402		GSE9899	GSM249780	None	None	None	12.2665		GSE9899	GSM249780	None	None	None	7.79442		GSE9899	GSM249780	None	None	None	10.9513		GSE9899	GSM249780	None	None	None	13.338		GSE9899	GSM249780	None	None	None	9.29002		GSE9899
GSE9899	GSM249781	None	None	None	11.9848		GSE9899	GSM249781	None	None	None	10.2408		GSE9899	GSM249781	None	None	None	10.4094		GSE9899	GSM249781	None	None	None	10.2644		GSE9899	GSM249781	None	None	None	11.6891		GSE9899	GSM249781	None	None	None	12.4584		GSE9899	GSM249781	None	None	None	9.09276		GSE9899
GSE9899	GSM249782	None	None	None	11.1687		GSE9899	GSM249782	None	None	None	10.1434		GSE9899	GSM249782	None	None	None	9.47168		GSE9899	GSM249782	None	None	None	9.93074		GSE9899	GSM249782	None	None	None	9.99859		GSE9899	GSM249782	None	None	None	10.6083		GSE9899	GSM249782	None	None	None	8.62936		GSE9899
GSE9899	GSM249783	None	None	None	11.6939		GSE9899	GSM249783	None	None	None	10.5127		GSE9899	GSM249783	None	None	None	11.6087		GSE9899	GSM249783	None	None	None	8.33985		GSE9899	GSM249783	None	None	None	11.3415		GSE9899	GSM249783	None	None	None	12.6027		GSE9899	GSM249783	None	None	None	8.92778		GSE9899
GSE9899	GSM249784	None	None	None	11.7322		GSE9899	GSM249784	None	None	None	11.9091		GSE9899	GSM249784	None	None	None	11.6008		GSE9899	GSM249784	None	None	None	10.8424		GSE9899	GSM249784	None	None	None	11.1668		GSE9899	GSM249784	None	None	None	12.2088		GSE9899	GSM249784	None	None	None	9.23362		GSE9899
GSE9899	GSM249785	None	None	None	6.61471		GSE9899	GSM249785	None	None	None	7.97154		GSE9899	GSM249785	None	None	None	3.16993		GSE9899	GSM249785	None	None	None	6.04439		GSE9899	GSM249785	None	None	None	11.2825		GSE9899	GSM249785	None	None	None	11.577		GSE9899	GSM249785	None	None	None	9.12153		GSE9899
GSE9899	GSM249786	None	None	None	13.4828		GSE9899	GSM249786	None	None	None	9.11374		GSE9899	GSM249786	None	None	None	12.4152		GSE9899	GSM249786	None	None	None	6.91886		GSE9899	GSM249786	None	None	None	11.9922		GSE9899	GSM249786	None	None	None	10.5632		GSE9899	GSM249786	None	None	None	8.55075		GSE9899
GSE9899	GSM249788	None	None	None	12.4049		GSE9899	GSM249788	None	None	None	11.4717		GSE9899	GSM249788	None	None	None	11.5632		GSE9899	GSM249788	None	None	None	10.6475		GSE9899	GSM249788	None	None	None	12.2782		GSE9899	GSM249788	None	None	None	12.0393		GSE9899	GSM249788	None	None	None	10.2479		GSE9899
GSE9899	GSM249789	None	None	None	12.596		GSE9899	GSM249789	None	None	None	6.67243		GSE9899	GSM249789	None	None	None	10.1163		GSE9899	GSM249789	None	None	None	11.1991		GSE9899	GSM249789	None	None	None	5.24793		GSE9899	GSM249789	None	None	None	11.6055		GSE9899	GSM249789	None	None	None	10.3487		GSE9899
GSE9899	GSM249790	None	None	None	11.5411		GSE9899	GSM249790	None	None	None	4.85798		GSE9899	GSM249790	None	None	None	9.94398		GSE9899	GSM249790	None	None	None	6.88264		GSE9899	GSM249790	None	None	None	4.58496		GSE9899	GSM249790	None	None	None	6.33985		GSE9899	GSM249790	None	None	None	10.8626		GSE9899
GSE9899	GSM249791	None	None	None	9.94837		GSE9899	GSM249791	None	None	None	10.332		GSE9899	GSM249791	None	None	None	10.6393		GSE9899	GSM249791	None	None	None	8.28077		GSE9899	GSM249791	None	None	None	11.1731		GSE9899	GSM249791	None	None	None	11.4189		GSE9899	GSM249791	None	None	None	9.74483		GSE9899
GSE9899	GSM249792	None	None	None	10.8696		GSE9899	GSM249792	None	None	None	12.8467		GSE9899	GSM249792	None	None	None	12.0785		GSE9899	GSM249792	None	None	None	6.18982		GSE9899	GSM249792	None	None	None	10.8788		GSE9899	GSM249792	None	None	None	12.3112		GSE9899	GSM249792	None	None	None	8.62205		GSE9899
GSE9899	GSM249793	None	None	None	13.4516		GSE9899	GSM249793	None	None	None	12.0444		GSE9899	GSM249793	None	None	None	9.97585		GSE9899	GSM249793	None	None	None	12.5331		GSE9899	GSM249793	None	None	None	11.5859		GSE9899	GSM249793	None	None	None	13.2061		GSE9899	GSM249793	None	None	None	9.84078		GSE9899
GSE9899	GSM249794	None	None	None	14.1269		GSE9899	GSM249794	None	None	None	11.0573		GSE9899	GSM249794	None	None	None	12.7196		GSE9899	GSM249794	None	None	None	10.102		GSE9899	GSM249794	None	None	None	11.7013		GSE9899	GSM249794	None	None	None	12.0637		GSE9899	GSM249794	None	None	None	9.30606		GSE9899
GSE9899	GSM249795	None	None	None	14.0077		GSE9899	GSM249795	None	None	None	13.3005		GSE9899	GSM249795	None	None	None	13.0403		GSE9899	GSM249795	None	None	None	12.0461		GSE9899	GSM249795	None	None	None	11.8997		GSE9899	GSM249795	None	None	None	13.4611		GSE9899	GSM249795	None	None	None	11.196		GSE9899
GSE9899	GSM249796	None	None	None	11.2131		GSE9899	GSM249796	None	None	None	10.4305		GSE9899	GSM249796	None	None	None	9.23122		GSE9899	GSM249796	None	None	None	5.12928		GSE9899	GSM249796	None	None	None	10.8106		GSE9899	GSM249796	None	None	None	12.2837		GSE9899	GSM249796	None	None	None	9.16239		GSE9899
GSE9899	GSM249797	None	None	None	12.973		GSE9899	GSM249797	None	None	None	11.3326		GSE9899	GSM249797	None	None	None	11.098		GSE9899	GSM249797	None	None	None	6.45943		GSE9899	GSM249797	None	None	None	9.57175		GSE9899	GSM249797	None	None	None	11.4404		GSE9899	GSM249797	None	None	None	8.61839		GSE9899
GSE9899	GSM249798	None	None	None	9.12928		GSE9899	GSM249798	None	None	None	9.11634		GSE9899	GSM249798	None	None	None	10.5226		GSE9899	GSM249798	None	None	None	6.74147		GSE9899	GSM249798	None	None	None	8.11374		GSE9899	GSM249798	None	None	None	10.0014		GSE9899	GSM249798	None	None	None	8.03342		GSE9899
GSE9899	GSM249799	None	None	None	13.5982		GSE9899	GSM249799	None	None	None	10.115		GSE9899	GSM249799	None	None	None	11.6618		GSE9899	GSM249799	None	None	None	7.21917		GSE9899	GSM249799	None	None	None	10.2046		GSE9899	GSM249799	None	None	None	10.0755		GSE9899	GSM249799	None	None	None	7.67243		GSE9899
GSE9899	GSM249800	None	None	None	13.667		GSE9899	GSM249800	None	None	None	5.97728		GSE9899	GSM249800	None	None	None	11.375		GSE9899	GSM249800	None	None	None	11.0627		GSE9899	GSM249800	None	None	None	10.6411		GSE9899	GSM249800	None	None	None	11.6004		GSE9899	GSM249800	None	None	None	9.74483		GSE9899
GSE9899	GSM249801	None	None	None	11.7855		GSE9899	GSM249801	None	None	None	9.27146		GSE9899	GSM249801	None	None	None	10.5488		GSE9899	GSM249801	None	None	None	9.94983		GSE9899	GSM249801	None	None	None	9.63662		GSE9899	GSM249801	None	None	None	13.0265		GSE9899	GSM249801	None	None	None	8.74819		GSE9899
GSE9899	GSM249802	None	None	None	12.5572		GSE9899	GSM249802	None	None	None	9.89633		GSE9899	GSM249802	None	None	None	9.35755		GSE9899	GSM249802	None	None	None	11.6457		GSE9899	GSM249802	None	None	None	11.6092		GSE9899	GSM249802	None	None	None	12.5892		GSE9899	GSM249802	None	None	None	10.0444		GSE9899
GSE9899	GSM249803	None	None	None	11.2432		GSE9899	GSM249803	None	None	None	9.99718		GSE9899	GSM249803	None	None	None	9.16491		GSE9899	GSM249803	None	None	None	8.98584		GSE9899	GSM249803	None	None	None	4		GSE9899	GSM249803	None	None	None	11.1954		GSE9899	GSM249803	None	None	None	7.86419		GSE9899
GSE9899	GSM249804	None	None	None	12.8757		GSE9899	GSM249804	None	None	None	10.2058		GSE9899	GSM249804	None	None	None	10.7245		GSE9899	GSM249804	None	None	None	10.9658		GSE9899	GSM249804	None	None	None	10.1849		GSE9899	GSM249804	None	None	None	11.891		GSE9899	GSM249804	None	None	None	7.78136		GSE9899
GSE9899	GSM249805	None	None	None	9.08215		GSE9899	GSM249805	None	None	None	10.3815		GSE9899	GSM249805	None	None	None	10.5565		GSE9899	GSM249805	None	None	None	5.49185		GSE9899	GSM249805	None	None	None	9.35535		GSE9899	GSM249805	None	None	None	12.375		GSE9899	GSM249805	None	None	None	7.80735		GSE9899
GSE9899	GSM249806	None	None	None	9.25739		GSE9899	GSM249806	None	None	None	9.66711		GSE9899	GSM249806	None	None	None	9.59432		GSE9899	GSM249806	None	None	None	6.58496		GSE9899	GSM249806	None	None	None	9.05528		GSE9899	GSM249806	None	None	None	9.66		GSE9899	GSM249806	None	None	None	9.07146		GSE9899
GSE9899	GSM249807	None	None	None	13.6578		GSE9899	GSM249807	None	None	None	10.545		GSE9899	GSM249807	None	None	None	12.3309		GSE9899	GSM249807	None	None	None	11.6411		GSE9899	GSM249807	None	None	None	10.0196		GSE9899	GSM249807	None	None	None	12.6099		GSE9899	GSM249807	None	None	None	10.043		GSE9899
GSE9899	GSM249808	None	None	None	13.2093		GSE9899	GSM249808	None	None	None	9.94105		GSE9899	GSM249808	None	None	None	11.3778		GSE9899	GSM249808	None	None	None	11.2703		GSE9899	GSM249808	None	None	None	10.8773		GSE9899	GSM249808	None	None	None	11.3848		GSE9899	GSM249808	None	None	None	9.54303		GSE9899
GSE9899	GSM249809	None	None	None	12.8832		GSE9899	GSM249809	None	None	None	8.94544		GSE9899	GSM249809	None	None	None	11.7313		GSE9899	GSM249809	None	None	None	10.5285		GSE9899	GSM249809	None	None	None	10.8384		GSE9899	GSM249809	None	None	None	11.8502		GSE9899	GSM249809	None	None	None	8.72792		GSE9899
GSE9899	GSM249810	None	None	None	12.6647		GSE9899	GSM249810	None	None	None	9.84392		GSE9899	GSM249810	None	None	None	10.5661		GSE9899	GSM249810	None	None	None	10.4388		GSE9899	GSM249810	None	None	None	10.0362		GSE9899	GSM249810	None	None	None	11.0815		GSE9899	GSM249810	None	None	None	9.25503		GSE9899
GSE9899	GSM249811	None	None	None	11.6564		GSE9899	GSM249811	None	None	None	10.4969		GSE9899	GSM249811	None	None	None	10.6591		GSE9899	GSM249811	None	None	None	9.95274		GSE9899	GSM249811	None	None	None	11.1267		GSE9899	GSM249811	None	None	None	12.5394		GSE9899	GSM249811	None	None	None	9.81698		GSE9899
GSE9899	GSM249812	None	None	None	14.2726		GSE9899	GSM249812	None	None	None	10.8688		GSE9899	GSM249812	None	None	None	12.5882		GSE9899	GSM249812	None	None	None	6.08746		GSE9899	GSM249812	None	None	None	9.11114		GSE9899	GSM249812	None	None	None	9.31741		GSE9899	GSM249812	None	None	None	8.90087		GSE9899
GSE9899	GSM249813	None	None	None	10.7465		GSE9899	GSM249813	None	None	None	11.4351		GSE9899	GSM249813	None	None	None	10.2082		GSE9899	GSM249813	None	None	None	8.37938		GSE9899	GSM249813	None	None	None	8.62936		GSE9899	GSM249813	None	None	None	12.0345		GSE9899	GSM249813	None	None	None	9.28771		GSE9899
GSE9899	GSM249814	None	None	None	9.70736		GSE9899	GSM249814	None	None	None	9.35755		GSE9899	GSM249814	None	None	None	10.6101		GSE9899	GSM249814	None	None	None	8.90989		GSE9899	GSM249814	None	None	None	9.70044		GSE9899	GSM249814	None	None	None	10.4727		GSE9899	GSM249814	None	None	None	9.33092		GSE9899
GSE9899	GSM249815	None	None	None	12.346		GSE9899	GSM249815	None	None	None	10.9758		GSE9899	GSM249815	None	None	None	11.0217		GSE9899	GSM249815	None	None	None	10.4325		GSE9899	GSM249815	None	None	None	10.8525		GSE9899	GSM249815	None	None	None	11.9915		GSE9899	GSM249815	None	None	None	8.93664		GSE9899
GSE9899	GSM249816	None	None	None	8.93958		GSE9899	GSM249816	None	None	None	9.08215		GSE9899	GSM249816	None	None	None	9.49185		GSE9899	GSM249816	None	None	None	11.4299		GSE9899	GSM249816	None	None	None	9.32418		GSE9899	GSM249816	None	None	None	10.643		GSE9899	GSM249816	None	None	None	9.15735		GSE9899
GSE9899	GSM249817	None	None	None	12.2237		GSE9899	GSM249817	None	None	None	10.0954		GSE9899	GSM249817	None	None	None	12.1167		GSE9899	GSM249817	None	None	None	6.88264		GSE9899	GSM249817	None	None	None	10.7665		GSE9899	GSM249817	None	None	None	11.5299		GSE9899	GSM249817	None	None	None	8.47168		GSE9899
GSE9899	GSM249818	None	None	None	11.0775		GSE9899	GSM249818	None	None	None	10.6083		GSE9899	GSM249818	None	None	None	10.944		GSE9899	GSM249818	None	None	None	5.42626		GSE9899	GSM249818	None	None	None	8.51964		GSE9899	GSM249818	None	None	None	11.1434		GSE9899	GSM249818	None	None	None	7.66534		GSE9899
GSE9899	GSM249819	None	None	None	11.6689		GSE9899	GSM249819	None	None	None	10.3083		GSE9899	GSM249819	None	None	None	12.4139		GSE9899	GSM249819	None	None	None	6.72792		GSE9899	GSM249819	None	None	None	12.4273		GSE9899	GSM249819	None	None	None	11.3869		GSE9899	GSM249819	None	None	None	9.11114		GSE9899
GSE9899	GSM249820	None	None	None	12.5591		GSE9899	GSM249820	None	None	None	11.0021		GSE9899	GSM249820	None	None	None	12.2536		GSE9899	GSM249820	None	None	None	10.9658		GSE9899	GSM249820	None	None	None	11.3526		GSE9899	GSM249820	None	None	None	11.914		GSE9899	GSM249820	None	None	None	8.94544		GSE9899
GSE9899	GSM249821	None	None	None	11.8956		GSE9899	GSM249821	None	None	None	11.1344		GSE9899	GSM249821	None	None	None	10.9901		GSE9899	GSM249821	None	None	None	9.07948		GSE9899	GSM249821	None	None	None	10.4939		GSE9899	GSM249821	None	None	None	11.9596		GSE9899	GSM249821	None	None	None	7.58496		GSE9899
GSE9899	GSM249822	None	None	None	13.655		GSE9899	GSM249822	None	None	None	9.01681		GSE9899	GSM249822	None	None	None	12.0918		GSE9899	GSM249822	None	None	None	10.4717		GSE9899	GSM249822	None	None	None	12.2164		GSE9899	GSM249822	None	None	None	10.9701		GSE9899	GSM249822	None	None	None	8.54689		GSE9899
GSE9899	GSM249823	None	None	None	10.5421		GSE9899	GSM249823	None	None	None	9.74483		GSE9899	GSM249823	None	None	None	9.67948		GSE9899	GSM249823	None	None	None	7.96578		GSE9899	GSM249823	None	None	None	9.94691		GSE9899	GSM249823	None	None	None	12.25		GSE9899	GSM249823	None	None	None	7.39232		GSE9899
GSE9899	GSM249824	None	None	None	12.6032		GSE9899	GSM249824	None	None	None	9.19229		GSE9899	GSM249824	None	None	None	9.24317		GSE9899	GSM249824	None	None	None	7.33092		GSE9899	GSM249824	None	None	None	10.0928		GSE9899	GSM249824	None	None	None	9.3015		GSE9899	GSM249824	None	None	None	9.13186		GSE9899
GSE9899	GSM249825	None	None	None	11.2981		GSE9899	GSM249825	None	None	None	9.91439		GSE9899	GSM249825	None	None	None	10.8719		GSE9899	GSM249825	None	None	None	9.9901		GSE9899	GSM249825	None	None	None	10.8595		GSE9899	GSM249825	None	None	None	10.3565		GSE9899	GSM249825	None	None	None	9.34207		GSE9899
GSE9899	GSM249826	None	None	None	12.0543		GSE9899	GSM249826	None	None	None	11.656		GSE9899	GSM249826	None	None	None	12.4599		GSE9899	GSM249826	None	None	None	6.30378		GSE9899	GSM249826	None	None	None	12.0583		GSE9899	GSM249826	None	None	None	11.7241		GSE9899	GSM249826	None	None	None	8.32193		GSE9899
GSE9899	GSM249827	None	None	None	12.2726		GSE9899	GSM249827	None	None	None	9.18735		GSE9899	GSM249827	None	None	None	11.1196		GSE9899	GSM249827	None	None	None	8.26679		GSE9899	GSM249827	None	None	None	10.1636		GSE9899	GSM249827	None	None	None	9.80574		GSE9899	GSM249827	None	None	None	9.52943		GSE9899
GSE9899	GSM249828	None	None	None	14.3882		GSE9899	GSM249828	None	None	None	10.7202		GSE9899	GSM249828	None	None	None	12.4988		GSE9899	GSM249828	None	None	None	10.7313		GSE9899	GSM249828	None	None	None	10.0014		GSE9899	GSM249828	None	None	None	11.2929		GSE9899	GSM249828	None	None	None	7.73471		GSE9899
GSE9899	GSM249829	None	None	None	10.1561		GSE9899	GSM249829	None	None	None	11.8529		GSE9899	GSM249829	None	None	None	12.1066		GSE9899	GSM249829	None	None	None	9.19967		GSE9899	GSM249829	None	None	None	11.4589		GSE9899	GSM249829	None	None	None	12.2547		GSE9899	GSM249829	None	None	None	9.28771		GSE9899
GSE9899	GSM249830	None	None	None	11.4661		GSE9899	GSM249830	None	None	None	10.0182		GSE9899	GSM249830	None	None	None	9.69349		GSE9899	GSM249830	None	None	None	10.8384		GSE9899	GSM249830	None	None	None	11.1655		GSE9899	GSM249830	None	None	None	10.683		GSE9899	GSM249830	None	None	None	9.31061		GSE9899
GSE9899	GSM249831	None	None	None	10.7415		GSE9899	GSM249831	None	None	None	11.1072		GSE9899	GSM249831	None	None	None	10.1357		GSE9899	GSM249831	None	None	None	6.98868		GSE9899	GSM249831	None	None	None	10.2715		GSE9899	GSM249831	None	None	None	11.5201		GSE9899	GSM249831	None	None	None	7.63662		GSE9899
GSE9899	GSM249832	None	None	None	12.9766		GSE9899	GSM249832	None	None	None	11.0539		GSE9899	GSM249832	None	None	None	11.7249		GSE9899	GSM249832	None	None	None	11.2627		GSE9899	GSM249832	None	None	None	12.3061		GSE9899	GSM249832	None	None	None	10.2155		GSE9899	GSM249832	None	None	None	10.0526		GSE9899
GSE9899	GSM249833	None	None	None	13.4021		GSE9899	GSM249833	None	None	None	7.98299		GSE9899	GSM249833	None	None	None	11.3197		GSE9899	GSM249833	None	None	None	10.7499		GSE9899	GSM249833	None	None	None	11.5575		GSE9899	GSM249833	None	None	None	12.268		GSE9899	GSM249833	None	None	None	9.77149		GSE9899
GSE9899	GSM249834	None	None	None	10.6847		GSE9899	GSM249834	None	None	None	10.5575		GSE9899	GSM249834	None	None	None	10.9936		GSE9899	GSM249834	None	None	None	8.59246		GSE9899	GSM249834	None	None	None	11.1338		GSE9899	GSM249834	None	None	None	9.13186		GSE9899	GSM249834	None	None	None	9.13955		GSE9899
GSE9899	GSM249835	None	None	None	13.0405		GSE9899	GSM249835	None	None	None	11.3004		GSE9899	GSM249835	None	None	None	10.4645		GSE9899	GSM249835	None	None	None	7.62936		GSE9899	GSM249835	None	None	None	9.32193		GSE9899	GSM249835	None	None	None	11.4429		GSE9899	GSM249835	None	None	None	8.46352		GSE9899
GSE9899	GSM249836	None	None	None	10.9322		GSE9899	GSM249836	None	None	None	10.4294		GSE9899	GSM249836	None	None	None	8.5157		GSE9899	GSM249836	None	None	None	10.1421		GSE9899	GSM249836	None	None	None	10.7624		GSE9899	GSM249836	None	None	None	12.1752		GSE9899	GSM249836	None	None	None	8.01681		GSE9899
GSE9899	GSM249837	None	None	None	14.0443		GSE9899	GSM249837	None	None	None	11.0161		GSE9899	GSM249837	None	None	None	11.1718		GSE9899	GSM249837	None	None	None	8.20457		GSE9899	GSM249837	None	None	None	10.9462		GSE9899	GSM249837	None	None	None	11.6533		GSE9899	GSM249837	None	None	None	8.81057		GSE9899
GSE9899	GSM249838	None	None	None	8.87036		GSE9899	GSM249838	None	None	None	11.3493		GSE9899	GSM249838	None	None	None	11.7645		GSE9899	GSM249838	None	None	None	11.1351		GSE9899	GSM249838	None	None	None	11.0224		GSE9899	GSM249838	None	None	None	12.3202		GSE9899	GSM249838	None	None	None	9.02237		GSE9899
GSE9899	GSM249839	None	None	None	12.6684		GSE9899	GSM249839	None	None	None	7.99435		GSE9899	GSM249839	None	None	None	10.3531		GSE9899	GSM249839	None	None	None	8.45943		GSE9899	GSM249839	None	None	None	11.2515		GSE9899	GSM249839	None	None	None	11.7048		GSE9899	GSM249839	None	None	None	9.45943		GSE9899
GSE9899	GSM249840	None	None	None	10.6768		GSE9899	GSM249840	None	None	None	9.89633		GSE9899	GSM249840	None	None	None	11.7895		GSE9899	GSM249840	None	None	None	8.86109		GSE9899	GSM249840	None	None	None	9.16742		GSE9899	GSM249840	None	None	None	11.5324		GSE9899	GSM249840	None	None	None	8.16491		GSE9899
GSE9899	GSM249841	None	None	None	13.5652		GSE9899	GSM249841	None	None	None	9.11894		GSE9899	GSM249841	None	None	None	12.3168		GSE9899	GSM249841	None	None	None	9.81858		GSE9899	GSM249841	None	None	None	12.0604		GSE9899	GSM249841	None	None	None	11.838		GSE9899	GSM249841	None	None	None	10.2009		GSE9899
GSE9899	GSM249842	None	None	None	12.0654		GSE9899	GSM249842	None	None	None	12.1855		GSE9899	GSM249842	None	None	None	12.7074		GSE9899	GSM249842	None	None	None	9.8933		GSE9899	GSM249842	None	None	None	8.92481		GSE9899	GSM249842	None	None	None	11.3231		GSE9899	GSM249842	None	None	None	9.5157		GSE9899
GSE9899	GSM249843	None	None	None	9.82337		GSE9899	GSM249843	None	None	None	9.59991		GSE9899	GSM249843	None	None	None	11.0334		GSE9899	GSM249843	None	None	None	5.93074		GSE9899	GSM249843	None	None	None	11.3202		GSE9899	GSM249843	None	None	None	9.30834		GSE9899	GSM249843	None	None	None	8.14975		GSE9899
GSE9899	GSM249844	None	None	None	14.3705		GSE9899	GSM249844	None	None	None	13.8109		GSE9899	GSM249844	None	None	None	13.4676		GSE9899	GSM249844	None	None	None	10.3185		GSE9899	GSM249844	None	None	None	11.9267		GSE9899	GSM249844	None	None	None	11.144		GSE9899	GSM249844	None	None	None	9.70217		GSE9899
GSE9899	GSM249845	None	None	None	13.3933		GSE9899	GSM249845	None	None	None	10.8642		GSE9899	GSM249845	None	None	None	12.4785		GSE9899	GSM249845	None	None	None	9.86419		GSE9899	GSM249845	None	None	None	9.88111		GSE9899	GSM249845	None	None	None	12.2082		GSE9899	GSM249845	None	None	None	9.18735		GSE9899
GSE9899	GSM249846	None	None	None	11.3723		GSE9899	GSM249846	None	None	None	10.2912		GSE9899	GSM249846	None	None	None	10.5594		GSE9899	GSM249846	None	None	None	8.52748		GSE9899	GSM249846	None	None	None	11.1867		GSE9899	GSM249846	None	None	None	12.097		GSE9899	GSM249846	None	None	None	8.90388		GSE9899
GSE9899	GSM249847	None	None	None	12.7205		GSE9899	GSM249847	None	None	None	10.7305		GSE9899	GSM249847	None	None	None	10.062		GSE9899	GSM249847	None	None	None	13.211		GSE9899	GSM249847	None	None	None	11.2992		GSE9899	GSM249847	None	None	None	12.3742		GSE9899	GSM249847	None	None	None	8.58871		GSE9899
GSE9899	GSM249848	None	None	None	12.6434		GSE9899	GSM249848	None	None	None	10.1033		GSE9899	GSM249848	None	None	None	11.6671		GSE9899	GSM249848	None	None	None	9.96723		GSE9899	GSM249848	None	None	None	8.84549		GSE9899	GSM249848	None	None	None	11.0532		GSE9899	GSM249848	None	None	None	8.71081		GSE9899
GSE9899	GSM249849	None	None	None	12.4328		GSE9899	GSM249849	None	None	None	11.2216		GSE9899	GSM249849	None	None	None	10.7616		GSE9899	GSM249849	None	None	None	10.3061		GSE9899	GSM249849	None	None	None	11.4579		GSE9899	GSM249849	None	None	None	11.2228		GSE9899	GSM249849	None	None	None	9.87652		GSE9899
GSE9899	GSM249850	None	None	None	10.2033		GSE9899	GSM249850	None	None	None	7.8392		GSE9899	GSM249850	None	None	None	6.10852		GSE9899	GSM249850	None	None	None	8.81378		GSE9899	GSM249850	None	None	None	11.2744		GSE9899	GSM249850	None	None	None	9.45943		GSE9899	GSM249850	None	None	None	9.32867		GSE9899
GSE9899	GSM249851	None	None	None	12.6847		GSE9899	GSM249851	None	None	None	10.021		GSE9899	GSM249851	None	None	None	10.2107		GSE9899	GSM249851	None	None	None	8.67596		GSE9899	GSM249851	None	None	None	10.9672		GSE9899	GSM249851	None	None	None	10.2082		GSE9899	GSM249851	None	None	None	9.13699		GSE9899
GSE9899	GSM249852	None	None	None	13.9939		GSE9899	GSM249852	None	None	None	12.23		GSE9899	GSM249852	None	None	None	11.2544		GSE9899	GSM249852	None	None	None	11.6533		GSE9899	GSM249852	None	None	None	11.4341		GSE9899	GSM249852	None	None	None	12.6933		GSE9899	GSM249852	None	None	None	8.63662		GSE9899
GSE9899	GSM249853	None	None	None	11.9582		GSE9899	GSM249853	None	None	None	11.7241		GSE9899	GSM249853	None	None	None	12.668		GSE9899	GSM249853	None	None	None	10.2372		GSE9899	GSM249853	None	None	None	11.5718		GSE9899	GSM249853	None	None	None	12.6071		GSE9899	GSM249853	None	None	None	10.0782		GSE9899
GSE9899	GSM249854	None	None	None	8.76818		GSE9899	GSM249854	None	None	None	2.58496		GSE9899	GSM249854	None	None	None	8.94251		GSE9899	GSM249854	None	None	None	9.99577		GSE9899	GSM249854	None	None	None	8.92184		GSE9899	GSM249854	None	None	None	9.96578		GSE9899	GSM249854	None	None	None	8.78463		GSE9899
GSE9899	GSM249855	None	None	None	6.91886		GSE9899	GSM249855	None	None	None	7.20945		GSE9899	GSM249855	None	None	None	7.52356		GSE9899	GSM249855	None	None	None	5.2854		GSE9899	GSM249855	None	None	None	8.99435		GSE9899	GSM249855	None	None	None	6.84549		GSE9899	GSM249855	None	None	None	5.88264		GSE9899
GSE9899	GSM249856	None	None	None	9.8392		GSE9899	GSM249856	None	None	None	9.72792		GSE9899	GSM249856	None	None	None	9.26209		GSE9899	GSM249856	None	None	None	6.71425		GSE9899	GSM249856	None	None	None	11.9163		GSE9899	GSM249856	None	None	None	11.0875		GSE9899	GSM249856	None	None	None	9.9263		GSE9899
GSE9899	GSM249857	None	None	None	9.72622		GSE9899	GSM249857	None	None	None	8.18488		GSE9899	GSM249857	None	None	None	7.89482		GSE9899	GSM249857	None	None	None	7.74147		GSE9899	GSM249857	None	None	None	10.218		GSE9899	GSM249857	None	None	None	10.1098		GSE9899	GSM249857	None	None	None	8.87036		GSE9899
GSE9899	GSM249858	None	None	None	13.5965		GSE9899	GSM249858	None	None	None	8.5812		GSE9899	GSM249858	None	None	None	11.9968		GSE9899	GSM249858	None	None	None	9.46148		GSE9899	GSM249858	None	None	None	9.91588		GSE9899	GSM249858	None	None	None	11.9614		GSE9899	GSM249858	None	None	None	8.07146		GSE9899
GSE9899	GSM249859	None	None	None	12.8345		GSE9899	GSM249859	None	None	None	11.007		GSE9899	GSM249859	None	None	None	10.6156		GSE9899	GSM249859	None	None	None	8.89785		GSE9899	GSM249859	None	None	None	11.3918		GSE9899	GSM249859	None	None	None	12.334		GSE9899	GSM249859	None	None	None	8.46761		GSE9899
GSE9899	GSM249860	None	None	None	11.7134		GSE9899	GSM249860	None	None	None	9.42417		GSE9899	GSM249860	None	None	None	9.87958		GSE9899	GSM249860	None	None	None	10.3151		GSE9899	GSM249860	None	None	None	11.9766		GSE9899	GSM249860	None	None	None	10.6742		GSE9899	GSM249860	None	None	None	8.49586		GSE9899
GSE9899	GSM249861	None	None	None	13.253		GSE9899	GSM249861	None	None	None	9.55075		GSE9899	GSM249861	None	None	None	12.0327		GSE9899	GSM249861	None	None	None	9.72451		GSE9899	GSM249861	None	None	None	11.6165		GSE9899	GSM249861	None	None	None	11.3859		GSE9899	GSM249861	None	None	None	9.21189		GSE9899
GSE9899	GSM249862	None	None	None	13.9695		GSE9899	GSM249862	None	None	None	13.0227		GSE9899	GSM249862	None	None	None	12.9672		GSE9899	GSM249862	None	None	None	12.9454		GSE9899	GSM249862	None	None	None	12.0032		GSE9899	GSM249862	None	None	None	11.9762		GSE9899	GSM249862	None	None	None	9.59432		GSE9899
GSE9899	GSM249863	None	None	None	12.6096		GSE9899	GSM249863	None	None	None	11.6587		GSE9899	GSM249863	None	None	None	10.1241		GSE9899	GSM249863	None	None	None	11.2432		GSE9899	GSM249863	None	None	None	10.8872		GSE9899	GSM249863	None	None	None	10.1687		GSE9899	GSM249863	None	None	None	7.93074		GSE9899
GSE9899	GSM249864	None	None	None	9.31967		GSE9899	GSM249864	None	None	None	8.20945		GSE9899	GSM249864	None	None	None	8.74147		GSE9899	GSM249864	None	None	None	2.58496		GSE9899	GSM249864	None	None	None	5.32193		GSE9899	GSM249864	None	None	None	6.50779		GSE9899	GSM249864	None	None	None	4.52356		GSE9899
GSE9899	GSM249865	None	None	None	12.1523		GSE9899	GSM249865	None	None	None	12.5741		GSE9899	GSM249865	None	None	None	9.11894		GSE9899	GSM249865	None	None	None	7.76818		GSE9899	GSM249865	None	None	None	10.6202		GSE9899	GSM249865	None	None	None	11.9322		GSE9899	GSM249865	None	None	None	9.11634		GSE9899
GSE9899	GSM249866	None	None	None	10.8416		GSE9899	GSM249866	None	None	None	9.73471		GSE9899	GSM249866	None	None	None	11.8098		GSE9899	GSM249866	None	None	None	7.39232		GSE9899	GSM249866	None	None	None	9.28771		GSE9899	GSM249866	None	None	None	11.5028		GSE9899	GSM249866	None	None	None	8.74147		GSE9899
GSE9899	GSM249867	None	None	None	12.7572		GSE9899	GSM249867	None	None	None	11.5162		GSE9899	GSM249867	None	None	None	8.81057		GSE9899	GSM249867	None	None	None	8.59991		GSE9899	GSM249867	None	None	None	10.6366		GSE9899	GSM249867	None	None	None	11.9177		GSE9899	GSM249867	None	None	None	9.29462		GSE9899
GSE9899	GSM249868	None	None	None	8.10329		GSE9899	GSM249868	None	None	None	6.85798		GSE9899	GSM249868	None	None	None	10.0701		GSE9899	GSM249868	None	None	None	4.64386		GSE9899	GSM249868	None	None	None	7.65105		GSE9899	GSM249868	None	None	None	8.92481		GSE9899	GSM249868	None	None	None	8.19967		GSE9899
GSE9899	GSM249869	None	None	None	10.8834		GSE9899	GSM249869	None	None	None	11.8439		GSE9899	GSM249869	None	None	None	11.3185		GSE9899	GSM249869	None	None	None	9.03342		GSE9899	GSM249869	None	None	None	10.7313		GSE9899	GSM249869	None	None	None	12.2912		GSE9899	GSM249869	None	None	None	9.42836		GSE9899
GSE9899	GSM249870	None	None	None	8.30378		GSE9899	GSM249870	None	None	None	10.7944		GSE9899	GSM249870	None	None	None	6.39232		GSE9899	GSM249870	None	None	None	9.98157		GSE9899	GSM249870	None	None	None	12.1335		GSE9899	GSM249870	None	None	None	11.6582		GSE9899	GSM249870	None	None	None	9.25739		GSE9899
GSE9899	GSM249871	None	None	None	13.6463		GSE9899	GSM249871	None	None	None	11.4221		GSE9899	GSM249871	None	None	None	8.9629		GSE9899	GSM249871	None	None	None	8.14975		GSE9899	GSM249871	None	None	None	10.5343		GSE9899	GSM249871	None	None	None	11.9155		GSE9899	GSM249871	None	None	None	8.76487		GSE9899
GSE9899	GSM249872	None	None	None	10.3049		GSE9899	GSM249872	None	None	None	10.5294		GSE9899	GSM249872	None	None	None	12.4136		GSE9899	GSM249872	None	None	None	7.80735		GSE9899	GSM249872	None	None	None	12.0382		GSE9899	GSM249872	None	None	None	11.4533		GSE9899	GSM249872	None	None	None	7.84549		GSE9899
GSE9899	GSM249873	None	None	None	11.9794		GSE9899	GSM249873	None	None	None	11.0265		GSE9899	GSM249873	None	None	None	11.3354		GSE9899	GSM249873	None	None	None	11.8944		GSE9899	GSM249873	None	None	None	11.4863		GSE9899	GSM249873	None	None	None	11.5479		GSE9899	GSM249873	None	None	None	8.96578		GSE9899
GSE9899	GSM249874	None	None	None	12.1573		GSE9899	GSM249874	None	None	None	10.3619		GSE9899	GSM249874	None	None	None	10.1599		GSE9899	GSM249874	None	None	None	10.6777		GSE9899	GSM249874	None	None	None	11.7013		GSE9899	GSM249874	None	None	None	12.0785		GSE9899	GSM249874	None	None	None	9.25267		GSE9899
GSE9899	GSM249875	None	None	None	8.79116		GSE9899	GSM249875	None	None	None	6.87036		GSE9899	GSM249875	None	None	None	8.32643		GSE9899	GSM249875	None	None	None	12.1095		GSE9899	GSM249875	None	None	None	7.9542		GSE9899	GSM249875	None	None	None	11.5901		GSE9899	GSM249875	None	None	None	8.73809		GSE9899
GSE9899	GSM249876	None	None	None	12.9516		GSE9899	GSM249876	None	None	None	8.48382		GSE9899	GSM249876	None	None	None	10.6917		GSE9899	GSM249876	None	None	None	10.7887		GSE9899	GSM249876	None	None	None	10.0848		GSE9899	GSM249876	None	None	None	11.7956		GSE9899	GSM249876	None	None	None	9.37938		GSE9899
GSE9899	GSM249877	None	None	None	11.6755		GSE9899	GSM249877	None	None	None	8.81378		GSE9899	GSM249877	None	None	None	10.3966		GSE9899	GSM249877	None	None	None	10.8281		GSE9899	GSM249877	None	None	None	10.2562		GSE9899	GSM249877	None	None	None	11.3515		GSE9899	GSM249877	None	None	None	8.84549		GSE9899
GSE9899	GSM249878	None	None	None	12.0957		GSE9899	GSM249878	None	None	None	10.8273		GSE9899	GSM249878	None	None	None	11.7351		GSE9899	GSM249878	None	None	None	10.2324		GSE9899	GSM249878	None	None	None	10.5755		GSE9899	GSM249878	None	None	None	11.6693		GSE9899	GSM249878	None	None	None	9.55075		GSE9899
GSE9899	GSM249879	None	None	None	10.1254		GSE9899	GSM249879	None	None	None	12.7848		GSE9899	GSM249879	None	None	None	11.1749		GSE9899	GSM249879	None	None	None	9.87498		GSE9899	GSM249879	None	None	None	11.978		GSE9899	GSM249879	None	None	None	11.0828		GSE9899	GSM249879	None	None	None	9.62388		GSE9899
GSE9899	GSM249880	None	None	None	11.6773		GSE9899	GSM249880	None	None	None	9.88874		GSE9899	GSM249880	None	None	None	12.2456		GSE9899	GSM249880	None	None	None	11.2969		GSE9899	GSM249880	None	None	None	11.6036		GSE9899	GSM249880	None	None	None	11.7061		GSE9899	GSM249880	None	None	None	11.4998		GSE9899
GSE9899	GSM249881	None	None	None	12.4996		GSE9899	GSM249881	None	None	None	10.8041		GSE9899	GSM249881	None	None	None	12.2897		GSE9899	GSM249881	None	None	None	5.04439		GSE9899	GSM249881	None	None	None	9.30834		GSE9899	GSM249881	None	None	None	10.3685		GSE9899	GSM249881	None	None	None	9.47776		GSE9899
GSE9899	GSM249882	None	None	None	11.9855		GSE9899	GSM249882	None	None	None	9.69		GSE9899	GSM249882	None	None	None	12.7756		GSE9899	GSM249882	None	None	None	6.37504		GSE9899	GSM249882	None	None	None	8.33539		GSE9899	GSM249882	None	None	None	12.4468		GSE9899	GSM249882	None	None	None	9.30378		GSE9899
GSE9899	GSM249883	None	None	None	13.4489		GSE9899	GSM249883	None	None	None	10.0389		GSE9899	GSM249883	None	None	None	12.6504		GSE9899	GSM249883	None	None	None	9.13955		GSE9899	GSM249883	None	None	None	10.6439		GSE9899	GSM249883	None	None	None	12.0168		GSE9899	GSM249883	None	None	None	9.71939		GSE9899
GSE9899	GSM249884	None	None	None	12.9699		GSE9899	GSM249884	None	None	None	12.1026		GSE9899	GSM249884	None	None	None	12.6821		GSE9899	GSM249884	None	None	None	12.1684		GSE9899	GSM249884	None	None	None	9.59619		GSE9899	GSM249884	None	None	None	12.5142		GSE9899	GSM249884	None	None	None	9.7879		GSE9899
GSE9899	GSM249885	None	None	None	11.4009		GSE9899	GSM249885	None	None	None	11.332		GSE9899	GSM249885	None	None	None	11.357		GSE9899	GSM249885	None	None	None	10.9571		GSE9899	GSM249885	None	None	None	9.3015		GSE9899	GSM249885	None	None	None	12.6309		GSE9899	GSM249885	None	None	None	9.16491		GSE9899
GSE9899	GSM249886	None	None	None	12.1267		GSE9899	GSM249886	None	None	None	11.341		GSE9899	GSM249886	None	None	None	9.79604		GSE9899	GSM249886	None	None	None	11.5661		GSE9899	GSM249886	None	None	None	11.7777		GSE9899	GSM249886	None	None	None	12.4367		GSE9899	GSM249886	None	None	None	9.59991		GSE9899
GSE9899	GSM249887	None	None	None	12.6066		GSE9899	GSM249887	None	None	None	10.5294		GSE9899	GSM249887	None	None	None	11.4105		GSE9899	GSM249887	None	None	None	10.3015		GSE9899	GSM249887	None	None	None	11.8622		GSE9899	GSM249887	None	None	None	12.0529		GSE9899	GSM249887	None	None	None	9.23601		GSE9899
GSE9899	GSM249888	None	None	None	12.384		GSE9899	GSM249888	None	None	None	9.83131		GSE9899	GSM249888	None	None	None	11.0875		GSE9899	GSM249888	None	None	None	11.421		GSE9899	GSM249888	None	None	None	8.92184		GSE9899	GSM249888	None	None	None	11.8416		GSE9899	GSM249888	None	None	None	8.80735		GSE9899
GSE9899	GSM249889	None	None	None	14.0941		GSE9899	GSM249889	None	None	None	10.4051		GSE9899	GSM249889	None	None	None	11.4062		GSE9899	GSM249889	None	None	None	11.1561		GSE9899	GSM249889	None	None	None	8.52748		GSE9899	GSM249889	None	None	None	11.3592		GSE9899	GSM249889	None	None	None	8.96578		GSE9899
GSE9899	GSM249890	None	None	None	11.9809		GSE9899	GSM249890	None	None	None	10.3859		GSE9899	GSM249890	None	None	None	10.4115		GSE9899	GSM249890	None	None	None	9.31741		GSE9899	GSM249890	None	None	None	10.1911		GSE9899	GSM249890	None	None	None	12.0123		GSE9899	GSM249890	None	None	None	8.00562		GSE9899
GSE9899	GSM249891	None	None	None	11.9377		GSE9899	GSM249891	None	None	None	10.1215		GSE9899	GSM249891	None	None	None	10.8424		GSE9899	GSM249891	None	None	None	7.52356		GSE9899	GSM249891	None	None	None	10.6874		GSE9899	GSM249891	None	None	None	12.7883		GSE9899	GSM249891	None	None	None	9.09276		GSE9899
GSE9899	GSM249892	None	None	None	7.69349		GSE9899	GSM249892	None	None	None	7.82018		GSE9899	GSM249892	None	None	None	9.65464		GSE9899	GSM249892	None	None	None	5.85798		GSE9899	GSM249892	None	None	None	11.3955		GSE9899	GSM249892	None	None	None	7.59991		GSE9899	GSM249892	None	None	None	9.71596		GSE9899
GSE9899	GSM249893	None	None	None	13.3254		GSE9899	GSM249893	None	None	None	12.6508		GSE9899	GSM249893	None	None	None	12.1082		GSE9899	GSM249893	None	None	None	12.6713		GSE9899	GSM249893	None	None	None	9.95274		GSE9899	GSM249893	None	None	None	13.4747		GSE9899	GSM249893	None	None	None	11.2568		GSE9899
GSE9899	GSM249894	None	None	None	13.2451		GSE9899	GSM249894	None	None	None	9.96578		GSE9899	GSM249894	None	None	None	11.2538		GSE9899	GSM249894	None	None	None	4		GSE9899	GSM249894	None	None	None	8.7879		GSE9899	GSM249894	None	None	None	9.82337		GSE9899	GSM249894	None	None	None	7.16993		GSE9899
GSE9899	GSM249895	None	None	None	10.0553		GSE9899	GSM249895	None	None	None	11.664		GSE9899	GSM249895	None	None	None	11.8372		GSE9899	GSM249895	None	None	None	9.49985		GSE9899	GSM249895	None	None	None	10.1687		GSE9899	GSM249895	None	None	None	12.5904		GSE9899	GSM249895	None	None	None	9.22159		GSE9899
GSE9899	GSM249896	None	None	None	14.0898		GSE9899	GSM249896	None	None	None	11.0708		GSE9899	GSM249896	None	None	None	11.8194		GSE9899	GSM249896	None	None	None	11.144		GSE9899	GSM249896	None	None	None	11.7883		GSE9899	GSM249896	None	None	None	12.0593		GSE9899	GSM249896	None	None	None	9.03067		GSE9899
GSE9899	GSM249897	None	None	None	14.1357		GSE9899	GSM249897	None	None	None	11.7993		GSE9899	GSM249897	None	None	None	12.1373		GSE9899	GSM249897	None	None	None	10.5603		GSE9899	GSM249897	None	None	None	12.0018		GSE9899	GSM249897	None	None	None	12.1966		GSE9899	GSM249897	None	None	None	8.89482		GSE9899
GSE9899	GSM249898	None	None	None	12.7979		GSE9899	GSM249898	None	None	None	10.4168		GSE9899	GSM249898	None	None	None	10.1124		GSE9899	GSM249898	None	None	None	10.7022		GSE9899	GSM249898	None	None	None	11.2767		GSE9899	GSM249898	None	None	None	11.0403		GSE9899	GSM249898	None	None	None	9.24079		GSE9899
GSE9899	GSM249899	None	None	None	13.0765		GSE9899	GSM249899	None	None	None	11.4522		GSE9899	GSM249899	None	None	None	9.43463		GSE9899	GSM249899	None	None	None	11.5541		GSE9899	GSM249899	None	None	None	11.1111		GSE9899	GSM249899	None	None	None	12.9403		GSE9899	GSM249899	None	None	None	9.00562		GSE9899
GSE9899	GSM249900	None	None	None	12.3581		GSE9899	GSM249900	None	None	None	5.93074		GSE9899	GSM249900	None	None	None	10.062		GSE9899	GSM249900	None	None	None	7.13955		GSE9899	GSM249900	None	None	None	11.9192		GSE9899	GSM249900	None	None	None	11.6179		GSE9899	GSM249900	None	None	None	8.49185		GSE9899
GSE9899	GSM249901	None	None	None	5.88264		GSE9899	GSM249901	None	None	None	5.45943		GSE9899	GSM249901	None	None	None	4.64386		GSE9899	GSM249901	None	None	None	6.53916		GSE9899	GSM249901	None	None	None	4.80735		GSE9899	GSM249901	None	None	None	12.7897		GSE9899	GSM249901	None	None	None	11.0821		GSE9899
GSE9899	GSM249902	None	None	None	12.0961		GSE9899	GSM249902	None	None	None	8.69349		GSE9899	GSM249902	None	None	None	10.2958		GSE9899	GSM249902	None	None	None	10.7574		GSE9899	GSM249902	None	None	None	10.7288		GSE9899	GSM249902	None	None	None	9.2503		GSE9899	GSM249902	None	None	None	9.57365		GSE9899
GSE9899	GSM249903	None	None	None	13.3075		GSE9899	GSM249903	None	None	None	9.83763		GSE9899	GSM249903	None	None	None	12.814		GSE9899	GSM249903	None	None	None	11.0701		GSE9899	GSM249903	None	None	None	9.10591		GSE9899	GSM249903	None	None	None	11.6887		GSE9899	GSM249903	None	None	None	9.70563		GSE9899
GSE9899	GSM249904	None	None	None	11.4507		GSE9899	GSM249904	None	None	None	7.56224		GSE9899	GSM249904	None	None	None	12.7924		GSE9899	GSM249904	None	None	None	9.89633		GSE9899	GSM249904	None	None	None	11.1408		GSE9899	GSM249904	None	None	None	12.2738		GSE9899	GSM249904	None	None	None	8.12412		GSE9899
GSE9899	GSM249905	None	None	None	11.5736		GSE9899	GSM249905	None	None	None	8.97154		GSE9899	GSM249905	None	None	None	9.81378		GSE9899	GSM249905	None	None	None	9.20945		GSE9899	GSM249905	None	None	None	9.50581		GSE9899	GSM249905	None	None	None	12.0365		GSE9899	GSM249905	None	None	None	9.39874		GSE9899
GSE9899	GSM249906	None	None	None	13.6755		GSE9899	GSM249906	None	None	None	11.8329		GSE9899	GSM249906	None	None	None	12.9871		GSE9899	GSM249906	None	None	None	11.0881		GSE9899	GSM249906	None	None	None	10.0307		GSE9899	GSM249906	None	None	None	11.3886		GSE9899	GSM249906	None	None	None	9.09276		GSE9899
GSE9899	GSM249907	None	None	None	12.3934		GSE9899	GSM249907	None	None	None	10.207		GSE9899	GSM249907	None	None	None	10.2312		GSE9899	GSM249907	None	None	None	10.4757		GSE9899	GSM249907	None	None	None	9.37069		GSE9899	GSM249907	None	None	None	10.0348		GSE9899	GSM249907	None	None	None	9.32867		GSE9899
GSE9899	GSM249909	None	None	None	12.6883		GSE9899	GSM249909	None	None	None	10.3597		GSE9899	GSM249909	None	None	None	11.8502		GSE9899	GSM249909	None	None	None	10.5098		GSE9899	GSM249909	None	None	None	10.8049		GSE9899	GSM249909	None	None	None	12.6085		GSE9899	GSM249909	None	None	None	9.13699		GSE9899
GSE9899	GSM249910	None	None	None	9.35755		GSE9899	GSM249910	None	None	None	10.4429		GSE9899	GSM249910	None	None	None	11.7748		GSE9899	GSM249910	None	None	None	7.15987		GSE9899	GSM249910	None	None	None	11.6896		GSE9899	GSM249910	None	None	None	12.0745		GSE9899	GSM249910	None	None	None	9.75822		GSE9899
GSE9899	GSM249911	None	None	None	9.87344		GSE9899	GSM249911	None	None	None	10.137		GSE9899	GSM249911	None	None	None	11.7879		GSE9899	GSM249911	None	None	None	9.17991		GSE9899	GSM249911	None	None	None	12.0755		GSE9899	GSM249911	None	None	None	12.0878		GSE9899	GSM249911	None	None	None	9.61287		GSE9899
GSE9899	GSM249912	None	None	None	13.4781		GSE9899	GSM249912	None	None	None	12.5083		GSE9899	GSM249912	None	None	None	11.1655		GSE9899	GSM249912	None	None	None	9.59619		GSE9899	GSM249912	None	None	None	9.98299		GSE9899	GSM249912	None	None	None	10.1497		GSE9899	GSM249912	None	None	None	9.64024		GSE9899
GSE9899	GSM249913	None	None	None	10.3476		GSE9899	GSM249913	None	None	None	3.16993		GSE9899	GSM249913	None	None	None	9.11374		GSE9899	GSM249913	None	None	None	5.08746		GSE9899	GSM249913	None	None	None	4.80735		GSE9899	GSM249913	None	None	None	9		GSE9899	GSM249913	None	None	None	5.20945		GSE9899
GSE9899	GSM249914	None	None	None	9.18982		GSE9899	GSM249914	None	None	None	10.5285		GSE9899	GSM249914	None	None	None	11.858		GSE9899	GSM249914	None	None	None	6.87036		GSE9899	GSM249914	None	None	None	7.45943		GSE9899	GSM249914	None	None	None	12.3496		GSE9899	GSM249914	None	None	None	7.53916		GSE9899
GSE9899	GSM249915	None	None	None	11.6843		GSE9899	GSM249915	None	None	None	10.4357		GSE9899	GSM249915	None	None	None	10.5718		GSE9899	GSM249915	None	None	None	10.8826		GSE9899	GSM249915	None	None	None	11.5656		GSE9899	GSM249915	None	None	None	11.9429		GSE9899	GSM249915	None	None	None	9.43463		GSE9899
GSE9899	GSM249916	None	None	None	8.94251		GSE9899	GSM249916	None	None	None	9.32193		GSE9899	GSM249916	None	None	None	8.93958		GSE9899	GSM249916	None	None	None	5.08746		GSE9899	GSM249916	None	None	None	8.63662		GSE9899	GSM249916	None	None	None	9.04439		GSE9899	GSM249916	None	None	None	6.56986		GSE9899
GSE9899	GSM249917	None	None	None	11.4115		GSE9899	GSM249917	None	None	None	9.90238		GSE9899	GSM249917	None	None	None	10.8424		GSE9899	GSM249917	None	None	None	9.72281		GSE9899	GSM249917	None	None	None	10.5507		GSE9899	GSM249917	None	None	None	11.9009		GSE9899	GSM249917	None	None	None	9.26209		GSE9899
GSE9899	GSM249918	None	None	None	9.43254		GSE9899	GSM249918	None	None	None	9.07682		GSE9899	GSM249918	None	None	None	12.4988		GSE9899	GSM249918	None	None	None	8.9542		GSE9899	GSM249918	None	None	None	11.6124		GSE9899	GSM249918	None	None	None	11.3337		GSE9899	GSM249918	None	None	None	9.12412		GSE9899
GSE9899	GSM249919	None	None	None	12.4737		GSE9899	GSM249919	None	None	None	10.9922		GSE9899	GSM249919	None	None	None	11.2738		GSE9899	GSM249919	None	None	None	12.3359		GSE9899	GSM249919	None	None	None	11.3658		GSE9899	GSM249919	None	None	None	11.7022		GSE9899	GSM249919	None	None	None	9.96434		GSE9899
GSE9899	GSM249920	None	None	None	10.5255		GSE9899	GSM249920	None	None	None	9.55651		GSE9899	GSM249920	None	None	None	11.0914		GSE9899	GSM249920	None	None	None	4.24793		GSE9899	GSM249920	None	None	None	8.86419		GSE9899	GSM249920	None	None	None	9.0634		GSE9899	GSM249920	None	None	None	7.87652		GSE9899
GSE9899	GSM249921	None	None	None	15.1054		GSE9899	GSM249921	None	None	None	11.6768		GSE9899	GSM249921	None	None	None	12.2186		GSE9899	GSM249921	None	None	None	12.7007		GSE9899	GSM249921	None	None	None	11.6416		GSE9899	GSM249921	None	None	None	12.2814		GSE9899	GSM249921	None	None	None	8.24317		GSE9899
GSE9899	GSM249922	None	None	None	10.421		GSE9899	GSM249922	None	None	None	7.74147		GSE9899	GSM249922	None	None	None	6.82018		GSE9899	GSM249922	None	None	None	6.18982		GSE9899	GSM249922	None	None	None	11.4666		GSE9899	GSM249922	None	None	None	8.58871		GSE9899	GSM249922	None	None	None	8.47978		GSE9899
GSE9899	GSM249923	None	None	None	9.89785		GSE9899	GSM249923	None	None	None	12.8597		GSE9899	GSM249923	None	None	None	9.93958		GSE9899	GSM249923	None	None	None	10.0334		GSE9899	GSM249923	None	None	None	11.8198		GSE9899	GSM249923	None	None	None	10.809		GSE9899	GSM249923	None	None	None	9.0607		GSE9899
GSE9899	GSM249924	None	None	None	13.1537		GSE9899	GSM249924	None	None	None	10.2574		GSE9899	GSM249924	None	None	None	10.7151		GSE9899	GSM249924	None	None	None	7.63662		GSE9899	GSM249924	None	None	None	10.6402		GSE9899	GSM249924	None	None	None	11.0307		GSE9899	GSM249924	None	None	None	5.32193		GSE9899
GSE9899	GSM249925	None	None	None	11.5546		GSE9899	GSM249925	None	None	None	10.6321		GSE9899	GSM249925	None	None	None	11.683		GSE9899	GSM249925	None	None	None	9.55651		GSE9899	GSM249925	None	None	None	9.21432		GSE9899	GSM249925	None	None	None	11.8226		GSE9899	GSM249925	None	None	None	8.90087		GSE9899
GSE9899	GSM249926	None	None	None	12.6506		GSE9899	GSM249926	None	None	None	9.79116		GSE9899	GSM249926	None	None	None	12.2258		GSE9899	GSM249926	None	None	None	12.1082		GSE9899	GSM249926	None	None	None	11.5821		GSE9899	GSM249926	None	None	None	13.1849		GSE9899	GSM249926	None	None	None	10.1189		GSE9899
GSE9899	GSM249927	None	None	None	10.1536		GSE9899	GSM249927	None	None	None	10.0362		GSE9899	GSM249927	None	None	None	12.3301		GSE9899	GSM249927	None	None	None	9.28077		GSE9899	GSM249927	None	None	None	11.1818		GSE9899	GSM249927	None	None	None	12.5184		GSE9899	GSM249927	None	None	None	9.79442		GSE9899
GSE9899	GSM249928	None	None	None	13.2886		GSE9899	GSM249928	None	None	None	10.4094		GSE9899	GSM249928	None	None	None	12.3287		GSE9899	GSM249928	None	None	None	11.1693		GSE9899	GSM249928	None	None	None	10.3783		GSE9899	GSM249928	None	None	None	11.4507		GSE9899	GSM249928	None	None	None	9.42836		GSE9899
GSE9899	GSM249929	None	None	None	12.8156		GSE9899	GSM249929	None	None	None	11.2107		GSE9899	GSM249929	None	None	None	11.168		GSE9899	GSM249929	None	None	None	7.47573		GSE9899	GSM249929	None	None	None	9.22641		GSE9899	GSM249929	None	None	None	11.2544		GSE9899	GSM249929	None	None	None	7.73471		GSE9899
GSE9899	GSM249930	None	None	None	12.4803		GSE9899	GSM249930	None	None	None	10.7582		GSE9899	GSM249930	None	None	None	10.6627		GSE9899	GSM249930	None	None	None	8.67948		GSE9899	GSM249930	None	None	None	10.0182		GSE9899	GSM249930	None	None	None	10.927		GSE9899	GSM249930	None	None	None	8.62571		GSE9899
GSE9899	GSM249931	None	None	None	10.5517		GSE9899	GSM249931	None	None	None	10.2396		GSE9899	GSM249931	None	None	None	10.4747		GSE9899	GSM249931	None	None	None	8.35755		GSE9899	GSM249931	None	None	None	9.57175		GSE9899	GSM249931	None	None	None	10.6064		GSE9899	GSM249931	None	None	None	8.98584		GSE9899
GSE9899	GSM249932	None	None	None	12.3163		GSE9899	GSM249932	None	None	None	10.3815		GSE9899	GSM249932	None	None	None	12.1911		GSE9899	GSM249932	None	None	None	12.1147		GSE9899	GSM249932	None	None	None	10.352		GSE9899	GSM249932	None	None	None	11.1737		GSE9899	GSM249932	None	None	None	9.14211		GSE9899
GSE9899	GSM249933	None	None	None	14.89		GSE9899	GSM249933	None	None	None	11.6729		GSE9899	GSM249933	None	None	None	9.40514		GSE9899	GSM249933	None	None	None	10.9293		GSE9899	GSM249933	None	None	None	10.4929		GSE9899	GSM249933	None	None	None	11.5994		GSE9899	GSM249933	None	None	None	6.88264		GSE9899
GSE9899	GSM249934	None	None	None	11.8796		GSE9899	GSM249934	None	None	None	11.4424		GSE9899	GSM249934	None	None	None	10.014		GSE9899	GSM249934	None	None	None	10.8154		GSE9899	GSM249934	None	None	None	11.3399		GSE9899	GSM249934	None	None	None	11.7814		GSE9899	GSM249934	None	None	None	8.88874		GSE9899
GSE9899	GSM249935	None	None	None	13.3531		GSE9899	GSM249935	None	None	None	13.0629		GSE9899	GSM249935	None	None	None	9.84235		GSE9899	GSM249935	None	None	None	9.05799		GSE9899	GSM249935	None	None	None	10.2467		GSE9899	GSM249935	None	None	None	9.08481		GSE9899	GSM249935	None	None	None	8.60363		GSE9899
GSE9899	GSM249936	None	None	None	12.4281		GSE9899	GSM249936	None	None	None	9.83131		GSE9899	GSM249936	None	None	None	11.5372		GSE9899	GSM249936	None	None	None	9.90238		GSE9899	GSM249936	None	None	None	11.5226		GSE9899	GSM249936	None	None	None	12.7209		GSE9899	GSM249936	None	None	None	8.25739		GSE9899
GSE9899	GSM249937	None	None	None	12.1157		GSE9899	GSM249937	None	None	None	9.19722		GSE9899	GSM249937	None	None	None	12.1966		GSE9899	GSM249937	None	None	None	7.12928		GSE9899	GSM249937	None	None	None	8.42626		GSE9899	GSM249937	None	None	None	9.1472		GSE9899	GSM249937	None	None	None	8.3837		GSE9899
GSE9899	GSM249938	None	None	None	14.4145		GSE9899	GSM249938	None	None	None	11.7347		GSE9899	GSM249938	None	None	None	10.9979		GSE9899	GSM249938	None	None	None	10.1624		GSE9899	GSM249938	None	None	None	9.85798		GSE9899	GSM249938	None	None	None	12.03		GSE9899	GSM249938	None	None	None	8.61102		GSE9899
GSE9899	GSM249939	None	None	None	13.5392		GSE9899	GSM249939	None	None	None	12.588		GSE9899	GSM249939	None	None	None	13.395		GSE9899	GSM249939	None	None	None	10.5216		GSE9899	GSM249939	None	None	None	9.33539		GSE9899	GSM249939	None	None	None	11.7536		GSE9899	GSM249939	None	None	None	9.16491		GSE9899
GSE9899	GSM249940	None	None	None	11.9989		GSE9899	GSM249940	None	None	None	10.1072		GSE9899	GSM249940	None	None	None	11.0175		GSE9899	GSM249940	None	None	None	5.55459		GSE9899	GSM249940	None	None	None	10.29		GSE9899	GSM249940	None	None	None	9.56224		GSE9899	GSM249940	None	None	None	7.27612		GSE9899
GSE9899	GSM249941	None	None	None	11.4062		GSE9899	GSM249941	None	None	None	8.75154		GSE9899	GSM249941	None	None	None	11.1624		GSE9899	GSM249941	None	None	None	11.2877		GSE9899	GSM249941	None	None	None	11.4651		GSE9899	GSM249941	None	None	None	11.8591		GSE9899	GSM249941	None	None	None	8.98584		GSE9899
GSE9899	GSM249942	None	None	None	13.2317		GSE9899	GSM249942	None	None	None	8.64024		GSE9899	GSM249942	None	None	None	10.8384		GSE9899	GSM249942	None	None	None	9.65642		GSE9899	GSM249942	None	None	None	9.82018		GSE9899	GSM249942	None	None	None	11.2963		GSE9899	GSM249942	None	None	None	9.50581		GSE9899
GSE9899	GSM249943	None	None	None	12.5125		GSE9899	GSM249943	None	None	None	12.2158		GSE9899	GSM249943	None	None	None	8.35315		GSE9899	GSM249943	None	None	None	11.2784		GSE9899	GSM249943	None	None	None	12.3482		GSE9899	GSM249943	None	None	None	11.5689		GSE9899	GSM249943	None	None	None	9.89936		GSE9899
GSE9899	GSM249944	None	None	None	11.9844		GSE9899	GSM249944	None	None	None	8.43879		GSE9899	GSM249944	None	None	None	11.5142		GSE9899	GSM249944	None	None	None	6.72792		GSE9899	GSM249944	None	None	None	12.2101		GSE9899	GSM249944	None	None	None	10.8887		GSE9899	GSM249944	None	None	None	9.67066		GSE9899
GSE9899	GSM249945	None	None	None	13.965		GSE9899	GSM249945	None	None	None	12.1367		GSE9899	GSM249945	None	None	None	11.1351		GSE9899	GSM249945	None	None	None	13.8493		GSE9899	GSM249945	None	None	None	13.0942		GSE9899	GSM249945	None	None	None	12.5847		GSE9899	GSM249945	None	None	None	9.27845		GSE9899
GSE9899	GSM249946	None	None	None	13.3505		GSE9899	GSM249946	None	None	None	10.3208		GSE9899	GSM249946	None	None	None	12.815		GSE9899	GSM249946	None	None	None	7.53138		GSE9899	GSM249946	None	None	None	11.7326		GSE9899	GSM249946	None	None	None	12.0593		GSE9899	GSM249946	None	None	None	8.59991		GSE9899
GSE9899	GSM249947	None	None	None	12.6175		GSE9899	GSM249947	None	None	None	10.8439		GSE9899	GSM249947	None	None	None	10.6202		GSE9899	GSM249947	None	None	None	9.98157		GSE9899	GSM249947	None	None	None	12.1344		GSE9899	GSM249947	None	None	None	12.0116		GSE9899	GSM249947	None	None	None	8.57365		GSE9899
GSE9899	GSM249948	None	None	None	12.6613		GSE9899	GSM249948	None	None	None	9.47573		GSE9899	GSM249948	None	None	None	12.5324		GSE9899	GSM249948	None	None	None	9.85331		GSE9899	GSM249948	None	None	None	8.76155		GSE9899	GSM249948	None	None	None	12.3426		GSE9899	GSM249948	None	None	None	8.9629		GSE9899
GSE9899	GSM249949	None	None	None	11.628		GSE9899	GSM249949	None	None	None	9.79928		GSE9899	GSM249949	None	None	None	11.8118		GSE9899	GSM249949	None	None	None	12.6043		GSE9899	GSM249949	None	None	None	10.1111		GSE9899	GSM249949	None	None	None	13.1368		GSE9899	GSM249949	None	None	None	10.1787		GSE9899
GSE9899	GSM249950	None	None	None	10.0512		GSE9899	GSM249950	None	None	None	8.89178		GSE9899	GSM249950	None	None	None	10.4325		GSE9899	GSM249950	None	None	None	8.13955		GSE9899	GSM249950	None	None	None	8.92778		GSE9899	GSM249950	None	None	None	11.937		GSE9899	GSM249950	None	None	None	8.19476		GSE9899
GSE9899	GSM249951	None	None	None	13.147		GSE9899	GSM249951	None	None	None	13.3437		GSE9899	GSM249951	None	None	None	11.9311		GSE9899	GSM249951	None	None	None	9.83447		GSE9899	GSM249951	None	None	None	11.8478		GSE9899	GSM249951	None	None	None	12.4633		GSE9899	GSM249951	None	None	None	10.1874		GSE9899
GSE9899	GSM249953	None	None	None	11.5646		GSE9899	GSM249953	None	None	None	10.2033		GSE9899	GSM249953	None	None	None	11.1555		GSE9899	GSM249953	None	None	None	8.89178		GSE9899	GSM249953	None	None	None	10.3163		GSE9899	GSM249953	None	None	None	10.2204		GSE9899	GSM249953	None	None	None	9.23122		GSE9899
GSE9899	GSM249954	None	None	None	12.9616		GSE9899	GSM249954	None	None	None	10.7715		GSE9899	GSM249954	None	None	None	12.1411		GSE9899	GSM249954	None	None	None	11.7859		GSE9899	GSM249954	None	None	None	10.6202		GSE9899	GSM249954	None	None	None	11.5162		GSE9899	GSM249954	None	None	None	9.80413		GSE9899
GSE9899	GSM249955	None	None	None	13.5286		GSE9899	GSM249955	None	None	None	11.7394		GSE9899	GSM249955	None	None	None	9.85019		GSE9899	GSM249955	None	None	None	11.6138		GSE9899	GSM249955	None	None	None	11.5048		GSE9899	GSM249955	None	None	None	12.8402		GSE9899	GSM249955	None	None	None	9.29921		GSE9899
GSE9899	GSM249956	None	None	None	12.3106		GSE9899	GSM249956	None	None	None	11.2923		GSE9899	GSM249956	None	None	None	11.1743		GSE9899	GSM249956	None	None	None	9.54882		GSE9899	GSM249956	None	None	None	11.5152		GSE9899	GSM249956	None	None	None	11.7653		GSE9899	GSM249956	None	None	None	9.46761		GSE9899
GSE9899	GSM249957	None	None	None	11.4414		GSE9899	GSM249957	None	None	None	10.7074		GSE9899	GSM249957	None	None	None	9.39874		GSE9899	GSM249957	None	None	None	11.1157		GSE9899	GSM249957	None	None	None	12.4778		GSE9899	GSM249957	None	None	None	10.4909		GSE9899	GSM249957	None	None	None	9.88111		GSE9899
GSE9899	GSM249958	None	None	None	12.9205		GSE9899	GSM249958	None	None	None	10.2946		GSE9899	GSM249958	None	None	None	12.2685		GSE9899	GSM249958	None	None	None	11.7561		GSE9899	GSM249958	None	None	None	10.4727		GSE9899	GSM249958	None	None	None	12.6957		GSE9899	GSM249958	None	None	None	8.24793		GSE9899
GSE9899	GSM249959	None	None	None	12.5384		GSE9899	GSM249959	None	None	None	9.36851		GSE9899	GSM249959	None	None	None	10.7074		GSE9899	GSM249959	None	None	None	9.48985		GSE9899	GSM249959	None	None	None	11.4131		GSE9899	GSM249959	None	None	None	11.3089		GSE9899	GSM249959	None	None	None	8.43045		GSE9899
GSE9899	GSM249960	None	None	None	12.3292		GSE9899	GSM249960	None	None	None	12.1173		GSE9899	GSM249960	None	None	None	9.43463		GSE9899	GSM249960	None	None	None	11.0014		GSE9899	GSM249960	None	None	None	7.93074		GSE9899	GSM249960	None	None	None	12.9246		GSE9899	GSM249960	None	None	None	9.03067		GSE9899
GSE9899	GSM249961	None	None	None	13.4967		GSE9899	GSM249961	None	None	None	10.0967		GSE9899	GSM249961	None	None	None	12.3273		GSE9899	GSM249961	None	None	None	9.66534		GSE9899	GSM249961	None	None	None	11.9185		GSE9899	GSM249961	None	None	None	11.0154		GSE9899	GSM249961	None	None	None	9.67948		GSE9899
GSE9899	GSM249962	None	None	None	12.5682		GSE9899	GSM249962	None	None	None	11.3049		GSE9899	GSM249962	None	None	None	10.0098		GSE9899	GSM249962	None	None	None	13.7637		GSE9899	GSM249962	None	None	None	11.7317		GSE9899	GSM249962	None	None	None	12.3581		GSE9899	GSM249962	None	None	None	9.2384		GSE9899
GSE9899	GSM249963	None	None	None	13.7127		GSE9899	GSM249963	None	None	None	11.314		GSE9899	GSM249963	None	None	None	11.5008		GSE9899	GSM249963	None	None	None	10.6715		GSE9899	GSM249963	None	None	None	10.8074		GSE9899	GSM249963	None	None	None	12.3337		GSE9899	GSM249963	None	None	None	9.88722		GSE9899
GSE9899	GSM249964	None	None	None	12.2264		GSE9899	GSM249964	None	None	None	10.2288		GSE9899	GSM249964	None	None	None	10.8696		GSE9899	GSM249964	None	None	None	10.3945		GSE9899	GSM249964	None	None	None	9.95565		GSE9899	GSM249964	None	None	None	12.2618		GSE9899	GSM249964	None	None	None	7.21917		GSE9899
GSE9899	GSM249965	None	None	None	12.9703		GSE9899	GSM249965	None	None	None	10.6804		GSE9899	GSM249965	None	None	None	11.1861		GSE9899	GSM249965	None	None	None	7.66534		GSE9899	GSM249965	None	None	None	8.88264		GSE9899	GSM249965	None	None	None	11.4497		GSE9899	GSM249965	None	None	None	5.88264		GSE9899
GSE9899	GSM249966	None	None	None	12.4062		GSE9899	GSM249966	None	None	None	9.65821		GSE9899	GSM249966	None	None	None	11.9315		GSE9899	GSM249966	None	None	None	11.2975		GSE9899	GSM249966	None	None	None	11.6604		GSE9899	GSM249966	None	None	None	11.6777		GSE9899	GSM249966	None	None	None	10.6129		GSE9899
GSE9899	GSM249967	None	None	None	13.7836		GSE9899	GSM249967	None	None	None	11.9658		GSE9899	GSM249967	None	None	None	11.7356		GSE9899	GSM249967	None	None	None	11.041		GSE9899	GSM249967	None	None	None	8.36632		GSE9899	GSM249967	None	None	None	12.3103		GSE9899	GSM249967	None	None	None	7.21917		GSE9899
GSE9899	GSM249968	None	None	None	13.5066		GSE9899	GSM249968	None	None	None	13.2009		GSE9899	GSM249968	None	None	None	11.9933		GSE9899	GSM249968	None	None	None	12.2037		GSE9899	GSM249968	None	None	None	11.9028		GSE9899	GSM249968	None	None	None	12.7234		GSE9899	GSM249968	None	None	None	10.2703		GSE9899
GSE9899	GSM249969	None	None	None	8.83289		GSE9899	GSM249969	None	None	None	12.7492		GSE9899	GSM249969	None	None	None	11.7524		GSE9899	GSM249969	None	None	None	10.207		GSE9899	GSM249969	None	None	None	11.5746		GSE9899	GSM249969	None	None	None	11.7624		GSE9899	GSM249969	None	None	None	8.8009		GSE9899
GSE9899	GSM249970	None	None	None	6.56986		GSE9899	GSM249970	None	None	None	5.58496		GSE9899	GSM249970	None	None	None	8.9629		GSE9899	GSM249970	None	None	None	4.64386		GSE9899	GSM249970	None	None	None	6.88264		GSE9899	GSM249970	None	None	None	8.43879		GSE9899	GSM249970	None	None	None	6.80735		GSE9899
GSE9899	GSM249971	None	None	None	13.3542		GSE9899	GSM249971	None	None	None	9.84235		GSE9899	GSM249971	None	None	None	12.116		GSE9899	GSM249971	None	None	None	5.97728		GSE9899	GSM249971	None	None	None	12.3644		GSE9899	GSM249971	None	None	None	11.3482		GSE9899	GSM249971	None	None	None	7.90689		GSE9899
GSE9899	GSM249972	None	None	None	12.2926		GSE9899	GSM249972	None	None	None	8.90388		GSE9899	GSM249972	None	None	None	9.46557		GSE9899	GSM249972	None	None	None	12.2706		GSE9899	GSM249972	None	None	None	11.899		GSE9899	GSM249972	None	None	None	11.9669		GSE9899	GSM249972	None	None	None	9.57365		GSE9899
GSE9899	GSM249973	None	None	None	13.3767		GSE9899	GSM249973	None	None	None	12.695		GSE9899	GSM249973	None	None	None	12.9604		GSE9899	GSM249973	None	None	None	10.8865		GSE9899	GSM249973	None	None	None	7.73471		GSE9899	GSM249973	None	None	None	11.8025		GSE9899	GSM249973	None	None	None	9.82496		GSE9899
GSE9899	GSM249974	None	None	None	10.4625		GSE9899	GSM249974	None	None	None	8.71425		GSE9899	GSM249974	None	None	None	3.90689		GSE9899	GSM249974	None	None	None	6.02237		GSE9899	GSM249974	None	None	None	12.168		GSE9899	GSM249974	None	None	None	10.4767		GSE9899	GSM249974	None	None	None	8.98868		GSE9899
GSE9899	GSM249975	None	None	None	13.378		GSE9899	GSM249975	None	None	None	11.4221		GSE9899	GSM249975	None	None	None	12.6278		GSE9899	GSM249975	None	None	None	10.8941		GSE9899	GSM249975	None	None	None	9.85953		GSE9899	GSM249975	None	None	None	12.3775		GSE9899	GSM249975	None	None	None	9.92035		GSE9899
GSE9899	GSM249976	None	None	None	11.8669		GSE9899	GSM249976	None	None	None	9.00843		GSE9899	GSM249976	None	None	None	9.60177		GSE9899	GSM249976	None	None	None	9.25974		GSE9899	GSM249976	None	None	None	10.5999		GSE9899	GSM249976	None	None	None	11.368		GSE9899	GSM249976	None	None	None	9.71768		GSE9899
GSE9899	GSM249979	None	None	None	12.812		GSE9899	GSM249979	None	None	None	9.97728		GSE9899	GSM249979	None	None	None	12.2665		GSE9899	GSM249979	None	None	None	8.13443		GSE9899	GSM249979	None	None	None	11.9204		GSE9899	GSM249979	None	None	None	12.7826		GSE9899	GSM249979	None	None	None	8.73132		GSE9899
GSE9899	GSM249980	None	None	None	10.1861		GSE9899	GSM249980	None	None	None	8.33539		GSE9899	GSM249980	None	None	None	10.7871		GSE9899	GSM249980	None	None	None	5.83289		GSE9899	GSM249980	None	None	None	9.92035		GSE9899	GSM249980	None	None	None	10.1649		GSE9899	GSM249980	None	None	None	9.56033		GSE9899
GSE9899	GSM249981	None	None	None	12.2868		GSE9899	GSM249981	None	None	None	10.3955		GSE9899	GSM249981	None	None	None	11.7351		GSE9899	GSM249981	None	None	None	10.4553		GSE9899	GSM249981	None	None	None	11.8198		GSE9899	GSM249981	None	None	None	11.7419		GSE9899	GSM249981	None	None	None	8.48382		GSE9899
GSE9899	GSM249982	None	None	None	7.21917		GSE9899	GSM249982	None	None	None	10.137		GSE9899	GSM249982	None	None	None	9.44087		GSE9899	GSM249982	None	None	None	10.6502		GSE9899	GSM249982	None	None	None	11.8273		GSE9899	GSM249982	None	None	None	10.7065		GSE9899	GSM249982	None	None	None	9.61655		GSE9899
GSE9899	GSM249983	None	None	None	11.813		GSE9899	GSM249983	None	None	None	12.9056		GSE9899	GSM249983	None	None	None	11.5651		GSE9899	GSM249983	None	None	None	8.55842		GSE9899	GSM249983	None	None	None	10.3443		GSE9899	GSM249983	None	None	None	10.3729		GSE9899	GSM249983	None	None	None	9.2384		GSE9899
GSE9899	GSM249984	None	None	None	10.9744		GSE9899	GSM249984	None	None	None	11.8514		GSE9899	GSM249984	None	None	None	10.7415		GSE9899	GSM249984	None	None	None	11.4783		GSE9899	GSM249984	None	None	None	10.5118		GSE9899	GSM249984	None	None	None	10.2252		GSE9899	GSM249984	None	None	None	10.1497		GSE9899
GSE9899	GSM249985	None	None	None	11.5464		GSE9899	GSM249985	None	None	None	10.0566		GSE9899	GSM249985	None	None	None	11.7444		GSE9899	GSM249985	None	None	None	10.7423		GSE9899	GSM249985	None	None	None	11.0954		GSE9899	GSM249985	None	None	None	11.7973		GSE9899	GSM249985	None	None	None	9.10066		GSE9899
GSE9899	GSM249986	None	None	None	12.7372		GSE9899	GSM249986	None	None	None	12.3518		GSE9899	GSM249986	None	None	None	11.3734		GSE9899	GSM249986	None	None	None	10.9307		GSE9899	GSM249986	None	None	None	12.0805		GSE9899	GSM249986	None	None	None	11.7731		GSE9899	GSM249986	None	None	None	9.88264		GSE9899
GSE9899	GSM249987	None	None	None	12.7121		GSE9899	GSM249987	None	None	None	10.2958		GSE9899	GSM249987	None	None	None	12.1351		GSE9899	GSM249987	None	None	None	10.6609		GSE9899	GSM249987	None	None	None	12.3281		GSE9899	GSM249987	None	None	None	12.4719		GSE9899	GSM249987	None	None	None	10.3652		GSE9899
GSE9899	GSM249988	None	None	None	12.537		GSE9899	GSM249988	None	None	None	11.4818		GSE9899	GSM249988	None	None	None	9.78463		GSE9899	GSM249988	None	None	None	9.19229		GSE9899	GSM249988	None	None	None	11.357		GSE9899	GSM249988	None	None	None	12.2978		GSE9899	GSM249988	None	None	None	8.53138		GSE9899
GSE9899	GSM249989	None	None	None	11.8498		GSE9899	GSM249989	None	None	None	11.7368		GSE9899	GSM249989	None	None	None	11.395		GSE9899	GSM249989	None	None	None	9.88722		GSE9899	GSM249989	None	None	None	8.14975		GSE9899	GSM249989	None	None	None	12.4163		GSE9899	GSM249989	None	None	None	9.25267		GSE9899
GSE9899	GSM249990	None	None	None	12.9715		GSE9899	GSM249990	None	None	None	8.18982		GSE9899	GSM249990	None	None	None	10.6742		GSE9899	GSM249990	None	None	None	10.1523		GSE9899	GSM249990	None	None	None	11.3026		GSE9899	GSM249990	None	None	None	10.941		GSE9899	GSM249990	None	None	None	9.15228		GSE9899
GSE9899	GSM249991	None	None	None	12.4931		GSE9899	GSM249991	None	None	None	9.74819		GSE9899	GSM249991	None	None	None	10.1687		GSE9899	GSM249991	None	None	None	8.91588		GSE9899	GSM249991	None	None	None	12.3228		GSE9899	GSM249991	None	None	None	10.7507		GSE9899	GSM249991	None	None	None	10.014		GSE9899
GSE9899	GSM249992	None	None	None	10.9136		GSE9899	GSM249992	None	None	None	10.7895		GSE9899	GSM249992	None	None	None	11.7069		GSE9899	GSM249992	None	None	None	7.77479		GSE9899	GSM249992	None	None	None	9.35094		GSE9899	GSM249992	None	None	None	12.2986		GSE9899	GSM249992	None	None	None	9.57743		GSE9899
GSE9899	GSM249993	None	None	None	12.7983		GSE9899	GSM249993	None	None	None	10.5236		GSE9899	GSM249993	None	None	None	12.6461		GSE9899	GSM249993	None	None	None	7.88874		GSE9899	GSM249993	None	None	None	9.91289		GSE9899	GSM249993	None	None	None	12.5507		GSE9899	GSM249993	None	None	None	9.51964		GSE9899
GSE9899	GSM249994	None	None	None	13.2932		GSE9899	GSM249994	None	None	None	10.4666		GSE9899	GSM249994	None	None	None	13.4866		GSE9899	GSM249994	None	None	None	10.0755		GSE9899	GSM249994	None	None	None	11.8622		GSE9899	GSM249994	None	None	None	11.8906		GSE9899	GSM249994	None	None	None	8.29002		GSE9899
GSE9899	GSM249995	None	None	None	10.9425		GSE9899	GSM249995	None	None	None	6.20945		GSE9899	GSM249995	None	None	None	7.96578		GSE9899	GSM249995	None	None	None	8.58871		GSE9899	GSM249995	None	None	None	10.5038		GSE9899	GSM249995	None	None	None	8.88264		GSE9899	GSM249995	None	None	None	9.62388		GSE9899
GSE9899	GSM249996	None	None	None	14.7006		GSE9899	GSM249996	None	None	None	10.825		GSE9899	GSM249996	None	None	None	12.0556		GSE9899	GSM249996	None	None	None	10.3365		GSE9899	GSM249996	None	None	None	11.7756		GSE9899	GSM249996	None	None	None	10.128		GSE9899	GSM249996	None	None	None	9.44501		GSE9899
GSE9899	GSM249997	None	None	None	9.98157		GSE9899	GSM249997	None	None	None	11.0921		GSE9899	GSM249997	None	None	None	11.0161		GSE9899	GSM249997	None	None	None	11.294		GSE9899	GSM249997	None	None	None	11.1235		GSE9899	GSM249997	None	None	None	10.9873		GSE9899	GSM249997	None	None	None	8.08215		GSE9899
GSE9899	GSM249998	None	None	None	14.3391		GSE9899	GSM249998	None	None	None	10.007		GSE9899	GSM249998	None	None	None	12.8388		GSE9899	GSM249998	None	None	None	5.58496		GSE9899	GSM249998	None	None	None	11.0532		GSE9899	GSM249998	None	None	None	11.9465		GSE9899	GSM249998	None	None	None	8.93369		GSE9899
GSE9899	GSM249999	None	None	None	13.5657		GSE9899	GSM249999	None	None	None	10.9106		GSE9899	GSM249999	None	None	None	10.6724		GSE9899	GSM249999	None	None	None	5.24793		GSE9899	GSM249999	None	None	None	11.2837		GSE9899	GSM249999	None	None	None	9.35094		GSE9899	GSM249999	None	None	None	8.71425		GSE9899
GSE9899	GSM250000	None	None	None	13.5867		GSE9899	GSM250000	None	None	None	9.65464		GSE9899	GSM250000	None	None	None	8.42626		GSE9899	GSM250000	None	None	None	6.9542		GSE9899	GSM250000	None	None	None	10.8226		GSE9899	GSM250000	None	None	None	12.042		GSE9899	GSM250000	None	None	None	8.75489		GSE9899
GSE9899	GSM250001	None	None	None	9.54496		GSE9899	GSM250001	None	None	None	7.79442		GSE9899	GSM250001	None	None	None	9.12153		GSE9899	GSM250001	None	None	None	7.40088		GSE9899	GSM250001	None	None	None	11.0119		GSE9899	GSM250001	None	None	None	8.90087		GSE9899	GSM250001	None	None	None	9.43671		GSE9899
GSE26193	GSM642933	Serous	242.6616	Dead	11.3242		GSE26193	GSM642933	Serous	242.662	Dead	11.6325		GSE26193	GSM642933	Serous	242.662	Dead	11.4346		GSE26193	GSM642933	Serous	242.662	Dead	11.1319		GSE26193	GSM642933	Serous	242.662	Dead	11.3707		GSE26193	GSM642933	Serous	242.662	Dead	12.676		GSE26193	GSM642933	Serous	242.662	Dead	11.6715		GSE26193
GSE26193	GSM642934	Endometrioid	116.59956	Dead	6.70044		GSE26193	GSM642934	Endometrioid	116.6	Dead	9.32193		GSE26193	GSM642934	Endometrioid	116.6	Dead	5.45943		GSE26193	GSM642934	Endometrioid	116.6	Dead	5.97728		GSE26193	GSM642934	Endometrioid	116.6	Dead	9.85331		GSE26193	GSM642934	Endometrioid	116.6	Dead	10.1548		GSE26193	GSM642934	Endometrioid	116.6	Dead	8.95128		GSE26193
GSE26193	GSM642935	Serous	72.54204	Alive	12.0858		GSE26193	GSM642935	Serous	72.542	Alive	11.1131		GSE26193	GSM642935	Serous	72.542	Alive	13.0251		GSE26193	GSM642935	Serous	72.542	Alive	10.4998		GSE26193	GSM642935	Serous	72.542	Alive	11.4041		GSE26193	GSM642935	Serous	72.542	Alive	11.3821		GSE26193	GSM642935	Serous	72.542	Alive	10.5565		GSE26193
GSE26193	GSM642936	Serous	29.70024	Alive	11.8826		GSE26193	GSM642936	Serous	29.7002	Alive	12.2033		GSE26193	GSM642936	Serous	29.7002	Alive	9.07146		GSE26193	GSM642936	Serous	29.7002	Alive	9.62205		GSE26193	GSM642936	Serous	29.7002	Alive	11.0512		GSE26193	GSM642936	Serous	29.7002	Alive	12.5093		GSE26193	GSM642936	Serous	29.7002	Alive	10.4305		GSE26193
GSE26193	GSM642937	Serous	50.694	Alive	10.7748		GSE26193	GSM642937	Serous	50.694	Alive	11.4497		GSE26193	GSM642937	Serous	50.694	Alive	8.83605		GSE26193	GSM642937	Serous	50.694	Alive	10.1254		GSE26193	GSM642937	Serous	50.694	Alive	9.69697		GSE26193	GSM642937	Serous	50.694	Alive	11.6777		GSE26193	GSM642937	Serous	50.694	Alive	10.1383		GSE26193
GSE26193	GSM642938	Serous	28.2546	Alive	12.5075		GSE26193	GSM642938	Serous	28.2546	Alive	9.38586		GSE26193	GSM642938	Serous	28.2546	Alive	11.7377		GSE26193	GSM642938	Serous	28.2546	Alive	7.61471		GSE26193	GSM642938	Serous	28.2546	Alive	11.0627		GSE26193	GSM642938	Serous	28.2546	Alive	11.679		GSE26193	GSM642938	Serous	28.2546	Alive	9.64926		GSE26193
GSE26193	GSM642939	Serous	25.52772	Alive	13.9098		GSE26193	GSM642939	Serous	25.5277	Alive	11.9285		GSE26193	GSM642939	Serous	25.5277	Alive	12.7711		GSE26193	GSM642939	Serous	25.5277	Alive	12.2354		GSE26193	GSM642939	Serous	25.5277	Alive	12.3092		GSE26193	GSM642939	Serous	25.5277	Alive	13.8736		GSE26193	GSM642939	Serous	25.5277	Alive	10.2119		GSE26193
GSE26193	GSM642940	Serous	57.10056	Alive	13.3857		GSE26193	GSM642940	Serous	57.1006	Alive	11.327		GSE26193	GSM642940	Serous	57.1006	Alive	9.79279		GSE26193	GSM642940	Serous	57.1006	Alive	10.9256		GSE26193	GSM642940	Serous	57.1006	Alive	10.749		GSE26193	GSM642940	Serous	57.1006	Alive	11.0161		GSE26193	GSM642940	Serous	57.1006	Alive	9.13699		GSE26193
GSE26193	GSM642941	Serous	109.07592	Dead	9.87958		GSE26193	GSM642941	Serous	109.076	Dead	11.3359		GSE26193	GSM642941	Serous	109.076	Dead	12.2134		GSE26193	GSM642941	Serous	109.076	Dead	5		GSE26193	GSM642941	Serous	109.076	Dead	11.605		GSE26193	GSM642941	Serous	109.076	Dead	11.7645		GSE26193	GSM642941	Serous	109.076	Dead	9.81538		GSE26193
GSE26193	GSM642942	Mucinous	35.51544	Alive	9.82655		GSE26193	GSM642942	Mucinous	35.5154	Alive	9.50978		GSE26193	GSM642942	Mucinous	35.5154	Alive	10.6689		GSE26193	GSM642942	Mucinous	35.5154	Alive	9.95274		GSE26193	GSM642942	Mucinous	35.5154	Alive	11.1561		GSE26193	GSM642942	Mucinous	35.5154	Alive	10.5575		GSE26193	GSM642942	Mucinous	35.5154	Alive	9.59805		GSE26193
GSE26193	GSM642943	Serous	32.5914	Alive	12.6713		GSE26193	GSM642943	Serous	32.5914	Alive	11.4471		GSE26193	GSM642943	Serous	32.5914	Alive	11.327		GSE26193	GSM642943	Serous	32.5914	Alive	10.2082		GSE26193	GSM642943	Serous	32.5914	Alive	9.08481		GSE26193	GSM642943	Serous	32.5914	Alive	12.8556		GSE26193	GSM642943	Serous	32.5914	Alive	10.5038		GSE26193
GSE26193	GSM642944	Serous	55.45788	Alive	11.7908		GSE26193	GSM642944	Serous	55.4579	Alive	9.85643		GSE26193	GSM642944	Serous	55.4579	Alive	11.2192		GSE26193	GSM642944	Serous	55.4579	Alive	10.3945		GSE26193	GSM642944	Serous	55.4579	Alive	10.783		GSE26193	GSM642944	Serous	55.4579	Alive	10.9241		GSE26193	GSM642944	Serous	55.4579	Alive	10.8463		GSE26193
GSE26193	GSM642945	Serous	49.18272	Dead	13.9726		GSE26193	GSM642945	Serous	49.1827	Dead	14.0537		GSE26193	GSM642945	Serous	49.1827	Dead	10.4988		GSE26193	GSM642945	Serous	49.1827	Dead	11.4067		GSE26193	GSM642945	Serous	49.1827	Dead	12.1687		GSE26193	GSM642945	Serous	49.1827	Dead	13.4175		GSE26193	GSM642945	Serous	49.1827	Dead	10.3151		GSE26193
GSE26193	GSM642946	Serous	17.74128	Alive	11.6874		GSE26193	GSM642946	Serous	17.7413	Alive	7.87036		GSE26193	GSM642946	Serous	17.7413	Alive	9.45533		GSE26193	GSM642946	Serous	17.7413	Alive	8.99718		GSE26193	GSM642946	Serous	17.7413	Alive	10.6978		GSE26193	GSM642946	Serous	17.7413	Alive	10.7731		GSE26193	GSM642946	Serous	17.7413	Alive	9.33985		GSE26193
GSE26193	GSM642947	Serous	55.49076	Dead	10.8525		GSE26193	GSM642947	Serous	55.4908	Dead	9.37721		GSE26193	GSM642947	Serous	55.4908	Dead	10.1459		GSE26193	GSM642947	Serous	55.4908	Dead	10.23		GSE26193	GSM642947	Serous	55.4908	Dead	10.4848		GSE26193	GSM642947	Serous	55.4908	Dead	11.9812		GSE26193	GSM642947	Serous	55.4908	Dead	9.1267		GSE26193
GSE26193	GSM642948	Serous	60.28752	Alive	10.8361		GSE26193	GSM642948	Serous	60.2875	Alive	11.1228		GSE26193	GSM642948	Serous	60.2875	Alive	10.1137		GSE26193	GSM642948	Serous	60.2875	Alive	10.7985		GSE26193	GSM642948	Serous	60.2875	Alive	11.3576		GSE26193	GSM642948	Serous	60.2875	Alive	13.0527		GSE26193	GSM642948	Serous	60.2875	Alive	10.3576		GSE26193
GSE26193	GSM642949	Serous	8.93634	Dead	12.1513		GSE26193	GSM642949	Serous	8.93634	Dead	10.6248		GSE26193	GSM642949	Serous	8.93634	Dead	11.7237		GSE26193	GSM642949	Serous	8.93634	Dead	5.88264		GSE26193	GSM642949	Serous	8.93634	Dead	11.4497		GSE26193	GSM642949	Serous	8.93634	Dead	12.1254		GSE26193	GSM642949	Serous	8.93634	Dead	8.19476		GSE26193
GSE26193	GSM642950	Endometrioid	22.14372	Alive	13.7024		GSE26193	GSM642950	Endometrioid	22.1437	Alive	9.68475		GSE26193	GSM642950	Endometrioid	22.1437	Alive	10.0861		GSE26193	GSM642950	Endometrioid	22.1437	Alive	11.4969		GSE26193	GSM642950	Endometrioid	22.1437	Alive	8.74483		GSE26193	GSM642950	Endometrioid	22.1437	Alive	10.6321		GSE26193	GSM642950	Endometrioid	22.1437	Alive	9.46148		GSE26193
GSE26193	GSM642951	Serous	20.23824	Alive	12.5093		GSE26193	GSM642951	Serous	20.2382	Alive	10.3934		GSE26193	GSM642951	Serous	20.2382	Alive	11.7381		GSE26193	GSM642951	Serous	20.2382	Alive	7.12928		GSE26193	GSM642951	Serous	20.2382	Alive	11.4903		GSE26193	GSM642951	Serous	20.2382	Alive	12.3205		GSE26193	GSM642951	Serous	20.2382	Alive	9.35755		GSE26193
GSE26193	GSM642952	Endometrioid	13.14168	Alive	6.20945		GSE26193	GSM642952	Endometrioid	13.1417	Alive	5.12928		GSE26193	GSM642952	Endometrioid	13.1417	Alive	2.32193		GSE26193	GSM642952	Endometrioid	13.1417	Alive	5.64386		GSE26193	GSM642952	Endometrioid	13.1417	Alive	4.90689		GSE26193	GSM642952	Endometrioid	13.1417	Alive	6.83289		GSE26193	GSM642952	Endometrioid	13.1417	Alive	7.3837		GSE26193
GSE26193	GSM642953	Serous	29.076	Alive	11.5774		GSE26193	GSM642953	Serous	29.076	Alive	10.633		GSE26193	GSM642953	Serous	29.076	Alive	11.2408		GSE26193	GSM642953	Serous	29.076	Alive	10.2467		GSE26193	GSM642953	Serous	29.076	Alive	10.567		GSE26193	GSM642953	Serous	29.076	Alive	12.6434		GSE26193	GSM642953	Serous	29.076	Alive	8.7879		GSE26193
GSE26193	GSM642954	Mucinous	146.5956	Dead	6.50779		GSE26193	GSM642954	Mucinous	146.596	Dead	8.22882		GSE26193	GSM642954	Mucinous	146.596	Dead	9.31967		GSE26193	GSM642954	Mucinous	146.596	Dead	8.04985		GSE26193	GSM642954	Mucinous	146.596	Dead	10.4757		GSE26193	GSM642954	Mucinous	146.596	Dead	12.8555		GSE26193	GSM642954	Mucinous	146.596	Dead	9.50184		GSE26193
GSE26193	GSM642955	Serous	21.74952	Alive	12.0644		GSE26193	GSM642955	Serous	21.7495	Alive	8.86419		GSE26193	GSM642955	Serous	21.7495	Alive	12.0495		GSE26193	GSM642955	Serous	21.7495	Alive	12.5762		GSE26193	GSM642955	Serous	21.7495	Alive	10.927		GSE26193	GSM642955	Serous	21.7495	Alive	13.1688		GSE26193	GSM642955	Serous	21.7495	Alive	8.93958		GSE26193
GSE26193	GSM642956	Serous	133.7172	Dead	13.1539		GSE26193	GSM642956	Serous	133.717	Dead	9.08481		GSE26193	GSM642956	Serous	133.717	Dead	11.5512		GSE26193	GSM642956	Serous	133.717	Dead	9.55651		GSE26193	GSM642956	Serous	133.717	Dead	8.43879		GSE26193	GSM642956	Serous	133.717	Dead	12.3485		GSE26193	GSM642956	Serous	133.717	Dead	9.03892		GSE26193
GSE26193	GSM642957	Serous	8.279256	Alive	8.71081		GSE26193	GSM642957	Serous	8.27926	Alive	9.31288		GSE26193	GSM642957	Serous	8.27926	Alive	10.764		GSE26193	GSM642957	Serous	8.27926	Alive	10.0701		GSE26193	GSM642957	Serous	8.27926	Alive	10.6653		GSE26193	GSM642957	Serous	8.27926	Alive	10.1886		GSE26193	GSM642957	Serous	8.27926	Alive	10.2408		GSE26193
GSE26193	GSM642958	Serous	22.1766	Alive	10.2597		GSE26193	GSM642958	Serous	22.1766	Alive	9.41363		GSE26193	GSM642958	Serous	22.1766	Alive	10.4929		GSE26193	GSM642958	Serous	22.1766	Alive	10.8742		GSE26193	GSM642958	Serous	22.1766	Alive	10.42		GSE26193	GSM642958	Serous	22.1766	Alive	11.9694		GSE26193	GSM642958	Serous	22.1766	Alive	10.6147		GSE26193
GSE26193	GSM642959	Serous	35.74536	Alive	12.6314		GSE26193	GSM642959	Serous	35.7454	Alive	10.1434		GSE26193	GSM642959	Serous	35.7454	Alive	11.1567		GSE26193	GSM642959	Serous	35.7454	Alive	11.5962		GSE26193	GSM642959	Serous	35.7454	Alive	8.44708		GSE26193	GSM642959	Serous	35.7454	Alive	12.3731		GSE26193	GSM642959	Serous	35.7454	Alive	9.85953		GSE26193
GSE26193	GSM642960	Serous	22.80084	Alive	14.5228		GSE26193	GSM642960	Serous	22.8008	Alive	8.99435		GSE26193	GSM642960	Serous	22.8008	Alive	6.45943		GSE26193	GSM642960	Serous	22.8008	Alive	10.3859		GSE26193	GSM642960	Serous	22.8008	Alive	9.87805		GSE26193	GSM642960	Serous	22.8008	Alive	12.118		GSE26193	GSM642960	Serous	22.8008	Alive	8.87958		GSE26193
GSE26193	GSM642961	Serous	98.33268	Dead	11.2432		GSE26193	GSM642961	Serous	98.3327	Dead	9.17991		GSE26193	GSM642961	Serous	98.3327	Dead	9.74147		GSE26193	GSM642961	Serous	98.3327	Dead	11.0573		GSE26193	GSM642961	Serous	98.3327	Dead	10.599		GSE26193	GSM642961	Serous	98.3327	Dead	10.0593		GSE26193	GSM642961	Serous	98.3327	Dead	9.50779		GSE26193
GSE26193	GSM642962	Clear	26.0862	Alive	10.3163		GSE26193	GSM642962	Clear	26.0862	Alive	10.9166		GSE26193	GSM642962	Clear	26.0862	Alive	6.45943		GSE26193	GSM642962	Clear	26.0862	Alive	10.5641		GSE26193	GSM642962	Clear	26.0862	Alive	8.34873		GSE26193	GSM642962	Clear	26.0862	Alive	11.8781		GSE26193	GSM642962	Clear	26.0862	Alive	10.2784		GSE26193
GSE26193	GSM642963	Mucinous	78.12732	Dead	7.35755		GSE26193	GSM642963	Mucinous	78.1273	Dead	13.0044		GSE26193	GSM642963	Mucinous	78.1273	Dead	7.88264		GSE26193	GSM642963	Mucinous	78.1273	Dead	11.5798		GSE26193	GSM642963	Mucinous	78.1273	Dead	12.6341		GSE26193	GSM642963	Mucinous	78.1273	Dead	12.8729		GSE26193	GSM642963	Mucinous	78.1273	Dead	9.6865		GSE26193
GSE26193	GSM642964	Serous	75.10476	Alive	12.917		GSE26193	GSM642964	Serous	75.1048	Alive	11.7903		GSE26193	GSM642964	Serous	75.1048	Alive	11.4671		GSE26193	GSM642964	Serous	75.1048	Alive	9.78136		GSE26193	GSM642964	Serous	75.1048	Alive	12.0112		GSE26193	GSM642964	Serous	75.1048	Alive	12.8861		GSE26193	GSM642964	Serous	75.1048	Alive	9.86573		GSE26193
GSE26193	GSM642965	Adenocarcinoma	46.81728	Alive	13.5166		GSE26193	GSM642965	Adenocarcinoma	46.8173	Alive	11.2342		GSE26193	GSM642965	Adenocarcinoma	46.8173	Alive	12.4035		GSE26193	GSM642965	Adenocarcinoma	46.8173	Alive	9.56224		GSE26193	GSM642965	Adenocarcinoma	46.8173	Alive	13.0241		GSE26193	GSM642965	Adenocarcinoma	46.8173	Alive	12.2694		GSE26193	GSM642965	Adenocarcinoma	46.8173	Alive	9.6987		GSE26193
GSE26193	GSM642966	Serous	17.14992	Alive	10.1935		GSE26193	GSM642966	Serous	17.1499	Alive	9.87805		GSE26193	GSM642966	Serous	17.1499	Alive	12.4323		GSE26193	GSM642966	Serous	17.1499	Alive	10.4848		GSE26193	GSM642966	Serous	17.1499	Alive	11.7095		GSE26193	GSM642966	Serous	17.1499	Alive	12.2073		GSE26193	GSM642966	Serous	17.1499	Alive	9.59432		GSE26193
GSE26193	GSM642967	Serous	63.90144	Alive	13.1097		GSE26193	GSM642967	Serous	63.9014	Alive	7.84549		GSE26193	GSM642967	Serous	63.9014	Alive	11.4605		GSE26193	GSM642967	Serous	63.9014	Alive	9.91439		GSE26193	GSM642967	Serous	63.9014	Alive	11.3548		GSE26193	GSM642967	Serous	63.9014	Alive	13.0004		GSE26193	GSM642967	Serous	63.9014	Alive	9.1267		GSE26193
GSE26193	GSM642968	Serous	120.7392	Dead	13.8743		GSE26193	GSM642968	Serous	120.739	Dead	13.3069		GSE26193	GSM642968	Serous	120.739	Dead	12.5137		GSE26193	GSM642968	Serous	120.739	Dead	12.0937		GSE26193	GSM642968	Serous	120.739	Dead	12.2703		GSE26193	GSM642968	Serous	120.739	Dead	13.1309		GSE26193	GSM642968	Serous	120.739	Dead	9.50779		GSE26193
GSE26193	GSM642969	Serous	26.18484	Alive	12.3848		GSE26193	GSM642969	Serous	26.1848	Alive	12.0748		GSE26193	GSM642969	Serous	26.1848	Alive	11.1935		GSE26193	GSM642969	Serous	26.1848	Alive	10.3185		GSE26193	GSM642969	Serous	26.1848	Alive	11.7177		GSE26193	GSM642969	Serous	26.1848	Alive	11.8823		GSE26193	GSM642969	Serous	26.1848	Alive	8.45943		GSE26193
GSE26193	GSM642970	Mucinous	29.53596	Alive	6.35755		GSE26193	GSM642970	Mucinous	29.536	Alive	9.10852		GSE26193	GSM642970	Mucinous	29.536	Alive	10.5517		GSE26193	GSM642970	Mucinous	29.536	Alive	3.16993		GSE26193	GSM642970	Mucinous	29.536	Alive	7.01123		GSE26193	GSM642970	Mucinous	29.536	Alive	11.4707		GSE26193	GSM642970	Mucinous	29.536	Alive	11.0272		GSE26193
GSE26193	GSM642971	Clear	119.88504	Dead	13.4094		GSE26193	GSM642971	Clear	119.885	Dead	9.89482		GSE26193	GSM642971	Clear	119.885	Dead	12.0526		GSE26193	GSM642971	Clear	119.885	Dead	12.2444		GSE26193	GSM642971	Clear	119.885	Dead	9.65284		GSE26193	GSM642971	Clear	119.885	Dead	11.4025		GSE26193	GSM642971	Clear	119.885	Dead	9.14211		GSE26193
GSE26193	GSM642972	Serous	81.5442	Alive	13.4306		GSE26193	GSM642972	Serous	81.5442	Alive	10.8626		GSE26193	GSM642972	Serous	81.5442	Alive	10.1497		GSE26193	GSM642972	Serous	81.5442	Alive	11.2461		GSE26193	GSM642972	Serous	81.5442	Alive	12.4139		GSE26193	GSM642972	Serous	81.5442	Alive	12.4278		GSE26193	GSM642972	Serous	81.5442	Alive	10.3072		GSE26193
GSE26193	GSM642973	Serous	54.66936	Alive	14.769		GSE26193	GSM642973	Serous	54.6694	Alive	10.5755		GSE26193	GSM642973	Serous	54.6694	Alive	11.3531		GSE26193	GSM642973	Serous	54.6694	Alive	12.227		GSE26193	GSM642973	Serous	54.6694	Alive	12.8045		GSE26193	GSM642973	Serous	54.6694	Alive	13.5525		GSE26193	GSM642973	Serous	54.6694	Alive	8.63662		GSE26193
GSE26193	GSM642974	Serous	10.053384	Alive	13.7766		GSE26193	GSM642974	Serous	10.0534	Alive	9.37287		GSE26193	GSM642974	Serous	10.0534	Alive	11.0941		GSE26193	GSM642974	Serous	10.0534	Alive	10.7465		GSE26193	GSM642974	Serous	10.0534	Alive	10.6653		GSE26193	GSM642974	Serous	10.0534	Alive	12.3869		GSE26193	GSM642974	Serous	10.0534	Alive	10.1624		GSE26193
GSE26193	GSM642975	Mucinous	3.05544	Alive	8.67596		GSE26193	GSM642975	Mucinous	3.05544	Alive	7.17991		GSE26193	GSM642975	Mucinous	3.05544	Alive	8.36632		GSE26193	GSM642975	Mucinous	3.05544	Alive	6.02237		GSE26193	GSM642975	Mucinous	3.05544	Alive	10.8626		GSE26193	GSM642975	Mucinous	3.05544	Alive	12.6662		GSE26193	GSM642975	Mucinous	3.05544	Alive	10.6239		GSE26193
GSE26193	GSM642976	Serous	29.76588	Alive	10.927		GSE26193	GSM642976	Serous	29.7659	Alive	12.6278		GSE26193	GSM642976	Serous	29.7659	Alive	9.58871		GSE26193	GSM642976	Serous	29.7659	Alive	9.93074		GSE26193	GSM642976	Serous	29.7659	Alive	12.5299		GSE26193	GSM642976	Serous	29.7659	Alive	12.3912		GSE26193	GSM642976	Serous	29.7659	Alive	9.72962		GSE26193
GSE26193	GSM642977	Mucinous	80.06568	Dead	10.8564		GSE26193	GSM642977	Mucinous	80.0657	Dead	11.2479		GSE26193	GSM642977	Mucinous	80.0657	Dead	10.363		GSE26193	GSM642977	Mucinous	80.0657	Dead	11.764		GSE26193	GSM642977	Mucinous	80.0657	Dead	11.3287		GSE26193	GSM642977	Mucinous	80.0657	Dead	12.6658		GSE26193	GSM642977	Mucinous	80.0657	Dead	9.11374		GSE26193
GSE26193	GSM642978	Serous	56.31216	Dead	11.3761		GSE26193	GSM642978	Serous	56.3122	Dead	11.0715		GSE26193	GSM642978	Serous	56.3122	Dead	8.62205		GSE26193	GSM642978	Serous	56.3122	Dead	10.3049		GSE26193	GSM642978	Serous	56.3122	Dead	8.72792		GSE26193	GSM642978	Serous	56.3122	Dead	12.8773		GSE26193	GSM642978	Serous	56.3122	Dead	9.9542		GSE26193
GSE26193	GSM642979	Serous	18.62832	Alive	11.5127		GSE26193	GSM642979	Serous	18.6283	Alive	9.33092		GSE26193	GSM642979	Serous	18.6283	Alive	10.2095		GSE26193	GSM642979	Serous	18.6283	Alive	4.64386		GSE26193	GSM642979	Serous	18.6283	Alive	10.5906		GSE26193	GSM642979	Serous	18.6283	Alive	11.0715		GSE26193	GSM642979	Serous	18.6283	Alive	9.81698		GSE26193
GSE26193	GSM642980	Serous	45.63444	Alive	12.1815		GSE26193	GSM642980	Serous	45.6344	Alive	10.1997		GSE26193	GSM642980	Serous	45.6344	Alive	9.96578		GSE26193	GSM642980	Serous	45.6344	Alive	11.9429		GSE26193	GSM642980	Serous	45.6344	Alive	10.9751		GSE26193	GSM642980	Serous	45.6344	Alive	11.8337		GSE26193	GSM642980	Serous	45.6344	Alive	9.80574		GSE26193
GSE26193	GSM642981	Serous	46.5216	Alive	15.0437		GSE26193	GSM642981	Serous	46.5216	Alive	11.4189		GSE26193	GSM642981	Serous	46.5216	Alive	12.2255		GSE26193	GSM642981	Serous	46.5216	Alive	10.062		GSE26193	GSM642981	Serous	46.5216	Alive	11.3437		GSE26193	GSM642981	Serous	46.5216	Alive	11.8309		GSE26193	GSM642981	Serous	46.5216	Alive	8.6865		GSE26193
GSE26193	GSM642982	Brenner_Tumor	13.73304	Alive	6.02237		GSE26193	GSM642982	Brenner_Tumor	13.733	Alive	10.1408		GSE26193	GSM642982	Brenner_Tumor	13.733	Alive	1		GSE26193	GSM642982	Brenner_Tumor	13.733	Alive	8.2384		GSE26193	GSM642982	Brenner_Tumor	13.733	Alive	4.52356		GSE26193	GSM642982	Brenner_Tumor	13.733	Alive	10.8065		GSE26193	GSM642982	Brenner_Tumor	13.733	Alive	8.83605		GSE26193
GSE26193	GSM642983	Serous	24.18072	Alive	11.2802		GSE26193	GSM642983	Serous	24.1807	Alive	8.93958		GSE26193	GSM642983	Serous	24.1807	Alive	11.3923		GSE26193	GSM642983	Serous	24.1807	Alive	11.9915		GSE26193	GSM642983	Serous	24.1807	Alive	12.0077		GSE26193	GSM642983	Serous	24.1807	Alive	10.3696		GSE26193	GSM642983	Serous	24.1807	Alive	10.1923		GSE26193
GSE26193	GSM642984	Serous	123.4992	Dead	14.1362		GSE26193	GSM642984	Serous	123.499	Dead	9.98584		GSE26193	GSM642984	Serous	123.499	Dead	8.224		GSE26193	GSM642984	Serous	123.499	Dead	10.7985		GSE26193	GSM642984	Serous	123.499	Dead	9.50383		GSE26193	GSM642984	Serous	123.499	Dead	9.35315		GSE26193	GSM642984	Serous	123.499	Dead	9.88874		GSE26193
GSE26193	GSM642985	Serous	102.93228	Dead	14.2705		GSE26193	GSM642985	Serous	102.932	Dead	11.6751		GSE26193	GSM642985	Serous	102.932	Dead	10.3332		GSE26193	GSM642985	Serous	102.932	Dead	8.57365		GSE26193	GSM642985	Serous	102.932	Dead	10.236		GSE26193	GSM642985	Serous	102.932	Dead	9.48382		GSE26193	GSM642985	Serous	102.932	Dead	8.65464		GSE26193
GSE26193	GSM642986	Clear	96.16428	Dead	11.5661		GSE26193	GSM642986	Clear	96.1643	Dead	9.02237		GSE26193	GSM642986	Clear	96.1643	Dead	9.43045		GSE26193	GSM642986	Clear	96.1643	Dead	11.4341		GSE26193	GSM642986	Clear	96.1643	Dead	8.64386		GSE26193	GSM642986	Clear	96.1643	Dead	12.2476		GSE26193	GSM642986	Clear	96.1643	Dead	9.77643		GSE26193
GSE26193	GSM642987	Serous	100.04112	Dead	12.9469		GSE26193	GSM642987	Serous	100.041	Dead	10.2082		GSE26193	GSM642987	Serous	100.041	Dead	10.9794		GSE26193	GSM642987	Serous	100.041	Dead	10.8811		GSE26193	GSM642987	Serous	100.041	Dead	6.83289		GSE26193	GSM642987	Serous	100.041	Dead	12.2782		GSE26193	GSM642987	Serous	100.041	Dead	8.54303		GSE26193
GSE26193	GSM642988	Serous	91.5318	Alive	13.6977		GSE26193	GSM642988	Serous	91.5318	Alive	9.81057		GSE26193	GSM642988	Serous	91.5318	Alive	12.5218		GSE26193	GSM642988	Serous	91.5318	Alive	13.0441		GSE26193	GSM642988	Serous	91.5318	Alive	11.6211		GSE26193	GSM642988	Serous	91.5318	Alive	12.4846		GSE26193	GSM642988	Serous	91.5318	Alive	9.64926		GSE26193
GSE26193	GSM642989	Serous	40.54212	Alive	11.5746		GSE26193	GSM642989	Serous	40.5421	Alive	9.53333		GSE26193	GSM642989	Serous	40.5421	Alive	12.543		GSE26193	GSM642989	Serous	40.5421	Alive	10.3597		GSE26193	GSM642989	Serous	40.5421	Alive	11.6804		GSE26193	GSM642989	Serous	40.5421	Alive	11.9535		GSE26193	GSM642989	Serous	40.5421	Alive	10.0444		GSE26193
GSE26193	GSM642990	Adenocarcinoma	74.44764	Dead	7.25739		GSE26193	GSM642990	Adenocarcinoma	74.4476	Dead	5.45943		GSE26193	GSM642990	Adenocarcinoma	74.4476	Dead	4.9542		GSE26193	GSM642990	Adenocarcinoma	74.4476	Dead	7		GSE26193	GSM642990	Adenocarcinoma	74.4476	Dead	9.45738		GSE26193	GSM642990	Adenocarcinoma	74.4476	Dead	7.82018		GSE26193	GSM642990	Adenocarcinoma	74.4476	Dead	11.6715		GSE26193
GSE26193	GSM642991	Serous	60.25464	Dead	14.8972		GSE26193	GSM642991	Serous	60.2546	Dead	7.78136		GSE26193	GSM642991	Serous	60.2546	Dead	10.9915		GSE26193	GSM642991	Serous	60.2546	Dead	10.69		GSE26193	GSM642991	Serous	60.2546	Dead	10.5498		GSE26193	GSM642991	Serous	60.2546	Dead	12.3592		GSE26193	GSM642991	Serous	60.2546	Dead	8.56605		GSE26193
GSE26193	GSM642992	Serous	34.00416	Alive	10.8463		GSE26193	GSM642992	Serous	34.0042	Alive	6.18982		GSE26193	GSM642992	Serous	34.0042	Alive	8.84235		GSE26193	GSM642992	Serous	34.0042	Alive	6.80735		GSE26193	GSM642992	Serous	34.0042	Alive	10.4998		GSE26193	GSM642992	Serous	34.0042	Alive	12.8669		GSE26193	GSM642992	Serous	34.0042	Alive	12.1618		GSE26193
GSE26193	GSM642993	Mucinous	20.73096	Alive	6.04439		GSE26193	GSM642993	Mucinous	20.731	Alive	2		GSE26193	GSM642993	Mucinous	20.731	Alive	4.85798		GSE26193	GSM642993	Mucinous	20.731	Alive	5.16993		GSE26193	GSM642993	Mucinous	20.731	Alive	10.0993		GSE26193	GSM642993	Mucinous	20.731	Alive	12.3371		GSE26193	GSM642993	Mucinous	20.731	Alive	10.6812		GSE26193
GSE26193	GSM642994	Serous	111.50724	Alive	14.6636		GSE26193	GSM642994	Serous	111.507	Alive	11.462		GSE26193	GSM642994	Serous	111.507	Alive	13.4225		GSE26193	GSM642994	Serous	111.507	Alive	10.952		GSE26193	GSM642994	Serous	111.507	Alive	11.6649		GSE26193	GSM642994	Serous	111.507	Alive	13.5572		GSE26193	GSM642994	Serous	111.507	Alive	9.80252		GSE26193
GSE26193	GSM642995	Clear	16.7556	Alive	6.42626		GSE26193	GSM642995	Clear	16.7556	Alive	12.346		GSE26193	GSM642995	Clear	16.7556	Alive	3.16993		GSE26193	GSM642995	Clear	16.7556	Alive	12.0798		GSE26193	GSM642995	Clear	16.7556	Alive	11.9073		GSE26193	GSM642995	Clear	16.7556	Alive	12.8607		GSE26193	GSM642995	Clear	16.7556	Alive	8.9571		GSE26193
GSE26193	GSM642996	Serous	19.02264	Alive	12.5406		GSE26193	GSM642996	Serous	19.0226	Alive	10.2107		GSE26193	GSM642996	Serous	19.0226	Alive	10.6221		GSE26193	GSM642996	Serous	19.0226	Alive	11.0728		GSE26193	GSM642996	Serous	19.0226	Alive	10.3276		GSE26193	GSM642996	Serous	19.0226	Alive	11.6909		GSE26193	GSM642996	Serous	19.0226	Alive	8.88874		GSE26193
GSE26193	GSM642997	Serous	9.3963	Alive	12.3412		GSE26193	GSM642997	Serous	9.3963	Alive	10.6055		GSE26193	GSM642997	Serous	9.3963	Alive	12.3677		GSE26193	GSM642997	Serous	9.3963	Alive	9.79442		GSE26193	GSM642997	Serous	9.3963	Alive	9.46352		GSE26193	GSM642997	Serous	9.3963	Alive	10.9922		GSE26193	GSM642997	Serous	9.3963	Alive	8.69		GSE26193
GSE26193	GSM642998	Serous	25.88916	Alive	5.16993		GSE26193	GSM642998	Serous	25.8892	Alive	3.16993		GSE26193	GSM642998	Serous	25.8892	Alive	5		GSE26193	GSM642998	Serous	25.8892	Alive	5.83289		GSE26193	GSM642998	Serous	25.8892	Alive	4		GSE26193	GSM642998	Serous	25.8892	Alive	5.72792		GSE26193	GSM642998	Serous	25.8892	Alive	5.39232		GSE26193
GSE26193	GSM642999	Serous	88.27932	Alive	13.2963		GSE26193	GSM642999	Serous	88.2793	Alive	12.4226		GSE26193	GSM642999	Serous	88.2793	Alive	11.9926		GSE26193	GSM642999	Serous	88.2793	Alive	12.4502		GSE26193	GSM642999	Serous	88.2793	Alive	11.6266		GSE26193	GSM642999	Serous	88.2793	Alive	12.7056		GSE26193	GSM642999	Serous	88.2793	Alive	9.74651		GSE26193
GSE26193	GSM643000	Serous	41.88912	Alive	13.0442		GSE26193	GSM643000	Serous	41.8891	Alive	10.7855		GSE26193	GSM643000	Serous	41.8891	Alive	11.8467		GSE26193	GSM643000	Serous	41.8891	Alive	11.5048		GSE26193	GSM643000	Serous	41.8891	Alive	12.9401		GSE26193	GSM643000	Serous	41.8891	Alive	11.6676		GSE26193	GSM643000	Serous	41.8891	Alive	10.4778		GSE26193
GSE26193	GSM643001	Clear	15.1458	Alive	11.2685		GSE26193	GSM643001	Clear	15.1458	Alive	9.0607		GSE26193	GSM643001	Clear	15.1458	Alive	7.30378		GSE26193	GSM643001	Clear	15.1458	Alive	9.04712		GSE26193	GSM643001	Clear	15.1458	Alive	10.4818		GSE26193	GSM643001	Clear	15.1458	Alive	12.6309		GSE26193	GSM643001	Clear	15.1458	Alive	9.06609		GSE26193
GSE26193	GSM643002	Serous	27.59748	Alive	11.411		GSE26193	GSM643002	Serous	27.5975	Alive	10.0334		GSE26193	GSM643002	Serous	27.5975	Alive	11.5488		GSE26193	GSM643002	Serous	27.5975	Alive	10.3242		GSE26193	GSM643002	Serous	27.5975	Alive	10.6046		GSE26193	GSM643002	Serous	27.5975	Alive	12.2782		GSE26193	GSM643002	Serous	27.5975	Alive	9.21675		GSE26193
GSE26193	GSM643003	Endometrioid	57.0678	Dead	11.2021		GSE26193	GSM643003	Endometrioid	57.0678	Dead	7.08746		GSE26193	GSM643003	Endometrioid	57.0678	Dead	2.58496		GSE26193	GSM643003	Endometrioid	57.0678	Dead	6.67243		GSE26193	GSM643003	Endometrioid	57.0678	Dead	7.09803		GSE26193	GSM643003	Endometrioid	57.0678	Dead	10.7698		GSE26193	GSM643003	Endometrioid	57.0678	Dead	10.9046		GSE26193
GSE26193	GSM643004	Carcinosarcoma	11.071872	Alive	9.8857		GSE26193	GSM643004	Carcinosarcoma	11.0719	Alive	1.58496		GSE26193	GSM643004	Carcinosarcoma	11.0719	Alive	5.64386		GSE26193	GSM643004	Carcinosarcoma	11.0719	Alive	5.39232		GSE26193	GSM643004	Carcinosarcoma	11.0719	Alive	8.17991		GSE26193	GSM643004	Carcinosarcoma	11.0719	Alive	10.6582		GSE26193	GSM643004	Carcinosarcoma	11.0719	Alive	5.16993		GSE26193
GSE26193	GSM643005	Endometrioid	62.883	Dead	8.05528		GSE26193	GSM643005	Endometrioid	62.883	Dead	10.5137		GSE26193	GSM643005	Endometrioid	62.883	Dead	9.18982		GSE26193	GSM643005	Endometrioid	62.883	Dead	8.33985		GSE26193	GSM643005	Endometrioid	62.883	Dead	12.1545		GSE26193	GSM643005	Endometrioid	62.883	Dead	12.0934		GSE26193	GSM643005	Endometrioid	62.883	Dead	9.44915		GSE26193
GSE26193	GSM643006	Serous	18.7926	Alive	13.1749		GSE26193	GSM643006	Serous	18.7926	Alive	10.8376		GSE26193	GSM643006	Serous	18.7926	Alive	12.9535		GSE26193	GSM643006	Serous	18.7926	Alive	12.8725		GSE26193	GSM643006	Serous	18.7926	Alive	12.2375		GSE26193	GSM643006	Serous	18.7926	Alive	11.8009		GSE26193	GSM643006	Serous	18.7926	Alive	9.74315		GSE26193
GSE26193	GSM643007	Serous	9.297744	Alive	10.196		GSE26193	GSM643007	Serous	9.29774	Alive	12.0782		GSE26193	GSM643007	Serous	9.29774	Alive	11.3083		GSE26193	GSM643007	Serous	9.29774	Alive	9.84706		GSE26193	GSM643007	Serous	9.29774	Alive	10.5812		GSE26193	GSM643007	Serous	9.29774	Alive	12.8582		GSE26193	GSM643007	Serous	9.29774	Alive	10.0861		GSE26193
GSE26193	GSM643008	Serous	73.36344	Alive	12.1431		GSE26193	GSM643008	Serous	73.3634	Alive	9.28077		GSE26193	GSM643008	Serous	73.3634	Alive	11.0189		GSE26193	GSM643008	Serous	73.3634	Alive	10.3231		GSE26193	GSM643008	Serous	73.3634	Alive	10.0914		GSE26193	GSM643008	Serous	73.3634	Alive	11.9204		GSE26193	GSM643008	Serous	73.3634	Alive	8.87036		GSE26193
GSE26193	GSM643009	Serous	22.53804	Alive	12.6944		GSE26193	GSM643009	Serous	22.538	Alive	9.61102		GSE26193	GSM643009	Serous	22.538	Alive	11.9065		GSE26193	GSM643009	Serous	22.538	Alive	11.7134		GSE26193	GSM643009	Serous	22.538	Alive	10.9915		GSE26193	GSM643009	Serous	22.538	Alive	12.5765		GSE26193	GSM643009	Serous	22.538	Alive	9.92035		GSE26193
GSE26193	GSM643010	Serous	6.373716	Alive	9.1472		GSE26193	GSM643010	Serous	6.37372	Alive	9.18488		GSE26193	GSM643010	Serous	6.37372	Alive	6.45943		GSE26193	GSM643010	Serous	6.37372	Alive	8.61839		GSE26193	GSM643010	Serous	6.37372	Alive	10.6457		GSE26193	GSM643010	Serous	6.37372	Alive	8.40514		GSE26193	GSM643010	Serous	6.37372	Alive	9.39017		GSE26193
GSE26193	GSM643011	Serous	0.0985626	Alive	12.0406		GSE26193	GSM643011	Serous	0.0985626	Alive	12.2831		GSE26193	GSM643011	Serous	0.0985626	Alive	8.8392		GSE26193	GSM643011	Serous	0.0985626	Alive	9.94251		GSE26193	GSM643011	Serous	0.0985626	Alive	11.7541		GSE26193	GSM643011	Serous	0.0985626	Alive	12.1344		GSE26193	GSM643011	Serous	0.0985626	Alive	9.81218		GSE26193
GSE26193	GSM643012	Serous	115.31832	Dead	13.5972		GSE26193	GSM643012	Serous	115.318	Dead	9.20945		GSE26193	GSM643012	Serous	115.318	Dead	12.8738		GSE26193	GSM643012	Serous	115.318	Dead	11.5684		GSE26193	GSM643012	Serous	115.318	Dead	9.07146		GSE26193	GSM643012	Serous	115.318	Dead	11.1228		GSE26193	GSM643012	Serous	115.318	Dead	9.75989		GSE26193
GSE26193	GSM643013	Endometrioid	111.34296	Dead	13.2776		GSE26193	GSM643013	Endometrioid	111.343	Dead	9.50581		GSE26193	GSM643013	Endometrioid	111.343	Dead	6.10852		GSE26193	GSM643013	Endometrioid	111.343	Dead	11.3482		GSE26193	GSM643013	Endometrioid	111.343	Dead	10.69		GSE26193	GSM643013	Endometrioid	111.343	Dead	10.3718		GSE26193	GSM643013	Endometrioid	111.343	Dead	9.72792		GSE26193
GSE26193	GSM643014	Serous	29.93016	Alive	10.703		GSE26193	GSM643014	Serous	29.9302	Alive	11.5807		GSE26193	GSM643014	Serous	29.9302	Alive	11.5575		GSE26193	GSM643014	Serous	29.9302	Alive	12.9363		GSE26193	GSM643014	Serous	29.9302	Alive	8.7039		GSE26193	GSM643014	Serous	29.9302	Alive	13.646		GSE26193	GSM643014	Serous	29.9302	Alive	10.4346		GSE26193
GSE26193	GSM643015	Serous	45.73308	Alive	11.4783		GSE26193	GSM643015	Serous	45.7331	Alive	9.75656		GSE26193	GSM643015	Serous	45.7331	Alive	9.14975		GSE26193	GSM643015	Serous	45.7331	Alive	11.128		GSE26193	GSM643015	Serous	45.7331	Alive	10.6795		GSE26193	GSM643015	Serous	45.7331	Alive	11.4533		GSE26193	GSM643015	Serous	45.7331	Alive	9.66178		GSE26193
GSE26193	GSM643016	Serous	36.00816	Alive	13.05		GSE26193	GSM643016	Serous	36.0082	Alive	10.0458		GSE26193	GSM643016	Serous	36.0082	Alive	13.1864		GSE26193	GSM643016	Serous	36.0082	Alive	11.6344		GSE26193	GSM643016	Serous	36.0082	Alive	11.0437		GSE26193	GSM643016	Serous	36.0082	Alive	11.1306		GSE26193	GSM643016	Serous	36.0082	Alive	10.4574		GSE26193
GSE26193	GSM643017	Serous	93.10884	Dead	12.7663		GSE26193	GSM643017	Serous	93.1088	Dead	11.2755		GSE26193	GSM643017	Serous	93.1088	Dead	11.9177		GSE26193	GSM643017	Serous	93.1088	Dead	7.03342		GSE26193	GSM643017	Serous	93.1088	Dead	7.76818		GSE26193	GSM643017	Serous	93.1088	Dead	13.3177		GSE26193	GSM643017	Serous	93.1088	Dead	6.97728		GSE26193
GSE26193	GSM643018	Clear	92.68176	Dead	12.1273		GSE26193	GSM643018	Clear	92.6818	Dead	9.57175		GSE26193	GSM643018	Clear	92.6818	Dead	8.73132		GSE26193	GSM643018	Clear	92.6818	Dead	12.2476		GSE26193	GSM643018	Clear	92.6818	Dead	10.7065		GSE26193	GSM643018	Clear	92.6818	Dead	11.2336		GSE26193	GSM643018	Clear	92.6818	Dead	10.0861		GSE26193
GSE26193	GSM643019	Serous	33.6756	Alive	13.551		GSE26193	GSM643019	Serous	33.6756	Alive	8.33539		GSE26193	GSM643019	Serous	33.6756	Alive	11.2076		GSE26193	GSM643019	Serous	33.6756	Alive	9.77479		GSE26193	GSM643019	Serous	33.6756	Alive	11.4838		GSE26193	GSM643019	Serous	33.6756	Alive	10.7723		GSE26193	GSM643019	Serous	33.6756	Alive	9.1472		GSE26193
GSE26193	GSM643020	Serous	77.4702	Dead	8.61839		GSE26193	GSM643020	Serous	77.4702	Dead	8.43463		GSE26193	GSM643020	Serous	77.4702	Dead	8.98584		GSE26193	GSM643020	Serous	77.4702	Dead	7.63662		GSE26193	GSM643020	Serous	77.4702	Dead	9.85331		GSE26193	GSM643020	Serous	77.4702	Dead	9.20945		GSE26193	GSM643020	Serous	77.4702	Dead	8.92184		GSE26193
GSE26193	GSM643021	Mucinous	6.078024	Alive	9.75489		GSE26193	GSM643021	Mucinous	6.07802	Alive	6.97728		GSE26193	GSM643021	Mucinous	6.07802	Alive	4.16993		GSE26193	GSM643021	Mucinous	6.07802	Alive	3.45943		GSE26193	GSM643021	Mucinous	6.07802	Alive	12.0389		GSE26193	GSM643021	Mucinous	6.07802	Alive	14.1626		GSE26193	GSM643021	Mucinous	6.07802	Alive	11.3157		GSE26193
GSE26193	GSM643022	Serous	70.308	Dead	9.83131		GSE26193	GSM643022	Serous	70.308	Dead	11.5765		GSE26193	GSM643022	Serous	70.308	Dead	12.7389		GSE26193	GSM643022	Serous	70.308	Dead	11.3049		GSE26193	GSM643022	Serous	70.308	Dead	11.3443		GSE26193	GSM643022	Serous	70.308	Dead	12.9912		GSE26193	GSM643022	Serous	70.308	Dead	9.82814		GSE26193
GSE26193	GSM643023	Endometrioid	8.114988	Alive	9.72451		GSE26193	GSM643023	Endometrioid	8.11499	Alive	9.16239		GSE26193	GSM643023	Endometrioid	8.11499	Alive	10.3998		GSE26193	GSM643023	Endometrioid	8.11499	Alive	11.9986		GSE26193	GSM643023	Endometrioid	8.11499	Alive	12.2046		GSE26193	GSM643023	Endometrioid	8.11499	Alive	11.6711		GSE26193	GSM643023	Endometrioid	8.11499	Alive	9.85953		GSE26193
GSE26193	GSM643024	Serous	36.56676	Alive	12.3015		GSE26193	GSM643024	Serous	36.5668	Alive	10.5934		GSE26193	GSM643024	Serous	36.5668	Alive	11.3945		GSE26193	GSM643024	Serous	36.5668	Alive	11.0532		GSE26193	GSM643024	Serous	36.5668	Alive	10.6339		GSE26193	GSM643024	Serous	36.5668	Alive	12.6255		GSE26193	GSM643024	Serous	36.5668	Alive	9.17493		GSE26193
GSE26193	GSM643025	Carcinosarcoma	17.51124	Alive	10.9513		GSE26193	GSM643025	Carcinosarcoma	17.5112	Alive	8.04439		GSE26193	GSM643025	Carcinosarcoma	17.5112	Alive	8.43045		GSE26193	GSM643025	Carcinosarcoma	17.5112	Alive	7.79442		GSE26193	GSM643025	Carcinosarcoma	17.5112	Alive	8.79116		GSE26193	GSM643025	Carcinosarcoma	17.5112	Alive	8.15482		GSE26193	GSM643025	Carcinosarcoma	17.5112	Alive	9.76818		GSE26193
GSE26193	GSM643026	Serous	37.3224	Alive	13.0548		GSE26193	GSM643026	Serous	37.3224	Alive	9.85175		GSE26193	GSM643026	Serous	37.3224	Alive	12.8659		GSE26193	GSM643026	Serous	37.3224	Alive	10.0954		GSE26193	GSM643026	Serous	37.3224	Alive	9.04439		GSE26193	GSM643026	Serous	37.3224	Alive	12.7417		GSE26193	GSM643026	Serous	37.3224	Alive	10.5127		GSE26193
GSE26193	GSM643027	Serous	30.8172	Alive	13.2243		GSE26193	GSM643027	Serous	30.8172	Alive	11.9951		GSE26193	GSM643027	Serous	30.8172	Alive	11.3998		GSE26193	GSM643027	Serous	30.8172	Alive	9.3443		GSE26193	GSM643027	Serous	30.8172	Alive	9.83605		GSE26193	GSM643027	Serous	30.8172	Alive	11.5948		GSE26193	GSM643027	Serous	30.8172	Alive	9.82655		GSE26193
GSE26193	GSM643028	Serous	32.49276	Alive	12.0664		GSE26193	GSM643028	Serous	32.4928	Alive	7.6865		GSE26193	GSM643028	Serous	32.4928	Alive	12.8327		GSE26193	GSM643028	Serous	32.4928	Alive	10.0014		GSE26193	GSM643028	Serous	32.4928	Alive	10.2877		GSE26193	GSM643028	Serous	32.4928	Alive	11.7871		GSE26193	GSM643028	Serous	32.4928	Alive	9.56986		GSE26193
GSE26193	GSM643029	Serous	15.80292	Alive	12.454		GSE26193	GSM643029	Serous	15.8029	Alive	11.5206		GSE26193	GSM643029	Serous	15.8029	Alive	13.0123		GSE26193	GSM643029	Serous	15.8029	Alive	9.72792		GSE26193	GSM643029	Serous	15.8029	Alive	8.51964		GSE26193	GSM643029	Serous	15.8029	Alive	13.3414		GSE26193	GSM643029	Serous	15.8029	Alive	9.2738		GSE26193
GSE26193	GSM643030	Serous	27.729	Alive	12.4229		GSE26193	GSM643030	Serous	27.729	Alive	11.3049		GSE26193	GSM643030	Serous	27.729	Alive	11.6991		GSE26193	GSM643030	Serous	27.729	Alive	9.96578		GSE26193	GSM643030	Serous	27.729	Alive	9.24079		GSE26193	GSM643030	Serous	27.729	Alive	12.1846		GSE26193	GSM643030	Serous	27.729	Alive	9.25739		GSE26193
GSE26193	GSM643031	Serous	47.80284	Alive	11.8742		GSE26193	GSM643031	Serous	47.8028	Alive	10.9054		GSE26193	GSM643031	Serous	47.8028	Alive	10.0901		GSE26193	GSM643031	Serous	47.8028	Alive	10.014		GSE26193	GSM643031	Serous	47.8028	Alive	11.3987		GSE26193	GSM643031	Serous	47.8028	Alive	12.5142		GSE26193	GSM643031	Serous	47.8028	Alive	9.79442		GSE26193
GSE26193	GSM643032	Serous	0.6242304	Alive	10.0417		GSE26193	GSM643032	Serous	0.62423	Alive	10.9701		GSE26193	GSM643032	Serous	0.62423	Alive	10.5324		GSE26193	GSM643032	Serous	0.62423	Alive	10.0389		GSE26193	GSM643032	Serous	0.62423	Alive	12.1013		GSE26193	GSM643032	Serous	0.62423	Alive	12.3044		GSE26193	GSM643032	Serous	0.62423	Alive	9.7879		GSE26193
GSE26193	GSM643033	Serous	67.28544	Dead	9.74147		GSE26193	GSM643033	Serous	67.2854	Dead	11.4732		GSE26193	GSM643033	Serous	67.2854	Dead	10.4231		GSE26193	GSM643033	Serous	67.2854	Dead	3.45943		GSE26193	GSM643033	Serous	67.2854	Dead	11.8467		GSE26193	GSM643033	Serous	67.2854	Dead	11.9687		GSE26193	GSM643033	Serous	67.2854	Dead	8.97728		GSE26193
GSE26193	GSM643034	Endometrioid	79.34292	Dead	6.59991		GSE26193	GSM643034	Endometrioid	79.3429	Dead	10.9844		GSE26193	GSM643034	Endometrioid	79.3429	Dead	9.224		GSE26193	GSM643034	Endometrioid	79.3429	Dead	8.36632		GSE26193	GSM643034	Endometrioid	79.3429	Dead	12.1755		GSE26193	GSM643034	Endometrioid	79.3429	Dead	11.6861		GSE26193	GSM643034	Endometrioid	79.3429	Dead	9.20212		GSE26193
GSE26193	GSM643035	Serous	31.9014	Alive	12.796		GSE26193	GSM643035	Serous	31.9014	Alive	10.9687		GSE26193	GSM643035	Serous	31.9014	Alive	11.4497		GSE26193	GSM643035	Serous	31.9014	Alive	9.73302		GSE26193	GSM643035	Serous	31.9014	Alive	10.8611		GSE26193	GSM643035	Serous	31.9014	Alive	12.1082		GSE26193	GSM643035	Serous	31.9014	Alive	9.59059		GSE26193
GSE26193	GSM643036	Serous	26.05344	Alive	13.9009		GSE26193	GSM643036	Serous	26.0534	Alive	10.545		GSE26193	GSM643036	Serous	26.0534	Alive	11.0694		GSE26193	GSM643036	Serous	26.0534	Alive	11.3509		GSE26193	GSM643036	Serous	26.0534	Alive	9.78953		GSE26193	GSM643036	Serous	26.0534	Alive	11.5793		GSE26193	GSM643036	Serous	26.0534	Alive	9.04712		GSE26193
GSE26193	GSM643037	Serous	69.9138	Dead	11.1929		GSE26193	GSM643037	Serous	69.9138	Dead	9.83289		GSE26193	GSM643037	Serous	69.9138	Dead	10.1699		GSE26193	GSM643037	Serous	69.9138	Dead	9.224		GSE26193	GSM643037	Serous	69.9138	Dead	6.47573		GSE26193	GSM643037	Serous	69.9138	Dead	13.6939		GSE26193	GSM643037	Serous	69.9138	Dead	7.30378		GSE26193
GSE26193	GSM643038	Serous	45.76596	Alive	11.239		GSE26193	GSM643038	Serous	45.766	Alive	10.7465		GSE26193	GSM643038	Serous	45.766	Alive	12.5606		GSE26193	GSM643038	Serous	45.766	Alive	8.74147		GSE26193	GSM643038	Serous	45.766	Alive	10.3977		GSE26193	GSM643038	Serous	45.766	Alive	12.9613		GSE26193	GSM643038	Serous	45.766	Alive	10.2969		GSE26193
GSE26193	GSM643039	Adenocarcinoma	4.862424	Alive	5.72792		GSE26193	GSM643039	Adenocarcinoma	4.86242	Alive	4.80735		GSE26193	GSM643039	Adenocarcinoma	4.86242	Alive	2.58496		GSE26193	GSM643039	Adenocarcinoma	4.86242	Alive	4.52356		GSE26193	GSM643039	Adenocarcinoma	4.86242	Alive	4.85798		GSE26193	GSM643039	Adenocarcinoma	4.86242	Alive	7.82655		GSE26193	GSM643039	Adenocarcinoma	4.86242	Alive	6.16993		GSE26193
GSE55512	GSM1338404	Serous	None	None	11.8807		GSE55512	GSM1338404	Serous	None	None	9.86728		GSE55512	GSM1338404	Serous	None	None	11.1085		GSE55512	GSM1338404	Serous	None	None	5.72792		GSE55512	GSM1338404	Serous	None	None	10.4798		GSE55512	GSM1338404	Serous	None	None	8.45533		GSE55512	GSM1338404	Serous	None	None	8.93369		GSE55512
GSE55512	GSM1338405	Serous	None	None	11.8094		GSE55512	GSM1338405	Serous	None	None	9.31515		GSE55512	GSM1338405	Serous	None	None	10.4747		GSE55512	GSM1338405	Serous	None	None	8.58871		GSE55512	GSM1338405	Serous	None	None	10.1997		GSE55512	GSM1338405	Serous	None	None	11.2866		GSE55512	GSM1338405	Serous	None	None	7.82655		GSE55512
GSE55512	GSM1338406	Serous	None	None	13.9217		GSE55512	GSM1338406	Serous	None	None	12.8236		GSE55512	GSM1338406	Serous	None	None	12.9562		GSE55512	GSM1338406	Serous	None	None	9.27612		GSE55512	GSM1338406	Serous	None	None	12.0423		GSE55512	GSM1338406	Serous	None	None	12.357		GSE55512	GSM1338406	Serous	None	None	10.4105		GSE55512
GSE55512	GSM1338407	Clear	None	None	9.97154		GSE55512	GSM1338407	Clear	None	None	11.2027		GSE55512	GSM1338407	Clear	None	None	5.58496		GSE55512	GSM1338407	Clear	None	None	9.64566		GSE55512	GSM1338407	Clear	None	None	10.2597		GSE55512	GSM1338407	Clear	None	None	11.8005		GSE55512	GSM1338407	Clear	None	None	9.68124		GSE55512
GSE55512	GSM1338408	Serous	None	None	12.7058		GSE55512	GSM1338408	Serous	None	None	9.87036		GSE55512	GSM1338408	Serous	None	None	12.9267		GSE55512	GSM1338408	Serous	None	None	10.1724		GSE55512	GSM1338408	Serous	None	None	12.3103		GSE55512	GSM1338408	Serous	None	None	10.6284		GSE55512	GSM1338408	Serous	None	None	9.72281		GSE55512
GSE55512	GSM1338409	Clear	None	None	8.62936		GSE55512	GSM1338409	Clear	None	None	10.7524		GSE55512	GSM1338409	Clear	None	None	4.08746		GSE55512	GSM1338409	Clear	None	None	11.2767		GSE55512	GSM1338409	Clear	None	None	9.42626		GSE55512	GSM1338409	Clear	None	None	12.3368		GSE55512	GSM1338409	Clear	None	None	9.73132		GSE55512
GSE55512	GSM1338410	Serous	None	None	13.6021		GSE55512	GSM1338410	Serous	None	None	11.2866		GSE55512	GSM1338410	Serous	None	None	11.9207		GSE55512	GSM1338410	Serous	None	None	9.48784		GSE55512	GSM1338410	Serous	None	None	11.774		GSE55512	GSM1338410	Serous	None	None	12.9476		GSE55512	GSM1338410	Serous	None	None	10.1485		GSE55512
GSE55512	GSM1338411	Serous	None	None	12.2966		GSE55512	GSM1338411	Serous	None	None	10.6211		GSE55512	GSM1338411	Serous	None	None	11.1824		GSE55512	GSM1338411	Serous	None	None	7.19967		GSE55512	GSM1338411	Serous	None	None	11.294		GSE55512	GSM1338411	Serous	None	None	13.0793		GSE55512	GSM1338411	Serous	None	None	9.73132		GSE55512
GSE55512	GSM1338412	Mucinous	None	None	6.30378		GSE55512	GSM1338412	Mucinous	None	None	7.42626		GSE55512	GSM1338412	Mucinous	None	None	10.4767		GSE55512	GSM1338412	Mucinous	None	None	7.94837		GSE55512	GSM1338412	Mucinous	None	None	11.2969		GSE55512	GSM1338412	Mucinous	None	None	12.5142		GSE55512	GSM1338412	Mucinous	None	None	9.80574		GSE55512
GSE55512	GSM1338413	Endometrioid	None	None	11.8226		GSE55512	GSM1338413	Endometrioid	None	None	10.2192		GSE55512	GSM1338413	Endometrioid	None	None	5		GSE55512	GSM1338413	Endometrioid	None	None	11.0348		GSE55512	GSM1338413	Endometrioid	None	None	11.3619		GSE55512	GSM1338413	Endometrioid	None	None	11.7202		GSE55512	GSM1338413	Endometrioid	None	None	9.00843		GSE55512
GSE55512	GSM1338414	Serous	None	None	12.3872		GSE55512	GSM1338414	Serous	None	None	9.98726		GSE55512	GSM1338414	Serous	None	None	9.55842		GSE55512	GSM1338414	Serous	None	None	7.22882		GSE55512	GSM1338414	Serous	None	None	10.1699		GSE55512	GSM1338414	Serous	None	None	9.75656		GSE55512	GSM1338414	Serous	None	None	8.13955		GSE55512
GSE55512	GSM1338415	Serous	None	None	12.1013		GSE55512	GSM1338415	Serous	None	None	10.5981		GSE55512	GSM1338415	Serous	None	None	5.9542		GSE55512	GSM1338415	Serous	None	None	9.00843		GSE55512	GSM1338415	Serous	None	None	10.7065		GSE55512	GSM1338415	Serous	None	None	10.9476		GSE55512	GSM1338415	Serous	None	None	7.93074		GSE55512
GSE44104	GSM1078972	None	None	None	14.0797		GSE44104	GSM1078972	None	None	None	11.4189		GSE44104	GSM1078972	None	None	None	10.6996		GSE44104	GSM1078972	None	None	None	11.5241		GSE44104	GSM1078972	None	None	None	10.6555		GSE44104	GSM1078972	None	None	None	11.4414		GSE44104	GSM1078972	None	None	None	7.24793		GSE44104
GSE44104	GSM1078973	None	None	None	13.2488		GSE44104	GSM1078973	None	None	None	1.58496		GSE44104	GSM1078973	None	None	None	6.04439		GSE44104	GSM1078973	None	None	None	6.18982		GSE44104	GSM1078973	None	None	None	10.9894		GSE44104	GSM1078973	None	None	None	12.1488		GSE44104	GSM1078973	None	None	None	8.63662		GSE44104
GSE44104	GSM1078974	None	None	None	9.16993		GSE44104	GSM1078974	None	None	None	8.72451		GSE44104	GSM1078974	None	None	None	13.0156		GSE44104	GSM1078974	None	None	None	9.96723		GSE44104	GSM1078974	None	None	None	12.3038		GSE44104	GSM1078974	None	None	None	12.9254		GSE44104	GSM1078974	None	None	None	10.3095		GSE44104
GSE44104	GSM1078975	None	None	None	10.8281		GSE44104	GSM1078975	None	None	None	9.20457		GSE44104	GSM1078975	None	None	None	8.27146		GSE44104	GSM1078975	None	None	None	13.4238		GSE44104	GSM1078975	None	None	None	10.0861		GSE44104	GSM1078975	None	None	None	11.2003		GSE44104	GSM1078975	None	None	None	9.49586		GSE44104
GSE44104	GSM1078976	None	None	None	12.5599		GSE44104	GSM1078976	None	None	None	8.3443		GSE44104	GSM1078976	None	None	None	6.45943		GSE44104	GSM1078976	None	None	None	10.151		GSE44104	GSM1078976	None	None	None	4.85798		GSE44104	GSM1078976	None	None	None	11.5201		GSE44104	GSM1078976	None	None	None	10.0901		GSE44104
GSE44104	GSM1078977	None	None	None	10.8408		GSE44104	GSM1078977	None	None	None	8.60733		GSE44104	GSM1078977	None	None	None	1		GSE44104	GSM1078977	None	None	None	10.0755		GSE44104	GSM1078977	None	None	None	10.9069		GSE44104	GSM1078977	None	None	None	12.0802		GSE44104	GSM1078977	None	None	None	9.80252		GSE44104
GSE44104	GSM1078978	None	None	None	14.1205		GSE44104	GSM1078978	None	None	None	11.29		GSE44104	GSM1078978	None	None	None	10.5177		GSE44104	GSM1078978	None	None	None	11.0028		GSE44104	GSM1078978	None	None	None	10.1737		GSE44104	GSM1078978	None	None	None	11.1202		GSE44104	GSM1078978	None	None	None	7.16993		GSE44104
GSE44104	GSM1078979	None	None	None	9.48784		GSE44104	GSM1078979	None	None	None	11.3202		GSE44104	GSM1078979	None	None	None	6.18982		GSE44104	GSM1078979	None	None	None	11.3421		GSE44104	GSM1078979	None	None	None	11.2402		GSE44104	GSM1078979	None	None	None	12.7879		GSE44104	GSM1078979	None	None	None	11.0327		GSE44104
GSE44104	GSM1078980	None	None	None	12.6198		GSE44104	GSM1078980	None	None	None	11.6777		GSE44104	GSM1078980	None	None	None	9.20212		GSE44104	GSM1078980	None	None	None	11.6587		GSE44104	GSM1078980	None	None	None	10.3707		GSE44104	GSM1078980	None	None	None	12.1072		GSE44104	GSM1078980	None	None	None	10.23		GSE44104
GSE44104	GSM1078981	None	None	None	7.90087		GSE44104	GSM1078981	None	None	None	12.5546		GSE44104	GSM1078981	None	None	None	7.33985		GSE44104	GSM1078981	None	None	None	7.09803		GSE44104	GSM1078981	None	None	None	11.6036		GSE44104	GSM1078981	None	None	None	11.2866		GSE44104	GSM1078981	None	None	None	7.91289		GSE44104
GSE44104	GSM1078982	None	None	None	11.7048		GSE44104	GSM1078982	None	None	None	11.3129		GSE44104	GSM1078982	None	None	None	11.6101		GSE44104	GSM1078982	None	None	None	11.7343		GSE44104	GSM1078982	None	None	None	12.1715		GSE44104	GSM1078982	None	None	None	12.6182		GSE44104	GSM1078982	None	None	None	11.3971		GSE44104
GSE44104	GSM1078983	None	None	None	8.30378		GSE44104	GSM1078983	None	None	None	7.33985		GSE44104	GSM1078983	None	None	None	5.61471		GSE44104	GSM1078983	None	None	None	5.75489		GSE44104	GSM1078983	None	None	None	12.0901		GSE44104	GSM1078983	None	None	None	9.16239		GSE44104	GSM1078983	None	None	None	9.38154		GSE44104
GSE44104	GSM1078984	None	None	None	10.8765		GSE44104	GSM1078984	None	None	None	10.7228		GSE44104	GSM1078984	None	None	None	4.85798		GSE44104	GSM1078984	None	None	None	10.5765		GSE44104	GSM1078984	None	None	None	12.4671		GSE44104	GSM1078984	None	None	None	11.3554		GSE44104	GSM1078984	None	None	None	9.56986		GSE44104
GSE44104	GSM1078985	None	None	None	11.4853		GSE44104	GSM1078985	None	None	None	11.2929		GSE44104	GSM1078985	None	None	None	11.7436		GSE44104	GSM1078985	None	None	None	12.1261		GSE44104	GSM1078985	None	None	None	12.6048		GSE44104	GSM1078985	None	None	None	12.9159		GSE44104	GSM1078985	None	None	None	10.3219		GSE44104
GSE44104	GSM1078986	None	None	None	11.5584		GSE44104	GSM1078986	None	None	None	10.683		GSE44104	GSM1078986	None	None	None	11.7271		GSE44104	GSM1078986	None	None	None	12.3471		GSE44104	GSM1078986	None	None	None	12.8271		GSE44104	GSM1078986	None	None	None	12.617		GSE44104	GSM1078986	None	None	None	10.2009		GSE44104
GSE44104	GSM1078987	None	None	None	11.6506		GSE44104	GSM1078987	None	None	None	11.1261		GSE44104	GSM1078987	None	None	None	11.3354		GSE44104	GSM1078987	None	None	None	12.412		GSE44104	GSM1078987	None	None	None	12.6801		GSE44104	GSM1078987	None	None	None	12.5309		GSE44104	GSM1078987	None	None	None	10.3815		GSE44104
GSE44104	GSM1078988	None	None	None	9.48784		GSE44104	GSM1078988	None	None	None	13.0725		GSE44104	GSM1078988	None	None	None	11.4419		GSE44104	GSM1078988	None	None	None	10.3707		GSE44104	GSM1078988	None	None	None	12.1134		GSE44104	GSM1078988	None	None	None	13.2767		GSE44104	GSM1078988	None	None	None	10.2761		GSE44104
GSE44104	GSM1078989	None	None	None	8.41363		GSE44104	GSM1078989	None	None	None	8.19967		GSE44104	GSM1078989	None	None	None	5.35755		GSE44104	GSM1078989	None	None	None	5.75489		GSE44104	GSM1078989	None	None	None	11.8376		GSE44104	GSM1078989	None	None	None	9.24555		GSE44104	GSM1078989	None	None	None	9.49185		GSE44104
GSE44104	GSM1078990	None	None	None	11.128		GSE44104	GSM1078990	None	None	None	11.1026		GSE44104	GSM1078990	None	None	None	6.18982		GSE44104	GSM1078990	None	None	None	10.7723		GSE44104	GSM1078990	None	None	None	12.2494		GSE44104	GSM1078990	None	None	None	11.3055		GSE44104	GSM1078990	None	None	None	9.73978		GSE44104
GSE44104	GSM1078991	None	None	None	7.87652		GSE44104	GSM1078991	None	None	None	9.57175		GSE44104	GSM1078991	None	None	None	7.55459		GSE44104	GSM1078991	None	None	None	9.2738		GSE44104	GSM1078991	None	None	None	12.412		GSE44104	GSM1078991	None	None	None	12.3318		GSE44104	GSM1078991	None	None	None	9.13699		GSE44104
GSE44104	GSM1078992	None	None	None	9.79766		GSE44104	GSM1078992	None	None	None	9.04712		GSE44104	GSM1078992	None	None	None	8.73471		GSE44104	GSM1078992	None	None	None	8.52356		GSE44104	GSM1078992	None	None	None	12.3742		GSE44104	GSM1078992	None	None	None	12.0688		GSE44104	GSM1078992	None	None	None	8.75489		GSE44104
GSE44104	GSM1078993	None	None	None	9.93517		GSE44104	GSM1078993	None	None	None	8.60363		GSE44104	GSM1078993	None	None	None	8.13955		GSE44104	GSM1078993	None	None	None	8.60733		GSE44104	GSM1078993	None	None	None	12.4252		GSE44104	GSM1078993	None	None	None	12.0481		GSE44104	GSM1078993	None	None	None	8.52748		GSE44104
GSE44104	GSM1078994	None	None	None	6.9542		GSE44104	GSM1078994	None	None	None	10.4898		GSE44104	GSM1078994	None	None	None	9.03617		GSE44104	GSM1078994	None	None	None	9.46557		GSE44104	GSM1078994	None	None	None	11.4236		GSE44104	GSM1078994	None	None	None	10.8329		GSE44104	GSM1078994	None	None	None	9.27612		GSE44104
GSE44104	GSM1078995	None	None	None	6.02237		GSE44104	GSM1078995	None	None	None	6.74147		GSE44104	GSM1078995	None	None	None	9.04985		GSE44104	GSM1078995	None	None	None	3.90689		GSE44104	GSM1078995	None	None	None	10		GSE44104	GSM1078995	None	None	None	11.4717		GSE44104	GSM1078995	None	None	None	11.5157		GSE44104
GSE44104	GSM1078996	None	None	None	4.70044		GSE44104	GSM1078996	None	None	None	3.58496		GSE44104	GSM1078996	None	None	None	11.4035		GSE44104	GSM1078996	None	None	None	8.54303		GSE44104	GSM1078996	None	None	None	9.92035		GSE44104	GSM1078996	None	None	None	12.6284		GSE44104	GSM1078996	None	None	None	11.5798		GSE44104
GSE44104	GSM1078997	None	None	None	5.2854		GSE44104	GSM1078997	None	None	None	3.80735		GSE44104	GSM1078997	None	None	None	11.8178		GSE44104	GSM1078997	None	None	None	8.98868		GSE44104	GSM1078997	None	None	None	10.1137		GSE44104	GSM1078997	None	None	None	12.4414		GSE44104	GSM1078997	None	None	None	11.5162		GSE44104
GSE44104	GSM1078998	None	None	None	6.93074		GSE44104	GSM1078998	None	None	None	7.42626		GSE44104	GSM1078998	None	None	None	9.24793		GSE44104	GSM1078998	None	None	None	3.32193		GSE44104	GSM1078998	None	None	None	10.5265		GSE44104	GSM1078998	None	None	None	11.4553		GSE44104	GSM1078998	None	None	None	11.2854		GSE44104
GSE44104	GSM1078999	None	None	None	7.53138		GSE44104	GSM1078999	None	None	None	5.45943		GSE44104	GSM1078999	None	None	None	11.3614		GSE44104	GSM1078999	None	None	None	9.17243		GSE44104	GSM1078999	None	None	None	10.1611		GSE44104	GSM1078999	None	None	None	12.3021		GSE44104	GSM1078999	None	None	None	11.4615		GSE44104
GSE44104	GSM1079000	None	None	None	6.64386		GSE44104	GSM1079000	None	None	None	7.64386		GSE44104	GSM1079000	None	None	None	8.93958		GSE44104	GSM1079000	None	None	None	3.58496		GSE44104	GSM1079000	None	None	None	10.1548		GSE44104	GSM1079000	None	None	None	11.2015		GSE44104	GSM1079000	None	None	None	11.2473		GSE44104
GSE44104	GSM1079001	None	None	None	5.32193		GSE44104	GSM1079001	None	None	None	3.80735		GSE44104	GSM1079001	None	None	None	11.4142		GSE44104	GSM1079001	None	None	None	8.30834		GSE44104	GSM1079001	None	None	None	10.0782		GSE44104	GSM1079001	None	None	None	12.4083		GSE44104	GSM1079001	None	None	None	11.5324		GSE44104
GSE44104	GSM1079002	None	None	None	5.45943		GSE44104	GSM1079002	None	None	None	2.32193		GSE44104	GSM1079002	None	None	None	11.5507		GSE44104	GSM1079002	None	None	None	8.67596		GSE44104	GSM1079002	None	None	None	10.0821		GSE44104	GSM1079002	None	None	None	12.4976		GSE44104	GSM1079002	None	None	None	11.4424		GSE44104
GSE44104	GSM1079003	None	None	None	8.24317		GSE44104	GSM1079003	None	None	None	9.92926		GSE44104	GSM1079003	None	None	None	9.25503		GSE44104	GSM1079003	None	None	None	5.88264		GSE44104	GSM1079003	None	None	None	11.4702		GSE44104	GSM1079003	None	None	None	13.4394		GSE44104	GSM1079003	None	None	None	10.4294		GSE44104
GSE44104	GSM1079004	None	None	None	13.7364		GSE44104	GSM1079004	None	None	None	12.06		GSE44104	GSM1079004	None	None	None	13.5929		GSE44104	GSM1079004	None	None	None	7.65821		GSE44104	GSM1079004	None	None	None	11.3815		GSE44104	GSM1079004	None	None	None	12.9187		GSE44104	GSM1079004	None	None	None	9.36851		GSE44104
GSE44104	GSM1079005	None	None	None	13.9705		GSE44104	GSM1079005	None	None	None	12.4876		GSE44104	GSM1079005	None	None	None	11.9622		GSE44104	GSM1079005	None	None	None	7.41785		GSE44104	GSM1079005	None	None	None	10.7364		GSE44104	GSM1079005	None	None	None	12.3332		GSE44104	GSM1079005	None	None	None	7.6865		GSE44104
GSE44104	GSM1079006	None	None	None	11.1605		GSE44104	GSM1079006	None	None	None	10.7465		GSE44104	GSM1079006	None	None	None	6.02237		GSE44104	GSM1079006	None	None	None	9.19229		GSE44104	GSM1079006	None	None	None	12.0543		GSE44104	GSM1079006	None	None	None	11.9148		GSE44104	GSM1079006	None	None	None	9.92926		GSE44104
GSE44104	GSM1079007	None	None	None	12.6341		GSE44104	GSM1079007	None	None	None	11.6609		GSE44104	GSM1079007	None	None	None	1		GSE44104	GSM1079007	None	None	None	10.6653		GSE44104	GSM1079007	None	None	None	11.4712		GSE44104	GSM1079007	None	None	None	12.2624		GSE44104	GSM1079007	None	None	None	9.98584		GSE44104
GSE44104	GSM1079008	None	None	None	12.4712		GSE44104	GSM1079008	None	None	None	13.1413		GSE44104	GSM1079008	None	None	None	12.8418		GSE44104	GSM1079008	None	None	None	10.6917		GSE44104	GSM1079008	None	None	None	11.7385		GSE44104	GSM1079008	None	None	None	11.8948		GSE44104	GSM1079008	None	None	None	9.11114		GSE44104
GSE44104	GSM1079009	None	None	None	12.7271		GSE44104	GSM1079009	None	None	None	9.01402		GSE44104	GSM1079009	None	None	None	11.374		GSE44104	GSM1079009	None	None	None	8.74483		GSE44104	GSM1079009	None	None	None	10.5527		GSE44104	GSM1079009	None	None	None	10.3945		GSE44104	GSM1079009	None	None	None	10.4315		GSE44104
GSE44104	GSM1079010	None	None	None	13.8794		GSE44104	GSM1079010	None	None	None	11.584		GSE44104	GSM1079010	None	None	None	12.919		GSE44104	GSM1079010	None	None	None	10.3597		GSE44104	GSM1079010	None	None	None	10.8162		GSE44104	GSM1079010	None	None	None	12.9263		GSE44104	GSM1079010	None	None	None	9.72962		GSE44104
GSE44104	GSM1079011	None	None	None	11.2562		GSE44104	GSM1079011	None	None	None	12.6448		GSE44104	GSM1079011	None	None	None	11.3146		GSE44104	GSM1079011	None	None	None	9.91289		GSE44104	GSM1079011	None	None	None	10.3061		GSE44104	GSM1079011	None	None	None	13.0588		GSE44104	GSM1079011	None	None	None	8.25739		GSE44104
GSE44104	GSM1079012	None	None	None	11.2318		GSE44104	GSM1079012	None	None	None	10.6008		GSE44104	GSM1079012	None	None	None	11.6715		GSE44104	GSM1079012	None	None	None	10.6339		GSE44104	GSM1079012	None	None	None	10.021		GSE44104	GSM1079012	None	None	None	13.0093		GSE44104	GSM1079012	None	None	None	10.1306		GSE44104
GSE44104	GSM1079013	None	None	None	5.52356		GSE44104	GSM1079013	None	None	None	1.58496		GSE44104	GSM1079013	None	None	None	7.92481		GSE44104	GSM1079013	None	None	None	1		GSE44104	GSM1079013	None	None	None	12.196		GSE44104	GSM1079013	None	None	None	9.74987		GSE44104	GSM1079013	None	None	None	8.82972		GSE44104
GSE44104	GSM1079014	None	None	None	12.2712		GSE44104	GSM1079014	None	None	None	11.8925		GSE44104	GSM1079014	None	None	None	11.8765		GSE44104	GSM1079014	None	None	None	9.66		GSE44104	GSM1079014	None	None	None	10.9016		GSE44104	GSM1079014	None	None	None	12.6165		GSE44104	GSM1079014	None	None	None	10.3276		GSE44104
GSE44104	GSM1079015	None	None	None	11.3476		GSE44104	GSM1079015	None	None	None	9.80896		GSE44104	GSM1079015	None	None	None	7.59991		GSE44104	GSM1079015	None	None	None	9.19967		GSE44104	GSM1079015	None	None	None	11.4767		GSE44104	GSM1079015	None	None	None	10.5068		GSE44104	GSM1079015	None	None	None	8.46352		GSE44104
GSE44104	GSM1079016	None	None	None	12.732		GSE44104	GSM1079016	None	None	None	13.0888		GSE44104	GSM1079016	None	None	None	12.708		GSE44104	GSM1079016	None	None	None	8.99152		GSE44104	GSM1079016	None	None	None	11.0251		GSE44104	GSM1079016	None	None	None	12.7337		GSE44104	GSM1079016	None	None	None	9.05799		GSE44104
GSE44104	GSM1079017	None	None	None	10.2192		GSE44104	GSM1079017	None	None	None	8.42206		GSE44104	GSM1079017	None	None	None	9.43045		GSE44104	GSM1079017	None	None	None	8.50779		GSE44104	GSM1079017	None	None	None	8.76155		GSE44104	GSM1079017	None	None	None	10.4696		GSE44104	GSM1079017	None	None	None	8.7211		GSE44104
GSE44104	GSM1079018	None	None	None	12.0365		GSE44104	GSM1079018	None	None	None	9.35755		GSE44104	GSM1079018	None	None	None	12.4019		GSE44104	GSM1079018	None	None	None	10.29		GSE44104	GSM1079018	None	None	None	9.98299		GSE44104	GSM1079018	None	None	None	12.0063		GSE44104	GSM1079018	None	None	None	9.65105		GSE44104
GSE44104	GSM1079019	None	None	None	13.2699		GSE44104	GSM1079019	None	None	None	8.26679		GSE44104	GSM1079019	None	None	None	12.8451		GSE44104	GSM1079019	None	None	None	9.10329		GSE44104	GSM1079019	None	None	None	11.2819		GSE44104	GSM1079019	None	None	None	12.0895		GSE44104	GSM1079019	None	None	None	9.94837		GSE44104
GSE44104	GSM1079020	None	None	None	11.5632		GSE44104	GSM1079020	None	None	None	9.99152		GSE44104	GSM1079020	None	None	None	12.5413		GSE44104	GSM1079020	None	None	None	8.15482		GSE44104	GSM1079020	None	None	None	12.1302		GSE44104	GSM1079020	None	None	None	13.0269		GSE44104	GSM1079020	None	None	None	9.63481		GSE44104
GSE44104	GSM1079021	None	None	None	14.4471		GSE44104	GSM1079021	None	None	None	12.2814		GSE44104	GSM1079021	None	None	None	13.4815		GSE44104	GSM1079021	None	None	None	12.3191		GSE44104	GSM1079021	None	None	None	10.4041		GSE44104	GSM1079021	None	None	None	12.4385		GSE44104	GSM1079021	None	None	None	10.5216		GSE44104
GSE44104	GSM1079022	None	None	None	11.8887		GSE44104	GSM1079022	None	None	None	10.0593		GSE44104	GSM1079022	None	None	None	11.8218		GSE44104	GSM1079022	None	None	None	6.35755		GSE44104	GSM1079022	None	None	None	10.5343		GSE44104	GSM1079022	None	None	None	11.2222		GSE44104	GSM1079022	None	None	None	9.23601		GSE44104
GSE44104	GSM1079023	None	None	None	12.6591		GSE44104	GSM1079023	None	None	None	9.7039		GSE44104	GSM1079023	None	None	None	10.6926		GSE44104	GSM1079023	None	None	None	10.196		GSE44104	GSM1079023	None	None	None	10.4062		GSE44104	GSM1079023	None	None	None	12.692		GSE44104	GSM1079023	None	None	None	8.5157		GSE44104
GSE44104	GSM1079024	None	None	None	13.4967		GSE44104	GSM1079024	None	None	None	11.6738		GSE44104	GSM1079024	None	None	None	11.1718		GSE44104	GSM1079024	None	None	None	9.53138		GSE44104	GSM1079024	None	None	None	11.3896		GSE44104	GSM1079024	None	None	None	10.8416		GSE44104	GSM1079024	None	None	None	10.0634		GSE44104
GSE44104	GSM1079025	None	None	None	12.7897		GSE44104	GSM1079025	None	None	None	12.6519		GSE44104	GSM1079025	None	None	None	12.3225		GSE44104	GSM1079025	None	None	None	11.2015		GSE44104	GSM1079025	None	None	None	11.6096		GSE44104	GSM1079025	None	None	None	12.0238		GSE44104	GSM1079025	None	None	None	10.242		GSE44104
GSE44104	GSM1079026	None	None	None	12.7385		GSE44104	GSM1079026	None	None	None	9.3443		GSE44104	GSM1079026	None	None	None	11.5551		GSE44104	GSM1079026	None	None	None	8.07682		GSE44104	GSM1079026	None	None	None	9.06878		GSE44104	GSM1079026	None	None	None	10.8834		GSE44104	GSM1079026	None	None	None	9.6987		GSE44104
GSE44104	GSM1079027	None	None	None	10.7381		GSE44104	GSM1079027	None	None	None	6.30378		GSE44104	GSM1079027	None	None	None	11.9311		GSE44104	GSM1079027	None	None	None	4.16993		GSE44104	GSM1079027	None	None	None	11.3449		GSE44104	GSM1079027	None	None	None	8.99435		GSE44104	GSM1079027	None	None	None	9.80735		GSE44104
GSE44104	GSM1079028	None	None	None	12.2312		GSE44104	GSM1079028	None	None	None	11.6569		GSE44104	GSM1079028	None	None	None	9.37721		GSE44104	GSM1079028	None	None	None	9.90238		GSE44104	GSM1079028	None	None	None	11.2998		GSE44104	GSM1079028	None	None	None	12.4831		GSE44104	GSM1079028	None	None	None	8.87344		GSE44104
GSE44104	GSM1079029	None	None	None	13.1314		GSE44104	GSM1079029	None	None	None	12.3493		GSE44104	GSM1079029	None	None	None	12.354		GSE44104	GSM1079029	None	None	None	10.3945		GSE44104	GSM1079029	None	None	None	11.8321		GSE44104	GSM1079029	None	None	None	13.3191		GSE44104	GSM1079029	None	None	None	9.38802		GSE44104
GSE44104	GSM1079030	None	None	None	11.9318		GSE44104	GSM1079030	None	None	None	11.6294		GSE44104	GSM1079030	None	None	None	12.3945		GSE44104	GSM1079030	None	None	None	4.32193		GSE44104	GSM1079030	None	None	None	10.6891		GSE44104	GSM1079030	None	None	None	12.1189		GSE44104	GSM1079030	None	None	None	7.01123		GSE44104
GSE44104	GSM1079031	None	None	None	13.51		GSE44104	GSM1079031	None	None	None	12.7134		GSE44104	GSM1079031	None	None	None	10.2396		GSE44104	GSM1079031	None	None	None	12.0526		GSE44104	GSM1079031	None	None	None	12.3049		GSE44104	GSM1079031	None	None	None	13.5516		GSE44104	GSM1079031	None	None	None	11.3083		GSE44104
GSE52460	GSM1257890	None	None	None	8.25267		GSE52460	GSM1257890	None	None	None	10.0238		GSE52460	GSM1257890	None	None	None	6.32193		GSE52460	GSM1257890	None	None	None	5.55459		GSE52460	GSM1257890	None	None	None	10.7624		GSE52460	GSM1257890	None	None	None	10.1434		GSE52460	GSM1257890	None	None	None	8.45121		GSE52460
GSE52460	GSM1257891	None	None	None	9.16239		GSE52460	GSM1257891	None	None	None	8.45943		GSE52460	GSM1257891	None	None	None	5.16993		GSE52460	GSM1257891	None	None	None	11.4486		GSE52460	GSM1257891	None	None	None	12.2015		GSE52460	GSM1257891	None	None	None	12.0403		GSE52460	GSM1257891	None	None	None	8.96867		GSE52460
GSE52460	GSM1257892	None	None	None	7		GSE52460	GSM1257892	None	None	None	9.44708		GSE52460	GSM1257892	None	None	None	5.16993		GSE52460	GSM1257892	None	None	None	6.76818		GSE52460	GSM1257892	None	None	None	7.50779		GSE52460	GSM1257892	None	None	None	12.0512		GSE52460	GSM1257892	None	None	None	7.24793		GSE52460
GSE52460	GSM1257893	None	None	None	9.72451		GSE52460	GSM1257893	None	None	None	9.64926		GSE52460	GSM1257893	None	None	None	5.72792		GSE52460	GSM1257893	None	None	None	8.8857		GSE52460	GSM1257893	None	None	None	12.1991		GSE52460	GSM1257893	None	None	None	10.9226		GSE52460	GSM1257893	None	None	None	8.53138		GSE52460
GSE52460	GSM1257894	None	None	None	9.0607		GSE52460	GSM1257894	None	None	None	7.78136		GSE52460	GSM1257894	None	None	None	6.6865		GSE52460	GSM1257894	None	None	None	9		GSE52460	GSM1257894	None	None	None	12.0262		GSE52460	GSM1257894	None	None	None	9.47776		GSE52460	GSM1257894	None	None	None	8.66178		GSE52460
GSE52460	GSM1257895	None	None	None	10.6996		GSE52460	GSM1257895	None	None	None	7.91886		GSE52460	GSM1257895	None	None	None	6.56986		GSE52460	GSM1257895	None	None	None	9.66		GSE52460	GSM1257895	None	None	None	11.9538		GSE52460	GSM1257895	None	None	None	11.8903		GSE52460	GSM1257895	None	None	None	8.35315		GSE52460
GSE52460	GSM1257897	None	None	None	13.0509		GSE52460	GSM1257897	None	None	None	8.50383		GSE52460	GSM1257897	None	None	None	6.71425		GSE52460	GSM1257897	None	None	None	10.5333		GSE52460	GSM1257897	None	None	None	12.0522		GSE52460	GSM1257897	None	None	None	11.0133		GSE52460	GSM1257897	None	None	None	7.59246		GSE52460
GSE52460	GSM1257898	None	None	None	8.45533		GSE52460	GSM1257898	None	None	None	10.7279		GSE52460	GSM1257898	None	None	None	5.64386		GSE52460	GSM1257898	None	None	None	8.03342		GSE52460	GSM1257898	None	None	None	11.9414		GSE52460	GSM1257898	None	None	None	12.2246		GSE52460	GSM1257898	None	None	None	8.89178		GSE52460
[truncated: 17 more columns]

## Sheet: all_
FOLR1					NaPi2b(SLC34A2)					MSLN					B7-H4					TROP2					MUC1					ERBB3					CD74					TM4SF1					VEGF
Clear	Endometrioid	Mucinous	Serous		Clear	Endometrioid	Mucinous	Serous		Clear	Endometrioid	Mucinous	Serous		Clear	Endometrioid	Mucinous	Serous		Clear	Endometrioid	Mucinous	Serous		Clear	Endometrioid	Mucinous	Serous		Clear	Endometrioid	Mucinous	Serous		Clear	Endometrioid	Mucinous	Serous		Clear	Endometrioid	Mucinous	Serous		Clear	Endometrioid	Mucinous	Serous
11.1267	9.6865	8.13443	10.5784		10.6812	11.0928	6.42626	7.8392		7.87652	9.30606	9.39017	8.96867		11.043	10.2264	6.55459	8.90989		10.6221	12.8152	10.69	10.0458		11.6533	13.0539	13.2282	10.4898		9.41996	9.62022	10.7013	7.45121		8.9629	11.4574	9.07146	11.527		7.52356	10.6935	12.4643	11.5536		10.0375	10.0928	9.85798	8.78463
10.8681	7.08746	8.77808	14.2814		10.6384	6.33985	8.43463	10.3619		5.83289	5.61471	5.08746	11.9084		10.1774	3.45943	5.67243	10.3026		10.1586	11.8665	9.51964	10.9285		12.2345	9.47371	10.242	12.8086		10.1662	7.55459	8.89785	9.10066		7.9542	10.0768	10.3038	10.196		13.457	10.4553	11.1215	12.2291		10.4471	8.45943	8.55075	10.6119
12.0137	12.9322	6.78136	12.1072		10.865	11.8634	4.9542	10.2703		10.0028	11.23	6.35755	10.988		13.5878	9.50779	4.52356	8.71425		12.2536	9.13443	8.66534	8.55075		12.9454	13.0686	8.48382	12.4971		9.87036	9.36413	6.79442	7.85798		9.27612	11.4003	8.53138	11.9582		11.4873	7.60733	7.88874	10.8948		10.2033	9.18488	10.0084	10.2992
12.2787	10.9873	9.84392	13.2594		11.6046	10.2216	9.52748	9.48382		12.1812	9.76818	10.6874	10.9873		12.2387	8.98014	9.97154	9.87344		10.8392	9.66711	11.1737	10.2819		10.2491	11.0098	10.5746	12.8204		11.265	7.74819	9.61655	6.35755		10.3264	13.1588	11.0056	9.71081		11.5646	12.939	10.0307	11.1605		9.75656	10.6582	9.66711	11.3945
12.5744	7.49185	6.52356	12.958		12.2892	11.4435	8.24793	9.6987		9.64926	8.56224	9.33762	10.218		12.0265	8.68299	8.07146	8.41363		11.9506	12.2219	10.4939	11.8194		12.7145	12.4312	12.8731	10.8918		10.9166	9.8009	9.5216	9.00843		10.0126	12.8675	11.5245	9.79766		10.5294	8.92778	11.7194	12.6957		9.81378	9.24079	9.80735	9.83447
12.8469	10.9723	7.3837	11.9121		10.6284	11.4429	13.0227	10.5755		11.6786	10.6644	7.90689	10.2515		12.1969	10.7389	11.5985	8.84862		10.821	12.4291	12.6526	11.5324		11.8408	12.6122	12.8914	11.842		9.74483	9.91439	9.70563	9.20945		8.91588	10.2288	11.5406	8.68299		7.89482	11.8333	11.2609	11.7694		10.2644	10.5372	9.65105	11.1033
13.0126	11.7842	6.37504	11.2264		11.3146	8.72451	9.12412	13.1434		4.75489	4.75489	10.5661	11.8738		10.4409	9.90238	3.16993	10.3072		7.16993	10.0661	7.02237	9.8857		12.0365	9.76984	11.4858	13.4788		10.1408	9.46148	11.0423	9.59991		6.96578	8.79766	9.34207	12.6834		6.98868	11.3432	10.4136	11.9614		8.49185	9.56033	10.5147	12.0081
10.9129	9.12928	10.8711	10.3465		9.80252	10.3309	11.2621	9.74315		5.52356	5.45943	10.3772	8.34873		12.7887	9.35975	11.7777	7.18982		7.12928	10.7415	11.3426	5.52356		11.703	11.8711	12.6795	11.7883		10.3004	9.04439	9.12928	8.01681		9.19476	10.7649	12.6316	11.5401		11.3799	9.78953	10.8439	9.92333		7.74819	9.28077	10.3934	10.5999
13.1944	12.6858	6.06609	11.9031		11.0417	12.3772	2.32193	10.1228		13.4126	9.33539	4.90689	10.3945		11.5892	11.1183	5.20945	8.79766		12.3112	12.1491	10.1176	6.82018		13.9426	13.1322	12.3542	11.6913		10.2889	9.37069	10.6996	8.10852		10.0795	11.4404	11.0307	11.8826		11.8376	10.3619	10.792	9.71939		10.3685	10.0098	10.4808	10.8781
10.115	9.97011	9.77314	14.1077		10.5971	8.7211	7	10.5157		12.3174	4.9542	4.24793	12.4404		9.75822	6.06609	3.45943	7.67243		6.78136	11.1098	12.0553	11.332		13.0485	9.71596	14.179	13.0042		9.76321	8.94251	11.3326	9.77643		9.02237	9.56415	8.7879	10.7056		11.1966	10.7665	12.2438	11.9318		10.1072	9.41996	11.1712	10.9226
7.69349	13.3566	9.82655	13.5606		2	9.74651	9.50978	11.6064		3.58496	10.5868	10.6689	12.7836		7.21917	10.851	9.95274	10.3185		6.53916	12.2282	11.1561	12.1338		8.84862	12.5135	10.5575	13.0429		6.20945	9.32418	9.59805	10.4868		11.4964	11.2761	10.9887	10.9211		11.1299	11.0573	10.014	11.6475		10.3619	10.9651	9.65105	9.74483
12.0898	5.35755	6.50779	13.3112		11.617	4.75489	8.22882	11.0708		5.72792	1	9.31967	12.3021		8.50383	4.80735	8.04985	11.6078		12.0255	9.37938	10.4757	11.8734		9.01681	11.8376	12.8555	12.4491		10.9001	8.75489	9.50184	8.49586		9.57175	7.8009	11.5073	12.4073		8.26679	7.8009	11.7017	11.9016		7.98299	9.97441	9.78953	11.2372
9.03892	12.0444	7.35755	14.4133		9.79116	12.5864	13.0044	11.525		11.794	11.7653	7.88264	12.3869		10.3663	7.49185	11.5798	12.0741		8.76818	8.87652	12.6341	11.716		12.4916	11.7142	12.8729	12.5105		8.96	8.01681	9.6865	9.14466		11.0566	13.639	11.5221	10.7339		11.224	9.81218	11.2426	11.0147		11.6152	11.168	9.633	10.102
11.7448	6.33985	6.35755	13.5195		8.93664	6.94251	9.10852	9.44915		2	9.45327	10.5517	11.9043		8.85487	6.39232	3.16993	10.2586		10.014	5.9542	7.01123	11.4553		13.3288	10.1774	11.4707	11.0934		10.8948	7.43463	11.0272	9.53722		7.81378	12.6631	9.32643	7.94251		10.8025	6.49185	10.3987	10.1098		8.91289	10.8265	10.4998	11.1033
13.1846	6.72792	8.67596	13.3681		7.08746	9.34207	7.17991	11.2384		4.32193	5.49185	8.36632	12.1662		9.03617	6	6.02237	9.64746		10.1098	9.87344	10.8626	11.8906		12.7709	10.1737	12.6662	11.7185		9.3015	8.97154	10.6239	9.32867		9.98868	9.2854	8.87652	10.6411		11.3454	10.1737	12.2396	11.0286		8.76487	10.2726	11.6644	10.275
11.7507	6.24793	10.8564	10.4564		8.54689	5.16993	11.2479	11.0161		9.03067	2.32193	10.363	9.91439		7.22882	5.67243	11.764	6.59991		8.04985	4.90689	11.3287	12.1482		12.1954	6.85798	12.6658	12.5644		9.52356	7.40939	9.11374	9.45121		7.39232	7.72792	12.6177	10.6627		10.2958	8.224	10.8297	12.5941		9.09011	10.9944	10.3794	10.8376
7.54689	11.2186	6.04439	11.941		6.96578	7.09803	2	9.5812		7.53138	2.80735	4.85798	9.74147		6.74147	6.6865	5.16993	11.2906		7.8392	7.11894	10.0993	11.5939		11.7707	10.7871	12.3371	11.8715		9.03892	10.9211	10.6812	8.77479		9.32193	9.31288	11.0126	7.7879		6.87036	8.81378	10.7748	9.42836		12.0498	10.6266	10.4635	11.0908
3.58496	8.07682	9.75489	12.2706		3.16993	10.5294	6.97728	9.55842		6.61471	9.20457	4.16993	9.72451		6.59991	8.35755	3.45943	10.8463		10.1787	12.1696	12.0389	12.4686		10.8819	12.1089	14.1626	13.2187		7.15987	9.46557	11.3157	9.83289		12.5892	11.8669	8.76818	11.4548		9.29462	11.0077	12.2273	12.9114		11.7091	9.94398	11.1548	10.3231
9.67243	13.2988	6.30378	11.2685		10.1874	9.52748	7.42626	10.3509		10.032	6.12928	10.4767	7.57743		6.22882	11.3696	7.94837	9.37504		8.42206	10.7117	11.2969	10.6644		13.2544	10.3934	12.5142	11.817		7.13955	9.74987	9.80574	8.99435		12.8156	10.6457	9.4818	10.983		8.86728	10.0348	8.78463	11.7249		12.3418	10.7682	11.6644	10.7288
7.45121	6.62936		11.9841		8.60733	11.0021		9.59059		6.10852	9.24317		11.3021		6.84549	8.3837		9.19229		7.93664	12.1932		12.1755		10.9556	11.7039		11.5304		10.5565	9.21917		9.28309		8.54689	12.2378		8.11894		6.40939	10.8416		11.8922		10.8603	9.04712		10.8186
8.2854	11.0808		12.7645		8.51175	9.68124		10.2621		7.81378	9.74147		11.6243		9.58684	10.1737		8.71425		10.2058	10.207		12.4144		12.8098	10.3923		12.0751		9.75822	8.10329		9.85953		10.4357	11.6996		10.0112		12.3769	11.5694		11.4051		11.785	11.1466		10.7364
10.3354	11.9524		11.9844		10.9359	10.4888		10.6138		6.47573	9.37504		11.5167		10.584	11.6339		11.3832		8.37069	10.5137		9.64205		11.8971	11.8494		12.6704		10.2981	9.08746		8.30378		10.8202	9.01959		10.3174		7.85175	13.2186		13.2581		10.9054	9.05528		11.0175
13.4246	12.0345		13.2969		9.91139	11.3337		11.1098		12.0678	10.7515		10.5068		12.2594	10.9901		10.4818		9.66888	12.2995		10.6384		11.4179	12.6275		12.8374		9.15987	9.5812		8.81378		12.2871	11.6479		12.6087		8.73132	11.3376		11.3202		10.4305	9.9901		8.82972
11.5836	6		13.7492		9.04166	6.74147		9.53722		9.44915	11.5981		12.4458		11.4517	6.70044		9.01959		8.66534	11.5656		10.4294		12.2656	10.7591		12.1836		9.79604	11.7566		9.59991		10.6092	9.52356		9.74483		9.91439	11.8803		11.6904		11.0654	10.2633		9.91289
6.45943	8		8.21917		12.365	9.07146		7.59246		3.32193	1		9.82655		12.099	6.53916		4.58496		11.9267	11.0835		8.29462		12.8798	9.11114		9.67243		8.97728	9.13955		6.45943		9.46964	10.3376		10.544		9.05528	9.01959		13.0888		11.9218	9.61102		10.9708
11.2866	10.1573		7.85175		9.07948	9.29921		7.7211		7.33092	9.43671		7.8009		9.06609	8.62571		5.70044		10.4998	12.1059		5.85798		12.6488	9.27845		8.10852		9.08481	10.2562		5.72792		13.0317	7.33092		13.3581		10.8963	10.8041		10.1898		10.5216	9.06878		10.1215
12.1507	11.5406		13.782		9.59432	10.8541		12.5452		8.75489	1		12.1415		12.2709	9.66		7.50779		10.7296	9.8857		11.0334		11.2574	11.31		12.2085		10.1111	8.18488		7.52356		10.4263	11.1376		11.1453		8.36632	10.6555		11.5177		9.44087	8.47978		11.7423
12.8794	12.463		11.6253		11.4035	10.0238		10.927		9.5216	6.18982		8.77149		12.7179	9.18735		9.41363		12.2417	10.3004		10.062		11.7964	7.91289		11.3636		9.90087	7.13955		8.11894		10.6294	8.65105		12.2174		8.59619	10.6812		11.5546		8.82337	11.2003		10.0458
13.4042	11.4984		11.9975		10.1523	8.92778		10.9151		9.20457	5.9542		10.4481		12.0025	5.20945		10.1573		8.81057	10.8711		10.4919		10.6502	11.3219		11.6702		9.99718	8.25267		7.42626		9.67243	10.4828		11.9091		8.48382	11.1286		10.5127		11.0815	8.72451		11.0403
10.1046	10.8525		9.39232		11.1911	10.2889		9.61839		9.30834	8.78463		9.05799		11.7936	7.58496		7.40088		10.7082	9.66888		7.88264		11.9392	10.7091		10.1137		10.0293	8.28077		8.34873		9.70217	11.3061		9.86882		10.352	11.6847		6.53916		11.2877	9.6865		11.6307
11.3476	6.18982		7.46761		10.8595	10.5488		10.5575		5.78136	4.39232		8.01123		12.6607	8.90989		3.58496		10.8564	10.8634		6.16993		10.545	6.2854		12.101		9.03067	7.90689		8.86419		12.9708	10.2384		11.286		11.2021	11.6573		7.53916		10.0444	9.92184		10.7091
12.0217	5.78136		9.68825		9.56033	4.39232		12.6707		7.60733	4.39232		8.75822		12.7262	4.32193		6.72792		9.70217	5.08746		9.80252		11.5517	5.80735		12.5471		11.5392	8.65821		9.35094		8.98868	6.04439		12.8366		11.7545	11.7385		9.93369		10.6591	9.81698		12.0039
11.6271	12.5734		9.24793		10.7756	10.9993		11.7052		5.52356	8.85798		7.85175		9.64746	11.0458		5.58496		11.4752	11.8994		10.7764		10.8154	10.5401		9.85175		10.6724	8.76818		8.48784		10.8971	10.7665		12.1693		9.25267	10.4294		10.2276		10.0795	9.22159		11.7549
7.04439	9.31515		8.64386		2	10.0307		7.29462		10.0334	6.6865		8.7039		6.9542	7.97154		5		5.16993	11.5826		8.72451		12.2399	10.115		9.78953		9.92481	9.10852		8		10.5784	10.6909		11.2009		11.4773	11.5608		7.33985		9.46557	10.4388		8.12412
11.3674	6.70044		8.62205		10.9016	9.32193		4.85798		12.7952	5.45943		6.39232		12.445	5.97728		2.80735		10.2854	9.85331		6.85798		12.8784	10.1548		10.8463		11.1611	8.95128		9.92035		13.0461	9.26444		8.85798		11.6755	10.1548		6.20945		11.4409	10.2538		11.1466
13.5315	13.7024		9.24079		11.1966	9.68475		11.9285		3.45943	10.0861		8.74483		11.4625	11.4969		9.28309		11.0258	8.74483		7.96578		6.08746	10.6321		11.4409		10.2009	9.46148		7.78136		8.93958	11.5651		11.6448		8.11374	9.3837		9.98299		10.3038	12.1734		11.8293
9.79116	6.20945		8.91588		10.2912	5.12928		11.4808		7.81378	2.32193		8.49185		9.76818	5.64386		7.40088		11.92	4.90689		9.89785		11.0532	6.83289		11.4635		9.54303	7.3837		7.91886		8.82337	7.70736		11.4502		12.6273	8.20457		12.1624		11.7566	10.9773		12.7063
9.18735	11.2021		8.97441		10.3707	7.08746		6.71425		1.58496	2.58496		9.37721		11.4105	6.67243		5.70044		5.20945	7.09803		8.03892		12.1273	10.7698		9.24079		10.3674	10.9046		7.82018		10.0512	9.29692		9.75154		13.5652	8.79442		6.89482		8.79442	10.6101		9.93958
10.9241	8.05528		7.66534		8.68299	10.5137		11.4594		2	9.18982		10.1662		12.042	8.33985		7.44294		8.48382	12.1545		6.61471		12.7588	12.0934		10.1098		10.6618	9.44915		7.76155		9.68299	11.8517		11.4868		10.2503	10.9929		7.33985		8.89482	9.92926		9.35315
9.49785	13.2776		10.1911		9.49785	9.50581		12.8642		6.67243	6.10852		9.85331		12.272	11.3482		6.74147		8.81698	10.69		9.26913		11.151	10.3718		11.9443		11.1737	9.72792		9.00843		11.3977	10.6248		12.9878		13.0602	10.0126		9.04985		10.6821	10.7465		11.3219
12.0838	9.72451		5.85798		8.30834	9.16239		10.9491		8.64386	10.3998		8.21432		13.2816	11.9986		5.12928		11.7069	12.2046		9.73132		11.6142	11.6711		10.0821		9.61471	9.85953		8.77808		9.70908	10.9001		13.3211		11.1085	11.5073		9.2738		10.6724	10.4252		10.7969
10.7125	6.59991		8.15482		8.51964	10.9844		12.0021		8.04439	9.224		9.1472		8.25267	8.36632		8.29462		10.9001	12.1755		8.59619		12.4594	11.6861		10.9374		8.32193	9.20212		8.82972		13.1286	12.2201		11.9604		9.99152	10.8242		8.61471		9.16239	9.02791		11.2088
10.1536	11.8226		7.36632		10.8502	10.2192		5.67243		6.75489	5		7.13955		12.8564	11.0348		3.45943		11.2461	11.3619		5.83289		11.2912	11.7202		8.40939		9.54689	9.00843		6		9.70044	10.6961		10.8657		10.42	9.66534		7.65821		8.41785	9.92333		11.0961
9.92481			9.72962		7.30378			11.1787		5.9542			8.49185		12.7597			5.32193		11.9181			7.75489		12.1671			11.1079		10.1267			9.10329		9.67243			8.37938		10.4888			4.32193		8.9629			10.6874
11.0728			9.28309		10.4115			9.13186		11.461			8.39232		11.9614			5.20945		10.3608			7.13955		11.4686			9.52552		8.93664			7.46761		9.14211			11.6133		12.6436			7.78136		10.3476			10.1111
8.85487			7.17991		7.79442			11.363		7.33985			7.96		8.11374			4.16993		9.76818			9.57175		9.34651			11.268		7.53916			9.87036		11.7039			11.7731		12.0974			7.33985		10.2372			11.7711
9.91139			8.79442		8.56986			10.5343		5.32193			9.13699		11.1618			7.81378		11.4808			10.7099		10.8588			10.5727		9.82337			8.24317		10.4543			10.151		13.5622			7.86419		8.6865			9.43463
12.8029			7.42626		9.15228			12.3026		9.2854			8.89482		10.9144			9.83447		7.07682			9.6865		11.2348			11.4737		8.75822			8.98299		9.60363			11.9502		12.5122			12.2264		10.6715			11.9043
10.7855			8.3443		11.5512			4.39232		9.20701			3.32193		11.8074			3.32193		10.4019			7.60733		12.0331			8.91588		9.31288			8.12928		10.1586			9.02237		12.2524			6.6865		11.4194			10.1737
12.7149			8.31288		7.8009			11.2784		8.61839			8.64746		10.4502			8.29921		10.7185			8.56224		10.6618			10.9248		8.23362			7.3837		8.25739			11.6869		11.1517			9.00562		11.3674			11.8723
11.647			8.36194		8.53138			10.7022		9.36194			9.07682		10.9672			10.8273		8.29462			8.33985		9.3443			12.3859		6.85798			9.46964		11.2691			12.9298		11.6591			11.1079		10.1007			11.2125
11.279			1.58496		10.9233			9.62936		10.4919			6.52356		10.9121			2.80735		11.9344			8.62571		11.5651			9.57743		10.1046			9.55075		10.007			12.5367		11.0532			7.60733		9.57743			10.0674
10.3163			8.224		10.9166			11.1649		6.45943			7.67948		10.5641			1.58496		8.34873			6.75489		11.8781			11.5651		10.2784			7.04439		10.8017			13.1049		7.83289			8.09803		10.8865			10.9009
13.4094			8.66534		9.89482			11.007		12.0526			6.91886		12.2444			8.96578		9.65284			11.0437		11.4025			11.0708		9.14211			8.80413		12.2718			11.2003		8.71425			8.56605		10.4157			11.1434
11.5661			8.27146		9.02237			8.57365		9.43045			8.47978		11.4341			8.77808		8.64386			8.14466		12.2476			11.1787		9.77643			9.0634		10.5906			11.9133		9.89633			9.93221		11.0478			13.0876
6.42626			7.92481		12.346			10.6321		3.16993			3.32193		12.0798			7.90689		11.9073			8.78463		12.8607			10.3805		8.9571			7.45121		9.44915			13.4003		9.03617			7.7879		11.9024			10.5028
11.2685			10.7928		9.0607			10.9322		7.30378			9.53722		9.04712			4.32193		10.4818			7.64386		12.6309			12.4735		9.06609			7.82018		13.0137			9.92184		10.8781			9.13699		10.5038			11.8556
12.1273			6.88264		9.57175			6.08746		8.73132			9.33316		12.2476			5.61471		10.7065			8.63662		11.2336			9.74651		10.0861			8.26679		10.403			8.79442		8.33985			6.59991		9.41574			9.94691
9.97154			7.8009		11.2027			8.74483		5.58496			8.99152		9.64566			6.67243		10.2597			8.87958		11.8005			11.9114		9.68124			8.08215		8.3443			12.1799		10.5536			10.7074		10.374			10.4189
8.62936			9.78463		10.7524			12.6062		4.08746			8.11374		11.2767			7.67243		9.42626			9.72622		12.3368			10.8941		9.73132			7.48382		11.1306			13.6322		12.4054			9.82814		9.87344			12.2636
			3.45943					8.82337					8.01123					7.91886					9.3015					10.8634					9.19229					10.6795					9.62571					10.7863
			7.71425					10.543					9.25267					9.11894					11.0688					11.3197					9.32643					11.7043					12.4171					11.6587
			2.80735					3.45943					8.24793					8.16993					7.15987					8.66178					6.12928					8.99435					7.11894					8.64386
			9.33539					12.9131					9.26913					10.4367					7.69349					10.3298					8.73471					12.7946					10.9498					11.9039
			8.14466					7.21917					5.67243					3.80735					8.3443					6.20945					7.62936					8.47168					6.33985					7.69349
			9.35094					11.2633					8.72792					9.8392					10.769					12.6976					9.03892					11.7474					9.54689					12.2811
			8.9629					10.2515					8.5812					6.93074					8.59991					12.0341					7.78136					12.5179					7.63662					11.2986
			8.90989					12.0731					9.00562					9.59619					11.3918					11.8599					8.9571					12.5684					9.36194					11.7207
			5.75489					5.85798					6.6865					4.9542					6.30378					7.29462					7.49985					10.4168					5.64386					9.87344
			8					12.4765					8.27146					4.16993					8.87036					11.5206					8.90989					11.9844					10.1396					11.1376
			8.3837					10.4747					8.61471					8.16491					7.3837					10.6926					7.05528					12.1399					9.67243					11.3382
			8.87652					7.46761					6.18982					8.29462					8.62571					10.7632					8.93958					12.4445					10.5411					11.6325
			8.64746					11.2889					8.73471					9.59805					9.93958					10.6856					9.64024					13.202					10.3696					10.9322
			9.21189					13.7009					10.4737					3.32193					8.29921					11.9679					7.49985					13.1846					10.0154					12.9181
			9.49586					13.1727					10.1624					8.23362					10.2889					9.69697					9.79442					9.98442					11.1787					11.9996
			9.51767					10.5108					10.1948					7.67948					9.40301					11.9035					9.51964					11.7121					9.83447					11.6083
			11.3393					11.6479					11.4497					11.1472					11.3859					12.6909					11.6869					11.6649					11.7694					12.7964
			12.1023					11.1299					13.0417					10.5167					11.4205					11.3987					10.5727					11.6878					12.36					11.6119
			11.8994					12.2201					9.09011					9.64024					11.0681					12.526					10.4471					13.5535					11.5594					11.0217
			10.7903					11.4651					8.85487					10.1421					9.71253					11.6931					10.1536					11.6537					11.6799					11.1209
			12.5233					9.40301					11.7532					7.62936					11.0788					11.6952					9.66534					10.3869					10.4878					11.4105
			13.9269					11.9458					12.7883					12.2524					12.3264					13.8906					10.23					11.7052					11.7669					11.8102
			13.4033					11.3449					9.81057					10.944					10.7674					11.0334					9.15735					12.3764					11.9762					11.8138
			9.89482					11.3515					12.2285					5.04439					11.6207					11.7797					9.83289					11.4964					11.7402					8.09276
			11.8065					9.87344					11.2354					10.4105					10.8001					10.9403					10.8626					11.9633					11.8392					9.94105
			11.7039					7.89482					9.47168					9.01402					10.7151					10.7903					9.35755					11.0375					10.1421					11.7719
			10.8688					9.39232					10.1624					10.2456					10.5008					11.9968					9.14211					11.4564					11.0815					11.4712
			10.8541					11.1402					10.1319					10.8162					11.375					13.0701					10.375					11.4073					10.6211					10.4019
			12.528					10.4126					11.757					7.14975					11.5093					12.3393					9.37721					11.5589					10.5651					9.23122
			13.1709					9.10329					11.5684					9.57365					8.45533					12.3655					9.05799					10.7764					10.944					12.3168
			8.72792					9.33316					10.7822					10.0888					10.683					10.2082					10.2586					9.74987					10.3619					9.89633
			10.2784					9.43254					10.5118					10.8925					10.4388					11.9876					10.6339					11.7903					11.6179					10.5362
			12.6472					10.1599					11.1724					11.6124					8.46352					12.3891					9.87498					11.6662					12.8925					11.6733
			14.5427					9.01681					6.49185					10.4062					9.89785					12.1383					8.90388					11.2674					9.29692					11.8796
			10.2131					9.89633					12.4502					10.5038					11.7279					12.2255					9.61287					13.7218					11.207					11.5821
			11.6636					9.89785					11.2946					9.31741					10.6156					12.0821					9.49185					13.0563					12.3509					10.7969
			13.4472					10.8788					10.1674					11.2633					12.4307					12.4445					10.3242					12.7226					11.5392					10.207
			14.7853					10.5915					11.3696					12.2435					12.8208					13.5689					8.65464					10.7715					11.0182					11.8556
			13.7944					9.39232					11.1118					10.7649					10.6839					12.4049					10.1812					10.4221					8.83289					11.3055
			10.9469					12.6472					9.60918					9.95128					12.5498					12.411					9.74987					11.1529					11.7591					11.8564
			11.3945					11.0901					8.64024					10.3242					8.74819					12.8958					9.97298					12.3953					8.53138					11.0464
			11.5333					9.35315					10.23					4.70044					10.6119					11.0921					9.83763					12.4833					12.51					11.2402
			15.0631					11.4383					12.245					10.0808					11.3636					11.8506					8.70736					12.5137					11.3647					10.1124
			11.2975					8.9571					11.4089					12.0084					12.0244					10.3869					10.2095					10.0607					11.4046					11.3608
			14.2888					11.6931					10.3509					8.59246					10.255					9.50383					8.67596					9.15987					6.16993					11.7211
			11.5911					9.55075					12.5599					10.3772					11.6974					11.9701					10.062					10.2877					11.4838					11.5191
			14.9152					7.8009					11.0098					10.7082					10.5689					12.3775					8.58496					10.6266					10.9658					11.2088
			10.8657					6.20945					8.86419					6.83289					10.5196					12.8865					12.1812					9.31741					10.944					12.7065
			14.6802					11.4788					13.4391					10.9687					11.6817					13.5739					9.82018					13.0002					10.825					11.2814
			12.557					10.2264					10.6384					11.0895					10.3443					11.7074					8.90689					12.2216					11.2021					10.196
			12.3581					10.6221					12.3845					9.81218					9.4818					11.0091					8.70736					9.63662					10.6284					11.6161
			5.16993					3.32193					5.04439					5.85798					4.08746					5.75489					5.39232					9.15987					8.98584					7.5157
			13.3142					12.4406					12.0105					12.4681					11.6443					12.7237					9.76487					13.0592					12.2155					11.5962
			13.0619					10.8033					11.8646					11.5226					12.9578					11.6852					10.4959					11.7578					11.0327					10.7151
			11.4284					10.0512					11.5661					10.341					10.6221					12.2955					9.23362					9.89026					9.44087					10.2131
			13.1914					10.8549					12.9699					12.8889					12.2538					11.8178					9.75989					12.3578					8.92778					10.5401
			10.2143					12.0967					11.327					9.86728					10.6008					12.8767					10.1046					10.1111					12.0158					10.9263
			12.1633					9.3015					11.0396					10.3443					10.1124					11.9407					8.89178					13.1746					11.9326					10.3354
			12.7147					9.633					11.9267					11.7339					11.0119					12.5969					9.94105					12.4323					12.0379					10.5784
			9.16993					9.20701					6.49185					8.64386					10.6671					8.42626					9.41151					12.5889					8.34873					10.6156
			12.0617					12.3041					8.86109					9.96434					11.7748					12.1555					9.83289					11.3123					8.2384					10.8533
			13.6194					9.23362					12.896					11.5911					9.0954					11.1459					9.783					11.2889					11.6944					11.0049
			10.7228					11.6004					11.577					12.956					8.72451					13.6656					10.4543					13.1578					12.5292					11.4793
			13.0698					10.0661					13.2063					11.6546					11.0641					11.151					10.4767					9.79604					12.6248					11.4517
			12.7889					11.2981					11.9403					7.05528					7.79442					13.3403					7					12.6202					11.2479					11.5255
			13.5694					8.35755					11.2264					9.79442					11.5023					10.7912					9.16742					10.062					11.3794					10.3083
			8.63662					8.45533					9.00562					7.65821					9.87344					9.23122					8.94251					8.84862					9.76818					11.1079
			9.85175					11.5957					12.758					11.3242					11.363					13.0102					9.84862					13.214					11.6724					12.2782
			12.32					10.6129					11.4131					11.0721					10.6528					12.6441					9.19476					13.3611					10.676					11.9451
			13.0721					9.87036					12.8832					10.1137					9.0634					12.7591					10.5304					13.416					12.1636					11.188
			13.2432					12.014					11.4184					9.36413					9.85643					11.6138					9.84549					12.1475					9.08215					11.6533
			12.0871					7.71425					12.8533					10.0224					10.3095					11.8078					9.59059					11.9954					11.1812					10.4231
			12.4722					11.5392					13.0305					9.74819					8.54303					13.3596					9.29462					12.4099					11.5934					10.7168
			12.4396					11.3219					11.716					9.98299					9.25739					12.2012					9.27612					11.8467					10.8106					10.2923
			11.8933					10.9248					10.1085					10.0334					11.4179					12.5333					9.81378					11.3032					10.5226					9.29002
			10.0593					10.988					10.5507					10.0566					12.1193					12.3219					9.80574					11.9118					10.3061					9.64024
			9.75822					11.4898					10.4398					3.45943					11.8634					11.9855					8.99435					12.0251					11.3393					9.5812
			12.815					10.9873					11.4686					9.75154					10.8803					12.1273					9.60918					12.5589					12.425					11.2324
			13.9196					10.5641					11.0888					11.3701					9.80896					11.5985					9.06609					13.0327					10.3049					10.7698
			11.2586					10.7665					12.58					8.76155					10.4179					12.9809					10.3163					12.5454					11.9215					11.5599
			12.6876					11.4635					11.3432					10.2252					9.10329					12.8719					10.5206					12.6253					13.3208					11.6344
			13.9917					14.0727					10.5187					11.4263					12.188					13.4365					10.3354					13.1622					11.5157					11.4341
			11.2615					9.19967					9.76155					11.0761					10.6184					10.0795					9.52748					10.1306					9.40088					12.6085
			12.1994					10.218					9.98442					11.9607					10.9929					11.8514					9.82337					12.1039					11.2784					11.6253
			11.2143					9.85487					10.1911					9.24793					6.50779					13.7153					7.33092					12.4793					11.6339					11.9701
			14.1654					11.0444					13.5252					6.42626					10.2644					9.36194					8.3837					8.8857					12.013					11.2149
			13.34					12.4089					11.2744					11.2282					12.0251					12.4213					10.0782					12.7828					12.1762					9.61287
			9.56605					10.2479					9.7039					6.24793					10.3696					12.9215					8.80413					10.8834					11.4014					9.73132
			11.0841					11.8142					7.60733					12.178					11.9498					12.3208					9.82018					10.9144					13.0375					11.8459
			13.4612					8.81698					10.1774					8.38802					11.3565					11.8803					9.76818					11.5541					11.952					10.0914
			12.0372					10.7117					11.3354					10.3242					11.1662					11.1085					9.35975					10.8811					11.4712					12.0921
			13.8225					11.1712					11.5396					12.1092					10.5324					11.2198					8.64386					11.9256					11.9586					11.3515
			11.1941					8.23362					8.50779					10.5245					11.4543					11.8994					9.3015					12.7471					10.3498					10.9737
			13.8852					10.6537					8.73471					9.60548					11.6502					11.0133					9.26209					11.1911					11.9118					9.9901
			12.7809					12.3731					12.5922					9.64386					10.1923					12.2046					8.55075					13.344					10.5187					9.69349
			7.80735					8.77808					6.44294					9.86264					9.47371					9.89936					7.30378					9.93369					10.4325					8.3443
			6.65821					7.10852					6.47573					5.61471					9.67948					7.34873					7.2384					10.3072					10.9432					8.36194
			11.7117					10.4635					9.33316					10.8009					11.0681					10.137					8.224					11.3432					11.9181					9.40939
			13.2414					8.15987					10.2889					10.8757					11.9388					10.444					7.96					8.78136					12.1677					11.9791
			11.3465					10.341					9.42626					8.00562					11.4268					10.3783					7.7879					10.6883					11.7406					10.3674
			5.39232					4.9542					6.89482					5.32193					6.20945					6.45943					4.64386					13.2853					12.3382					11.2871
			11.3242					11.6325					11.4346					11.1319					11.3707					12.676					11.6715					11.6502					11.7545					12.7814
			12.0858					11.1131					13.0251					10.4998					11.4041					11.3821					10.5565					11.6707					12.3435					11.5953
			11.8826					12.2033					9.07146					9.62205					11.0512					12.5093					10.4305					13.5369					11.5425					11.0049
			10.7748					11.4497					8.83605					10.1254					9.69697					11.6777					10.1383					11.6384					11.6644					11.1053
			12.5075					9.38586					11.7377					7.61471					11.0627					11.679					9.64926					10.3707					10.4717					11.395
			13.9098					11.9285					12.7711					12.2354					12.3092					13.8736					10.2119					11.6883					11.7499					11.7932
			13.3857					11.327					9.79279					10.9256					10.749					11.0161					9.13699					12.3589					11.9586					11.796
			9.87958					11.3359					12.2134					5					11.605					11.7645					9.81538					11.4813					11.7249					8.07682
			12.6713					11.4471					11.327					10.2082					9.08481					12.8556					10.5038					12.6089					13.3045					11.6179
			11.7908					9.85643					11.2192					10.3945					10.783					10.9241					10.8463					11.9473					11.823					9.92481
			13.9726					14.0537					10.4988					11.4067					12.1687					13.4175					10.3151					13.1432					11.4964					11.4147
			11.6874					7.87036					9.45533					8.99718					10.6978					10.7731					9.33985					11.021					10.1267					11.7557
			10.8525					9.37721					10.1459					10.23					10.4848					11.9812					9.1267					11.4404					11.0654					11.4553
			10.8361					11.1228					10.1137					10.7985					11.3576					13.0527					10.3576					11.3896					10.6027					10.3848
			12.1513					10.6248					11.7237					5.88264					11.4497					12.1254					8.19476					11.9414					11.1013					10.3432
			12.5093					10.3934					11.7381					7.12928					11.4903					12.3205					9.35755					11.5406					10.5459					9.21189
			11.5774					10.633					11.2408					10.2467					10.567					12.6434					8.7879					12.4635					11.7035					11.7198
			12.0644					8.86419					12.0495					12.5762					10.927					13.1688					8.93958					12.5105					12.4617					11.3652
			13.1539					9.08481					11.5512					9.55651					8.43879					12.3485					9.03892					10.7599					10.927					12.2998
			8.71081					9.31288					10.764					10.0701					10.6653					10.1886					10.2408					9.72962					10.3432					9.87805
			10.2597					9.41363					10.4929					10.8742					10.42					11.9694					10.6147					11.7719					11.5994					10.5177
			12.6314					10.1434					11.1567					11.5962					8.44708					12.3731					9.85953					11.6506					12.8769					11.6573
			14.5228					8.99435					6.45943					10.3859					9.87805					12.118					8.87958					11.2473					9.27612					11.8591
			11.2432					9.17991					9.74147					11.0573					10.599					10.0593					9.50779					10.1111					9.38154					12.5897
			12.917					11.7903					11.4671					9.78136					12.0112					12.8861					9.86573					12.5689					12.3066					11.0375
			10.1935					9.87805					12.4323					10.4848					11.7095					12.2073					9.59432					13.7038					11.1886					11.5637
			13.1097					7.84549					11.4605					9.91439					11.3548					13.0004					9.1267					12.3963					10.5536					10.5147
			13.8743					13.3069					12.5137					12.0937					12.2703					13.1309					9.50779					12.3498					11.813					11.1892
			12.3848					12.0748					11.1935					10.3185					11.7177					11.8823					8.45943					11.96					12.4147					11.3934
			13.4306					10.8626					10.1497					11.2461					12.4139					12.4278					10.3072					12.7061					11.5226					10.1898
			14.769					10.5755					11.3531					12.227					12.8045					13.5525					8.63662					10.7549					11.0021					11.8392
			13.7766					9.37287					11.0941					10.7465					10.6653					12.3869					10.1624					10.4041					8.81378					11.2877
			10.927					12.6278					9.58871					9.93074					12.5299					12.3912					9.72962					11.1331					11.7394					11.8368
			11.3761					11.0715					8.62205					10.3049					8.72792					12.8773					9.9542					12.3767					8.51175					11.0279
			11.5127					9.33092					10.2095					4.64386					10.5906					11.0715					9.81698					12.463					12.4896					11.2192
			12.1815					10.1997					9.96578					11.9429					10.9751					11.8337					9.80574					12.0861					11.2603					11.6073
			15.0437					11.4189					12.2255					10.062					11.3437					11.8309					8.6865					12.4941					11.3449					10.0928
			11.2802					8.93958					11.3923					11.9915					12.0077					10.3696					10.1923					10.043					11.3875					11.3437
			14.1362					9.98584					8.224					10.7985					9.50383					9.35315					9.88874					11.1561					11.6457					11.8017
			14.2705					11.6751					10.3332					8.57365					10.236					9.48382					8.65464					9.13955					6.12928					11.7026
			12.9469					10.2082					10.9794					10.8811					6.83289					12.2782					8.54303					12.1709					11.9915					10.6184
			13.6977					9.81057					12.5218					13.0441					11.6211					12.4846					9.64926					11.858					12.3666					10.7499
			11.5746					9.53333					12.543					10.3597					11.6804					11.9535					10.0444					10.2703					11.4666					11.5023
			14.8972					7.78136					10.9915					10.69					10.5498					12.3592					8.56605					10.6083					10.9469					11.1904
			10.8463					6.18982					8.84235					6.80735					10.4998					12.8669					12.1618					9.29692					10.9241					12.6872
			14.6636					11.462					13.4225					10.952					11.6649					13.5572					9.80252					12.9835					10.8082					11.2644
			12.5406					10.2107					10.6221					11.0728					10.3276					11.6909					8.88874					12.2049					11.1855					10.1799
			12.3412					10.6055					12.3677					9.79442					9.46352					10.9922					8.69					9.61839					10.611					11.5994
			5.16993					3.16993					5					5.83289					4					5.72792					5.39232					9.14466					8.97154					7.49985
			13.2963					12.4226					11.9926					12.4502					11.6266					12.7056					9.74651					13.0413					12.1975					11.5784
			13.0442					10.7855					11.8467					11.5048					12.9401					11.6676					10.4778					11.7402					11.0147					10.697
			11.411					10.0334					11.5488					10.3242					10.6046					12.2782					9.21675					9.87344					9.42417					10.196
			13.1749					10.8376					12.9535					12.8725					12.2375					11.8009					9.74315					12.3412					8.90989					10.5236
			10.196					12.0782					11.3083					9.84706					10.5812					12.8582					10.0861					10.0914					11.9972					10.9069
			12.1431					9.28077					11.0189					10.3231					10.0914					11.9204					8.87036					13.1543					11.9121					10.314
			12.6944					9.61102					11.9065					11.7134					10.9915					12.5765					9.92035					12.4118					12.0175					10.5575
			9.1472					9.18488					6.45943					8.61839					10.6457					8.40514					9.39017					12.5675					8.32643					10.5943
			12.0406					12.2831					8.8392					9.94251					11.7541					12.1344					9.81218					11.2912					8.21432					10.8321
			13.5972					9.20945					12.8738					11.5684					9.07146					11.1228					9.75989					11.2668					11.672					10.9823
			10.703					11.5807					11.5575					12.9363					8.7039					13.646					10.4346					13.1381					12.5098					11.4594
			11.4783					9.75656					9.14975					11.128					10.6795					11.4533					9.66178					11.8021					12.2521					11.0688
			13.05					10.0458					13.1864					11.6344					11.0437					11.1306					10.4574					9.77479					12.605					11.4315
			12.7663					11.2755					11.9177					7.03342					7.76818					13.3177					6.97728					12.5974					11.2252					11.5028
			13.551					8.33539					11.2076					9.77479					11.4838					10.7723					9.1472					10.043					11.3608					10.2889
			8.61839					8.43463					8.98584					7.63662					9.85331					9.20945					8.92184					8.82972					9.74819					11.0881
			9.83131					11.5765					12.7389					11.3049					11.3443					12.9912					9.82814					13.1951					11.6533					12.2592
			12.3015					10.5934					11.3945					11.0532					10.6339					12.6255					9.17493					13.3428					10.6564					11.9263
			13.0548					9.85175					12.8659					10.0954					9.04439					12.7417					10.5127					13.3989					12.1466					11.1712
			13.2243					11.9951					11.3998					9.3443					9.83605					11.5948					9.82655					12.1286					9.0634					11.6344
			12.0664					7.6865					12.8327					10.0014					10.2877					11.7871					9.56986					11.9748					11.1605					10.4019
			12.454					11.5206					13.0123					9.72792					8.51964					13.3414					9.2738					12.3915					11.5746					10.6978
			12.4229					11.3049					11.6991					9.96578					9.24079					12.1846					9.25739					11.8301					10.7936					10.2761
			11.8742					10.9054					10.0901					10.014					11.3987					12.5142					9.79442					11.2842					10.5038					9.27146
			10.0417					10.9701					10.5324					10.0389					12.1013					12.3044					9.7879					11.8941					10.2877					9.62205
			9.74147					11.4732					10.4231					3.45943					11.8467					11.9687					8.97728					12.0084					11.3225					9.56224
			12.796					10.9687					11.4497					9.73302					10.8611					12.1082					9.59059					12.5399					12.4062					11.2137
			13.9009					10.545					11.0694					11.3509					9.78953					11.5793					9.04712					13.0138					10.2866					10.7507
			11.1929					9.83289					10.1699					9.224					6.47573					13.6939					7.30378					12.4579					11.6119					11.9487
			11.239					10.7465					12.5606					8.74147					10.3977					12.9613					10.2969					12.5258					11.902					11.5401
			11.8807					9.86728					11.1085					5.72792					10.4798					8.45533					8.93369					9.91289					12.6131					9.88874
			11.8094					9.31515					10.4747					8.58871					10.1997					11.2866					7.82655					10.5411					11.6515					10.0835
			13.9217					12.8236					12.9562					9.27612					12.0423					12.357					10.4105					11.6257					12.2952					8.67948
			12.7058					9.87036					12.9267					10.1724					12.3103					10.6284					9.72281					10.0265					12.2375					9.51175
			13.6021					11.2866					11.9207					9.48784					11.774					12.9476					10.1485					12.6815					11.8293					10.5118
			12.2966					10.6211					11.1824					7.19967					11.294					13.0793					9.73132					11.7846					11.4346					11.5157
			12.3872					9.98726					9.55842					7.22882					10.1699					9.75656					8.13955					10.4221					11.7657					11.0987
			12.1013					10.5981					5.9542					9.00843					10.7065					10.9476					7.93074					9.39017					12.3595					11.8781

## Sheet: FOLR1
Dataset_ID	Sample_ID	Subtype	Prognosis_time	Prognosis	Gene_expression
GSE39204	GSM958059	Clear	None	None	11.1267
GSE39204	GSM958060	Clear	None	None	10.8681
GSE39204	GSM958061	Undifferentiated	None	None	4.85798
GSE39204	GSM958062	Clear	None	None	12.0137
GSE39204	GSM958063	Endometrioid	None	None	9.6865
GSE39204	GSM958064	Serous	None	None	10.5784
GSE39204	GSM958065	Serous_clear	None	None	13.7722
GSE39204	GSM958066	Mucinous	None	None	8.13443
GSE39204	GSM958067	Clear	None	None	12.2787
GSE39204	GSM958068	Clear	None	None	12.5744
GSE39204	GSM958069	Serous	None	None	14.2814
GSE39204	GSM958070	Clear	None	None	12.8469
GSE39204	GSM958071	Clear	None	None	13.0126
GSE39204	GSM958072	Endometrioid	None	None	7.08746
GSE39204	GSM958073	Serous	None	None	12.1072
GSE39204	GSM958074	Mucinous	None	None	8.77808
GSE39204	GSM958075	Serous	None	None	13.2594
GSE39204	GSM958076	Serous	None	None	12.958
GSE39204	GSM958077	Carcinoasarcoma	None	None	5.16993
GSE39204	GSM958078	Clear	None	None	10.9129
GSE39204	GSM958079	Serous	None	None	11.9121
GSE39204	GSM958080	Clear	None	None	13.1944
GSE39204	GSM958081	Serous	None	None	11.2264
GSE39204	GSM958082	Endometrioid	None	None	12.9322
GSE39204	GSM958083	Clear	None	None	10.115
GSE39204	GSM958084	Clear	None	None	7.69349
GSE39204	GSM958085	Endometrioid	None	None	10.9873
GSE39204	GSM958086	Serous	None	None	10.3465
GSE39204	GSM958087	Serous	None	None	11.9031
GSE39204	GSM958088	Clear	None	None	12.0898
GSE39204	GSM958089	Endometrioid	None	None	7.49185
GSE39204	GSM958090	Endometrioid	None	None	10.9723
GSE39204	GSM958091	Endometrioid	None	None	11.7842
GSE39204	GSM958092	Endometrioid	None	None	9.12928
GSE39204	GSM958093	Serous	None	None	14.1077
GSE39204	GSM958094	Serous	None	None	13.5606
GSE39204	GSM958095	Serous	None	None	13.3112
GSE39204	GSM958096	Clear	None	None	9.03892
GSE39204	GSM958097	Serous	None	None	14.4133
GSE39204	GSM958098	Serous	None	None	13.5195
GSE39204	GSM958099	Clear	None	None	11.7448
GSE39204	GSM958100	Undifferentiated	None	None	9.40514
GSE39204	GSM958101	Serous	None	None	13.3681
GSE39204	GSM958102	Endometrioid	None	None	12.6858
GSE39204	GSM958103	Endometrioid	None	None	9.97011
GSE39204	GSM958104	Endometrioid	None	None	13.3566
GSE39204	GSM958105	Serous	None	None	10.4564
GSE39204	GSM958106	Serous	None	None	11.941
GSE39204	GSM958107	Serous	None	None	12.2706
GSE39204	GSM958108	Serous	None	None	11.2685
GSE39204	GSM958109	Serous	None	None	11.9841
GSE39204	GSM958110	Serous	None	None	12.7645
GSE39204	GSM958111	Serous	None	None	11.9844
GSE39204	GSM958112	Endometrioid	None	None	5.35755
GSE39204	GSM958113	Serous	None	None	13.2969
GSE39204	GSM958114	Clear	None	None	13.1846
GSE39204	GSM958115	Serous	None	None	13.7492
GSE39204	GSM958116	Serous_low_grade	None	None	8.21917
GSE39204	GSM958117	Serous	None	None	7.85175
GSE39204	GSM958118	Serous	None	None	13.782
GSE39204	GSM958119	Serous	None	None	11.6253
GSE39204	GSM958120	Clear	None	None	11.7507
GSE39204	GSM958121	Endometrioid	None	None	12.0444
GSE39204	GSM958122	Serous	None	None	11.9975
GSE30161	GSM746861	Serous	22.8667	Dead	9.39232
GSE30161	GSM746862	Serous	86.0667	Alive	7.46761
GSE30161	GSM746863	Serous	19.8333	Dead	9.68825
GSE30161	GSM746864	Serous	12.5667	Dead	9.24793
GSE30161	GSM746865	Clear	29.9	Alive	7.54689
GSE30161	GSM746866	Serous	117.033	Alive	8.64386
GSE30161	GSM746867	Serous	32.1667	Dead	8.62205
GSE30161	GSM746868	Serous	24.9667	Dead	9.24079
GSE30161	GSM746869	Serous	15.8667	Dead	8.91588
GSE30161	GSM746870	Clear	1.63333	Dead	3.58496
GSE30161	GSM746871	Serous	15.6667	Dead	8.97441
GSE30161	GSM746872	Serous	97.4333	Dead	7.66534
GSE30161	GSM746873	Serous	66.4333	Alive	10.1911
GSE30161	GSM746874	Clear	41.2	Alive	9.67243
GSE30161	GSM746875	Serous	6.5	Alive	5.85798
GSE30161	GSM746876	Serous	40.4	Dead	8.15482
GSE30161	GSM746877	Serous	8.06667	Dead	7.36632
GSE30161	GSM746878	Serous	73.1667	Dead	9.72962
GSE30161	GSM746879	Serous	76.0667	Alive	9.28309
GSE30161	GSM746880	Serous	27.2667	Dead	7.17991
GSE30161	GSM746881	Transitional	110.5	Alive	8.85487
GSE30161	GSM746882	Serous	12.9	Dead	8.79442
GSE30161	GSM746883	Clear	21.9667	Alive	7.45121
GSE30161	GSM746884	Serous	52.6333	Dead	7.42626
GSE30161	GSM746885	Serous	32.8333	Dead	8.3443
GSE30161	GSM746886	Serous	7.9	Dead	8.31288
GSE30161	GSM746887	Serous	4.56667	Dead	8.36194
GSE30161	GSM746888	Undifferentiated	74.8667	Alive	5.70044
GSE30161	GSM746889	Serous	23.2333	Alive	1.58496
GSE30161	GSM746890	Serous	71.4333	Alive	8.224
GSE30161	GSM746891	Serous	23.4667	Dead	8.66534
GSE30161	GSM746892	Serous	52.0333	Dead	8.27146
GSE30161	GSM746893	Serous	34.7667	Dead	7.92481
GSE30161	GSM746894	Clear	56.9	Alive	8.2854
GSE30161	GSM746895	Serous	38.4	Dead	10.7928
GSE30161	GSM746896	None	50.9667	Dead	6.90689
GSE30161	GSM746897	Serous	140.267	Alive	6.88264
GSE30161	GSM746898	Serous	14.4667	Dead	7.8009
GSE30161	GSM746899	Serous	90.3333	Alive	9.78463
GSE30161	GSM746900	Serous	69.8333	Dead	3.45943
GSE30161	GSM746901	Endometrioid	4.16667	Alive	6.33985
GSE30161	GSM746902	Serous	32.9333	Alive	7.71425
GSE30161	GSM746903	Serous	121.467	Alive	2.80735
GSE30161	GSM746904	Serous	83.7667	Alive	9.33539
GSE30161	GSM746905	Serous	129.633	Alive	8.14466
GSE30161	GSM746906	Serous	75.0333	Dead	9.35094
GSE30161	GSM746907	Serous	93.1667	Dead	8.9629
GSE30161	GSM746908	Serous	24.7333	Dead	8.90989
GSE30161	GSM746909	Mucinous	3.13333	Dead	6.78136
GSE30161	GSM746910	Serous	20.9	Dead	5.75489
GSE30161	GSM746911	Serous	10.6	Dead	8
GSE30161	GSM746912	Serous	32.4333	Alive	8.3837
GSE30161	GSM746913	Serous	34.3667	Dead	8.87652
GSE30161	GSM746914	Serous	50.0333	Dead	8.64746
GSE30161	GSM746915	Serous	61.5333	Dead	9.21189
GSE30161	GSM746916	Serous	19.4	Dead	9.49586
GSE30161	GSM746917	None	6.93333	Alive	9.29921
GSE30161	GSM746918	Serous	55.4	Dead	9.51767
GSE38666	GSM947289	None	None	None	6.82018
GSE38666	GSM947290	None	None	None	7.08746
GSE38666	GSM947291	None	None	None	9.44708
GSE38666	GSM947292	None	None	None	7.78136
GSE38666	GSM947293	None	None	None	10.4231
GSE38666	GSM947294	None	None	None	5.72792
GSE38666	GSM947295	None	None	None	7.85175
GSE38666	GSM947296	None	None	None	8.25267
GSE38666	GSM947297	None	None	None	8.73809
GSE38666	GSM947298	None	None	None	8.47573
GSE38666	GSM947299	None	None	None	9.03892
GSE38666	GSM947300	None	None	None	9.16239
GSE38666	GSM947301	None	None	None	9.76487
GSE38666	GSM947302	None	None	None	7
GSE38666	GSM947303	None	None	None	8.12928
GSE38666	GSM947305	None	None	None	9.72451
GSE38666	GSM947306	None	None	None	9.0607
GSE38666	GSM947307	None	None	None	10.6996
GSE38666	GSM947309	None	None	None	13.0509
GSE38666	GSM947310	None	None	None	8.45533
GSE38666	GSM947311	None	None	None	9.04166
GSE20565	GSM516678	Serous	None	None	11.3393
GSE20565	GSM516679	Endometrioid	None	None	6.72792
GSE20565	GSM516680	Serous	None	None	12.1023
GSE20565	GSM516681	Serous	None	None	11.8994
GSE20565	GSM516683	Serous	None	None	10.7903
GSE20565	GSM516684	Serous	None	None	12.5233
GSE20565	GSM516685	Serous	None	None	13.9269
GSE20565	GSM516687	Serous	None	None	13.4033
GSE20565	GSM516688	Serous	None	None	9.89482
GSE20565	GSM516689	Mucinous	None	None	9.84392
GSE20565	GSM516691	Serous	None	None	11.8065
GSE20565	GSM516697	Serous	None	None	11.7039
GSE20565	GSM516698	Serous	None	None	10.8688
GSE20565	GSM516699	Serous	None	None	10.8541
GSE20565	GSM516700	Serous	None	None	12.528
GSE20565	GSM516702	Endometrioid	None	None	6.24793
GSE20565	GSM516703	Mucinous	None	None	6.52356
GSE20565	GSM516704	Serous	None	None	13.1709
GSE20565	GSM516706	Serous	None	None	8.72792
GSE20565	GSM516707	Serous	None	None	10.2784
GSE20565	GSM516708	Serous	None	None	12.6472
GSE20565	GSM516709	Serous	None	None	14.5427
GSE20565	GSM516711	Clear	None	None	10.3354
GSE20565	GSM516712	Mucinous	None	None	7.3837
GSE20565	GSM516713	Adenocarcinoma	None	None	13.5361
GSE20565	GSM516715	Serous	None	None	10.2131
GSE20565	GSM516720	Mucinous	None	None	6.37504
GSE20565	GSM516721	Clear	None	None	13.4246
GSE20565	GSM516723	Serous	None	None	11.6636
GSE20565	GSM516724	Serous	None	None	13.4472
GSE20565	GSM516725	Serous	None	None	14.7853
GSE20565	GSM516726	Serous	None	None	13.7944
GSE20565	GSM516727	Serous	None	None	10.9469
GSE20565	GSM516728	Mucinous	None	None	10.8711
GSE20565	GSM516730	Serous	None	None	11.3945
GSE20565	GSM516731	Serous	None	None	11.5333
GSE20565	GSM516734	Serous	None	None	15.0631
GSE20565	GSM516735	Brenner_Tumor	None	None	6.04439
GSE20565	GSM516739	Serous	None	None	11.2975
GSE20565	GSM516742	Serous	None	None	14.2888
GSE20565	GSM516743	Clear	None	None	11.5836
GSE20565	GSM516745	Serous	None	None	11.5911
GSE20565	GSM516747	Adenocarcinoma	None	None	7.2854
GSE20565	GSM516749	Serous	None	None	14.9152
GSE20565	GSM516750	Serous	None	None	10.8657
GSE20565	GSM516751	Mucinous	None	None	6.06609
GSE20565	GSM516755	Serous	None	None	14.6802
GSE20565	GSM516756	Clear	None	None	6.45943
GSE20565	GSM516758	Serous	None	None	12.557
GSE20565	GSM516760	Serous	None	None	12.3581
GSE20565	GSM516761	Serous	None	None	5.16993
GSE20565	GSM516762	Serous	None	None	13.3142
GSE20565	GSM516763	Serous	None	None	13.0619
GSE20565	GSM516764	Clear	None	None	11.2866
GSE20565	GSM516765	Serous	None	None	11.4284
GSE20565	GSM516767	Endometrioid	None	None	11.2186
GSE20565	GSM516768	Carcinosarcoma	None	None	9.90539
GSE20565	GSM516769	Endometrioid	None	None	8.07682
GSE20565	GSM516770	Serous	None	None	13.1914
GSE20565	GSM516771	Serous	None	None	10.2143
GSE20565	GSM516772	Serous	None	None	12.1633
GSE20565	GSM516776	Serous	None	None	12.7147
GSE20565	GSM516777	Serous	None	None	9.16993
GSE20565	GSM516779	Serous	None	None	12.0617
GSE20565	GSM516780	Serous	None	None	13.6194
GSE20565	GSM516781	Endometrioid	None	None	13.2988
GSE20565	GSM516782	Serous	None	None	10.7228
GSE20565	GSM516783	Serous	None	None	13.0698
GSE20565	GSM516784	Serous	None	None	12.7889
GSE20565	GSM516785	Clear	None	None	12.1507
GSE20565	GSM516786	Serous	None	None	13.5694
GSE20565	GSM516787	Serous	None	None	8.63662
GSE20565	GSM516788	Mucinous	None	None	9.77314
GSE20565	GSM516789	Serous	None	None	9.85175
GSE20565	GSM516795	Serous	None	None	12.32
GSE20565	GSM516796	Carcinosarcoma	None	None	10.9679
GSE20565	GSM516797	Serous	None	None	13.0721
GSE20565	GSM516798	Serous	None	None	13.2432
GSE20565	GSM516799	Serous	None	None	12.0871
GSE20565	GSM516801	Serous	None	None	12.4722
GSE20565	GSM516802	Serous	None	None	12.4396
GSE20565	GSM516803	Serous	None	None	11.8933
GSE20565	GSM516804	Serous	None	None	10.0593
GSE20565	GSM516805	Serous	None	None	9.75822
GSE20565	GSM516806	Endometrioid	None	None	6.62936
GSE20565	GSM516808	Serous	None	None	12.815
GSE20565	GSM516811	Serous	None	None	13.9196
GSE20565	GSM516814	Serous	None	None	11.2586
GSE20565	GSM516817	Adenocarcinoma	None	None	5.75489
GSE20565	GSM516690	Serous	None	None	12.6876
GSE20565	GSM516694	Serous	None	None	13.9917
GSE20565	GSM516710	Serous	None	None	11.2615
GSE20565	GSM516733	Serous	None	None	12.1994
GSE20565	GSM516813	Serous	None	None	11.2143
GSE12172	GSM306158	None	None	None	12.5125
GSE12172	GSM306159	None	None	None	12.9699
GSE12172	GSM306160	None	None	None	12.6434
GSE12172	GSM306161	None	None	None	14.3705
GSE12172	GSM306162	None	None	None	11.6689
GSE12172	GSM306163	None	None	None	9.88874
GSE12172	GSM306164	None	None	None	10.9136
GSE12172	GSM306165	None	None	None	9.56986
GSE12172	GSM306166	None	None	None	12.9715
GSE12172	GSM306167	None	None	None	12.7121
GSE12172	GSM306168	None	None	None	8.38802
GSE12172	GSM306169	None	None	None	12.7372
GSE12172	GSM306170	None	None	None	12.2868
GSE12172	GSM306171	None	None	None	13.378
GSE12172	GSM306172	None	None	None	9.55267
GSE12172	GSM306173	None	None	None	8.74147
GSE12172	GSM306174	None	None	None	13.3767
GSE12172	GSM306175	None	None	None	12.2926
GSE12172	GSM306176	None	None	None	9.33092
GSE12172	GSM306177	None	None	None	11.2597
GSE12172	GSM306178	None	None	None	8.83289
GSE12172	GSM306179	None	None	None	13.7836
GSE12172	GSM306180	None	None	None	12.9703
GSE12172	GSM306181	None	None	None	13.7127
GSE12172	GSM306182	None	None	None	12.3292
GSE12172	GSM306183	None	None	None	12.9205
GSE12172	GSM306184	None	None	None	11.4414
GSE12172	GSM306185	None	None	None	12.3106
GSE12172	GSM306186	None	None	None	12.263
GSE12172	GSM306187	None	None	None	10.0512
GSE12172	GSM306188	None	None	None	12.1443
GSE12172	GSM306189	None	None	None	13.2317
GSE12172	GSM306190	None	None	None	12.3276
GSE12172	GSM306191	None	None	None	12.7499
GSE12172	GSM306192	None	None	None	12.3163
GSE12172	GSM306193	None	None	None	10.9571
GSE12172	GSM306194	None	None	None	12.4803
GSE12172	GSM306195	None	None	None	9.36632
GSE12172	GSM306196	None	None	None	12.8156
GSE12172	GSM306197	None	None	None	10.683
GSE12172	GSM306198	None	None	None	12.4737
GSE12172	GSM306199	None	None	None	9.43254
GSE12172	GSM306200	None	None	None	11.6843
GSE12172	GSM306201	None	None	None	13.4781
GSE12172	GSM306202	None	None	None	12.6883
GSE12172	GSM306203	None	None	None	7.54689
GSE12172	GSM306204	None	None	None	10.0553
GSE12172	GSM306205	None	None	None	11.9809
GSE12172	GSM306206	None	None	None	12.384
GSE12172	GSM306207	None	None	None	11.6773
GSE12172	GSM306208	None	None	None	12.1573
GSE12172	GSM306209	None	None	None	10.8834
GSE12172	GSM306210	None	None	None	9.35094
GSE12172	GSM306211	None	None	None	12.8345
GSE12172	GSM306212	None	None	None	13.5965
GSE12172	GSM306213	None	None	None	6.91886
GSE12172	GSM306214	None	None	None	13.0405
GSE12172	GSM306215	None	None	None	10.9337
GSE12172	GSM306216	None	None	None	12.9766
GSE12172	GSM306217	None	None	None	9.90539
GSE12172	GSM306218	None	None	None	10.8765
GSE12172	GSM306219	None	None	None	12.8757
GSE12172	GSM306220	None	None	None	11.7855
GSE12172	GSM306221	None	None	None	12.973
GSE12172	GSM306222	None	None	None	14.0077
GSE12172	GSM306223	None	None	None	11.9285
GSE12172	GSM306224	None	None	None	12.0835
GSE12172	GSM306225	None	None	None	13.4828
GSE12172	GSM306226	None	None	None	6.61471
GSE12172	GSM306227	None	None	None	11.1948
GSE12172	GSM306228	None	None	None	14.1139
GSE12172	GSM306229	None	None	None	11.7694
GSE12172	GSM306230	None	None	None	11.6434
GSE12172	GSM306231	None	None	None	10.0498
GSE12172	GSM306232	None	None	None	11.1222
GSE12172	GSM306233	None	None	None	10.4808
GSE12172	GSM306234	None	None	None	12.0738
GSE12172	GSM306235	None	None	None	13.0175
GSE12172	GSM306236	None	None	None	11.7207
GSE12172	GSM306237	None	None	None	14.8241
GSE12172	GSM306238	None	None	None	11.7104
GSE12172	GSM306239	None	None	None	8.14975
GSE12172	GSM306240	None	None	None	14.3027
GSE12172	GSM306241	None	None	None	13.2777
GSE12172	GSM306242	None	None	None	10.8533
GSE12172	GSM306243	None	None	None	12.7754
GSE12172	GSM306244	None	None	None	8.633
GSE12172	GSM306245	None	None	None	10.8673
GSE12172	GSM306246	None	None	None	11.1427
GSE12172	GSM306247	None	None	None	11.29
GSE41500	GSM1018298	None	134.4	Dead	14.1385
GSE23392	GSM573678	None	None	None	9.62205
GSE23392	GSM573680	None	None	None	13.0509
GSE63885	GSM1559299	None	None	None	12.1605
GSE63885	GSM1559300	None	None	None	10.5603
GSE63885	GSM1559301	None	None	None	11.5962
GSE63885	GSM1559302	None	None	None	8.0607
GSE63885	GSM1559303	None	None	None	11.0681
GSE63885	GSM1559304	None	None	None	12.4653
GSE63885	GSM1559305	None	None	None	12.0751
GSE63885	GSM1559306	None	None	None	12.8523
GSE63885	GSM1559307	None	None	None	13.7477
GSE63885	GSM1559308	None	None	None	11.5915
GSE63885	GSM1559309	None	None	None	13.4839
GSE63885	GSM1559310	None	None	None	13.536
GSE63885	GSM1559311	None	None	None	13.9727
GSE63885	GSM1559312	None	None	None	9.32643
GSE63885	GSM1559313	None	None	None	12.6332
GSE63885	GSM1559314	None	None	None	14.0418
GSE63885	GSM1559315	None	None	None	11.9381
GSE63885	GSM1559316	None	None	None	8.59991
GSE63885	GSM1559317	None	None	None	13.2728
GSE63885	GSM1559318	None	None	None	12.774
GSE63885	GSM1559319	None	None	None	13.3308
GSE63885	GSM1559320	None	None	None	13.6463
GSE63885	GSM1559321	None	None	None	13.8469
GSE63885	GSM1559322	None	None	None	12.8378
GSE63885	GSM1559323	None	None	None	13.0783
GSE63885	GSM1559324	None	None	None	13.2691
GSE63885	GSM1559325	None	None	None	13.7691
GSE63885	GSM1559326	None	None	None	13.4969
GSE63885	GSM1559327	None	None	None	13.3611
GSE63885	GSM1559328	None	None	None	11.7541
GSE63885	GSM1559329	None	None	None	12.1183
GSE63885	GSM1559330	None	None	None	11.5033
GSE63885	GSM1559331	None	None	None	12.1895
GSE63885	GSM1559332	None	None	None	12.6878
GSE63885	GSM1559333	None	None	None	13.1194
GSE63885	GSM1559334	None	None	None	13.446
GSE63885	GSM1559335	None	None	None	13.4059
GSE63885	GSM1559336	None	None	None	11.7756
GSE63885	GSM1559337	None	None	None	13.1066
GSE63885	GSM1559338	None	None	None	12.2857
GSE63885	GSM1559339	None	None	None	13.3443
GSE63885	GSM1559340	None	None	None	12.9787
GSE63885	GSM1559341	None	None	None	12.2606
GSE63885	GSM1559342	None	None	None	13.1113
GSE63885	GSM1559343	None	None	None	13.6085
GSE63885	GSM1559344	None	None	None	13.2943
GSE63885	GSM1559345	None	None	None	12.0731
GSE63885	GSM1559346	None	None	None	13.6497
GSE63885	GSM1559347	None	None	None	9.79928
GSE63885	GSM1559348	None	None	None	12.9715
GSE63885	GSM1559349	None	None	None	11.8696
GSE63885	GSM1559350	None	None	None	11.137
GSE63885	GSM1559351	None	None	None	12.341
GSE63885	GSM1559352	None	None	None	12.838
GSE63885	GSM1559353	None	None	None	13.4409
GSE63885	GSM1559354	None	None	None	12.5142
GSE63885	GSM1559355	None	None	None	13.311
GSE63885	GSM1559356	None	None	None	13.1193
GSE63885	GSM1559357	None	None	None	12.9622
GSE63885	GSM1559358	None	None	None	13.2589
GSE63885	GSM1559359	None	None	None	13.4449
GSE63885	GSM1559360	None	None	None	11.527
GSE63885	GSM1559361	None	None	None	11.4605
GSE63885	GSM1559362	None	None	None	11.7964
GSE63885	GSM1559363	None	None	None	11.2842
GSE63885	GSM1559364	None	None	None	11.989
GSE63885	GSM1559365	None	None	None	10.3197
GSE63885	GSM1559366	None	None	None	13.63
GSE63885	GSM1559367	None	None	None	12.2458
GSE63885	GSM1559368	None	None	None	12.3245
GSE63885	GSM1559369	None	None	None	13.4281
GSE63885	GSM1559370	None	None	None	12.567
GSE63885	GSM1559371	None	None	None	12.6303
GSE63885	GSM1559372	None	None	None	13.035
GSE63885	GSM1559373	None	None	None	13.276
GSE63885	GSM1559377	None	None	None	10.875
GSE63885	GSM1559378	None	None	None	13.5707
GSE65986	GSM1612097	Clear	None	None	12.8794
GSE65986	GSM1612098	Clear	None	None	13.4042
GSE65986	GSM1612099	Clear	None	None	10.1046
GSE65986	GSM1612100	Clear	None	None	11.3476
GSE65986	GSM1612101	Clear	None	None	12.0217
GSE65986	GSM1612102	Clear	None	None	11.6271
GSE65986	GSM1612103	Clear	None	None	7.04439
GSE65986	GSM1612104	Clear	None	None	11.3674
GSE65986	GSM1612105	Clear	None	None	13.5315
GSE65986	GSM1612106	Clear	None	None	9.79116
GSE65986	GSM1612107	Clear	None	None	9.18735
GSE65986	GSM1612108	Clear	None	None	10.9241
GSE65986	GSM1612109	Clear	None	None	9.49785
GSE65986	GSM1612110	Clear	None	None	12.0838
GSE65986	GSM1612111	Clear	None	None	10.7125
GSE65986	GSM1612112	Clear	None	None	10.1536
GSE65986	GSM1612113	Clear	None	None	9.92481
GSE65986	GSM1612114	Clear	None	None	11.0728
GSE65986	GSM1612115	Clear	None	None	8.85487
GSE65986	GSM1612116	Clear	None	None	9.91139
GSE65986	GSM1612117	Clear	None	None	12.8029
GSE65986	GSM1612118	Clear	None	None	10.7855
GSE65986	GSM1612119	Clear	None	None	12.7149
GSE65986	GSM1612120	Clear	None	None	11.647
GSE65986	GSM1612121	Clear	None	None	11.279
GSE65986	GSM1612122	Endometrioid	None	None	11.0808
GSE65986	GSM1612123	Endometrioid	None	None	11.9524
GSE65986	GSM1612124	Endometrioid	None	None	12.0345
GSE65986	GSM1612125	Endometrioid	None	None	6
GSE65986	GSM1612126	Endometrioid	None	None	8
GSE65986	GSM1612127	Endometrioid	None	None	10.1573
GSE65986	GSM1612128	Endometrioid	None	None	11.5406
GSE65986	GSM1612129	Endometrioid	None	None	12.463
GSE65986	GSM1612130	Endometrioid	None	None	11.4984
GSE65986	GSM1612131	Endometrioid	None	None	10.8525
GSE65986	GSM1612132	Endometrioid	None	None	6.18982
GSE65986	GSM1612133	Endometrioid	None	None	5.78136
GSE65986	GSM1612134	Endometrioid	None	None	12.5734
GSE65986	GSM1612135	Endometrioid	None	None	9.31515
GSE65986	GSM1612136	Serous	None	None	14.1654
GSE65986	GSM1612137	Serous	None	None	13.34
GSE65986	GSM1612138	Serous	None	None	9.56605
GSE65986	GSM1612139	Serous	None	None	11.0841
GSE65986	GSM1612140	Serous	None	None	13.4612
GSE65986	GSM1612141	Serous	None	None	12.0372
GSE65986	GSM1612142	Serous	None	None	13.8225
GSE65986	GSM1612143	Serous	None	None	11.1941
GSE65986	GSM1612144	Serous	None	None	13.8852
GSE65986	GSM1612145	Serous	None	None	12.7809
GSE65986	GSM1612146	Serous	None	None	7.80735
GSE65986	GSM1612147	Serous	None	None	6.65821
GSE65986	GSM1612148	Serous	None	None	11.7117
GSE65986	GSM1612149	Serous	None	None	13.2414
GSE65986	GSM1612150	Serous	None	None	11.3465
GSE65986	GSM1612151	Serous	None	None	5.39232
GSE9899	GSM249671	None	None	None	11.4393
GSE9899	GSM249672	None	None	None	6.2854
GSE9899	GSM249673	None	None	None	11.3504
GSE9899	GSM249674	None	None	None	8.05528
GSE9899	GSM249675	None	None	None	10.8842
GSE9899	GSM249676	None	None	None	9.09803
GSE9899	GSM249677	None	None	None	10.6147
GSE9899	GSM249678	None	None	None	8.04439
GSE9899	GSM249679	None	None	None	11.4873
GSE9899	GSM249680	None	None	None	7.88264
GSE9899	GSM249714	None	None	None	11.9285
GSE9899	GSM249715	None	None	None	9.36632
GSE9899	GSM249716	None	None	None	11.2597
GSE9899	GSM249717	None	None	None	11.7694
GSE9899	GSM249718	None	None	None	10.8765
GSE9899	GSM249719	None	None	None	9.90539
GSE9899	GSM249720	None	None	None	12.263
GSE9899	GSM249721	None	None	None	8.74147
GSE9899	GSM249722	None	None	None	12.0835
GSE9899	GSM249723	None	None	None	10.4808
GSE9899	GSM249724	None	None	None	9.35094
GSE9899	GSM249725	None	None	None	8.38802
GSE9899	GSM249726	None	None	None	11.1222
GSE9899	GSM249727	None	None	None	9.55267
GSE9899	GSM249728	None	None	None	9.56986
GSE9899	GSM249729	None	None	None	8.14975
GSE9899	GSM249730	None	None	None	10.0498
GSE9899	GSM249731	None	None	None	11.6434
GSE9899	GSM249732	None	None	None	11.29
GSE9899	GSM249733	None	None	None	11.1427
GSE9899	GSM249734	None	None	None	9.55459
GSE9899	GSM249735	None	None	None	11.3864
GSE9899	GSM249736	None	None	None	12.2195
GSE9899	GSM249737	None	None	None	13.0338
GSE9899	GSM249738	None	None	None	14.0398
GSE9899	GSM249739	None	None	None	13.5049
GSE9899	GSM249740	None	None	None	9.26913
GSE9899	GSM249741	None	None	None	10.8673
GSE9899	GSM249742	None	None	None	12.203
GSE9899	GSM249743	None	None	None	12.0711
GSE9899	GSM249744	None	None	None	11.0224
GSE9899	GSM249745	None	None	None	12.7754
GSE9899	GSM249746	None	None	None	12.4722
GSE9899	GSM249747	None	None	None	7.06609
GSE9899	GSM249748	None	None	None	11.5694
GSE9899	GSM249749	None	None	None	13.9584
GSE9899	GSM249750	None	None	None	11.1586
GSE9899	GSM249751	None	None	None	13.4498
GSE9899	GSM249752	None	None	None	12.2729
GSE9899	GSM249753	None	None	None	13.4073
GSE9899	GSM249754	None	None	None	14.3027
GSE9899	GSM249755	None	None	None	11.7104
GSE9899	GSM249756	None	None	None	11.462
GSE9899	GSM249757	None	None	None	13.1613
GSE9899	GSM249758	None	None	None	11.043
GSE9899	GSM249759	None	None	None	11.611
GSE9899	GSM249760	None	None	None	14.8241
GSE9899	GSM249762	None	None	None	11.7207
GSE9899	GSM249763	None	None	None	13.0175
GSE9899	GSM249764	None	None	None	11.7099
GSE9899	GSM249765	None	None	None	14.9399
GSE9899	GSM249766	None	None	None	12.0738
GSE9899	GSM249767	None	None	None	11.2784
GSE9899	GSM249768	None	None	None	12.1529
GSE9899	GSM249769	None	None	None	12.9672
GSE9899	GSM249770	None	None	None	13.2377
GSE9899	GSM249771	None	None	None	13.5119
GSE9899	GSM249773	None	None	None	12.5418
GSE9899	GSM249774	None	None	None	12.9989
GSE9899	GSM249775	None	None	None	13.9012
GSE9899	GSM249776	None	None	None	13.2709
GSE9899	GSM249777	None	None	None	13.0025
GSE9899	GSM249778	None	None	None	14.1139
GSE9899	GSM249779	None	None	None	8.78463
GSE9899	GSM249780	None	None	None	11.1948
GSE9899	GSM249781	None	None	None	11.9848
GSE9899	GSM249782	None	None	None	11.1687
GSE9899	GSM249783	None	None	None	11.6939
GSE9899	GSM249784	None	None	None	11.7322
GSE9899	GSM249785	None	None	None	6.61471
GSE9899	GSM249786	None	None	None	13.4828
GSE9899	GSM249788	None	None	None	12.4049
GSE9899	GSM249789	None	None	None	12.596
GSE9899	GSM249790	None	None	None	11.5411
GSE9899	GSM249791	None	None	None	9.94837
GSE9899	GSM249792	None	None	None	10.8696
GSE9899	GSM249793	None	None	None	13.4516
GSE9899	GSM249794	None	None	None	14.1269
GSE9899	GSM249795	None	None	None	14.0077
GSE9899	GSM249796	None	None	None	11.2131
GSE9899	GSM249797	None	None	None	12.973
GSE9899	GSM249798	None	None	None	9.12928
GSE9899	GSM249799	None	None	None	13.5982
GSE9899	GSM249800	None	None	None	13.667
GSE9899	GSM249801	None	None	None	11.7855
GSE9899	GSM249802	None	None	None	12.5572
GSE9899	GSM249803	None	None	None	11.2432
GSE9899	GSM249804	None	None	None	12.8757
GSE9899	GSM249805	None	None	None	9.08215
GSE9899	GSM249806	None	None	None	9.25739
GSE9899	GSM249807	None	None	None	13.6578
GSE9899	GSM249808	None	None	None	13.2093
GSE9899	GSM249809	None	None	None	12.8832
GSE9899	GSM249810	None	None	None	12.6647
GSE9899	GSM249811	None	None	None	11.6564
GSE9899	GSM249812	None	None	None	14.2726
GSE9899	GSM249813	None	None	None	10.7465
GSE9899	GSM249814	None	None	None	9.70736
GSE9899	GSM249815	None	None	None	12.346
GSE9899	GSM249816	None	None	None	8.93958
GSE9899	GSM249817	None	None	None	12.2237
GSE9899	GSM249818	None	None	None	11.0775
GSE9899	GSM249819	None	None	None	11.6689
GSE9899	GSM249820	None	None	None	12.5591
GSE9899	GSM249821	None	None	None	11.8956
GSE9899	GSM249822	None	None	None	13.655
GSE9899	GSM249823	None	None	None	10.5421
GSE9899	GSM249824	None	None	None	12.6032
GSE9899	GSM249825	None	None	None	11.2981
GSE9899	GSM249826	None	None	None	12.0543
GSE9899	GSM249827	None	None	None	12.2726
GSE9899	GSM249828	None	None	None	14.3882
GSE9899	GSM249829	None	None	None	10.1561
GSE9899	GSM249830	None	None	None	11.4661
GSE9899	GSM249831	None	None	None	10.7415
GSE9899	GSM249832	None	None	None	12.9766
GSE9899	GSM249833	None	None	None	13.4021
GSE9899	GSM249834	None	None	None	10.6847
GSE9899	GSM249835	None	None	None	13.0405
GSE9899	GSM249836	None	None	None	10.9322
GSE9899	GSM249837	None	None	None	14.0443
GSE9899	GSM249838	None	None	None	8.87036
GSE9899	GSM249839	None	None	None	12.6684
GSE9899	GSM249840	None	None	None	10.6768
GSE9899	GSM249841	None	None	None	13.5652
GSE9899	GSM249842	None	None	None	12.0654
GSE9899	GSM249843	None	None	None	9.82337
GSE9899	GSM249844	None	None	None	14.3705
GSE9899	GSM249845	None	None	None	13.3933
GSE9899	GSM249846	None	None	None	11.3723
GSE9899	GSM249847	None	None	None	12.7205
GSE9899	GSM249848	None	None	None	12.6434
GSE9899	GSM249849	None	None	None	12.4328
GSE9899	GSM249850	None	None	None	10.2033
GSE9899	GSM249851	None	None	None	12.6847
GSE9899	GSM249852	None	None	None	13.9939
GSE9899	GSM249853	None	None	None	11.9582
GSE9899	GSM249854	None	None	None	8.76818
GSE9899	GSM249855	None	None	None	6.91886
GSE9899	GSM249856	None	None	None	9.8392
GSE9899	GSM249857	None	None	None	9.72622
GSE9899	GSM249858	None	None	None	13.5965
GSE9899	GSM249859	None	None	None	12.8345
GSE9899	GSM249860	None	None	None	11.7134
GSE9899	GSM249861	None	None	None	13.253
GSE9899	GSM249862	None	None	None	13.9695
GSE9899	GSM249863	None	None	None	12.6096
GSE9899	GSM249864	None	None	None	9.31967
GSE9899	GSM249865	None	None	None	12.1523
GSE9899	GSM249866	None	None	None	10.8416
GSE9899	GSM249867	None	None	None	12.7572
GSE9899	GSM249868	None	None	None	8.10329
GSE9899	GSM249869	None	None	None	10.8834
GSE9899	GSM249870	None	None	None	8.30378
GSE9899	GSM249871	None	None	None	13.6463
GSE9899	GSM249872	None	None	None	10.3049
GSE9899	GSM249873	None	None	None	11.9794
GSE9899	GSM249874	None	None	None	12.1573
GSE9899	GSM249875	None	None	None	8.79116
GSE9899	GSM249876	None	None	None	12.9516
GSE9899	GSM249877	None	None	None	11.6755
GSE9899	GSM249878	None	None	None	12.0957
GSE9899	GSM249879	None	None	None	10.1254
GSE9899	GSM249880	None	None	None	11.6773
GSE9899	GSM249881	None	None	None	12.4996
GSE9899	GSM249882	None	None	None	11.9855
GSE9899	GSM249883	None	None	None	13.4489
GSE9899	GSM249884	None	None	None	12.9699
GSE9899	GSM249885	None	None	None	11.4009
GSE9899	GSM249886	None	None	None	12.1267
GSE9899	GSM249887	None	None	None	12.6066
GSE9899	GSM249888	None	None	None	12.384
GSE9899	GSM249889	None	None	None	14.0941
GSE9899	GSM249890	None	None	None	11.9809
GSE9899	GSM249891	None	None	None	11.9377
GSE9899	GSM249892	None	None	None	7.69349
GSE9899	GSM249893	None	None	None	13.3254
GSE9899	GSM249894	None	None	None	13.2451
GSE9899	GSM249895	None	None	None	10.0553
GSE9899	GSM249896	None	None	None	14.0898
GSE9899	GSM249897	None	None	None	14.1357
GSE9899	GSM249898	None	None	None	12.7979
GSE9899	GSM249899	None	None	None	13.0765
GSE9899	GSM249900	None	None	None	12.3581
GSE9899	GSM249901	None	None	None	5.88264
GSE9899	GSM249902	None	None	None	12.0961
GSE9899	GSM249903	None	None	None	13.3075
GSE9899	GSM249904	None	None	None	11.4507
GSE9899	GSM249905	None	None	None	11.5736
GSE9899	GSM249906	None	None	None	13.6755
GSE9899	GSM249907	None	None	None	12.3934
GSE9899	GSM249909	None	None	None	12.6883
GSE9899	GSM249910	None	None	None	9.35755
GSE9899	GSM249911	None	None	None	9.87344
GSE9899	GSM249912	None	None	None	13.4781
GSE9899	GSM249913	None	None	None	10.3476
GSE9899	GSM249914	None	None	None	9.18982
GSE9899	GSM249915	None	None	None	11.6843
GSE9899	GSM249916	None	None	None	8.94251
GSE9899	GSM249917	None	None	None	11.4115
GSE9899	GSM249918	None	None	None	9.43254
GSE9899	GSM249919	None	None	None	12.4737
GSE9899	GSM249920	None	None	None	10.5255
GSE9899	GSM249921	None	None	None	15.1054
GSE9899	GSM249922	None	None	None	10.421
GSE9899	GSM249923	None	None	None	9.89785
GSE9899	GSM249924	None	None	None	13.1537
GSE9899	GSM249925	None	None	None	11.5546
GSE9899	GSM249926	None	None	None	12.6506
GSE9899	GSM249927	None	None	None	10.1536
GSE9899	GSM249928	None	None	None	13.2886
GSE9899	GSM249929	None	None	None	12.8156
GSE9899	GSM249930	None	None	None	12.4803
GSE9899	GSM249931	None	None	None	10.5517
GSE9899	GSM249932	None	None	None	12.3163
GSE9899	GSM249933	None	None	None	14.89
GSE9899	GSM249934	None	None	None	11.8796
GSE9899	GSM249935	None	None	None	13.3531
GSE9899	GSM249936	None	None	None	12.4281
GSE9899	GSM249937	None	None	None	12.1157
GSE9899	GSM249938	None	None	None	14.4145
GSE9899	GSM249939	None	None	None	13.5392
GSE9899	GSM249940	None	None	None	11.9989
GSE9899	GSM249941	None	None	None	11.4062
GSE9899	GSM249942	None	None	None	13.2317
GSE9899	GSM249943	None	None	None	12.5125
GSE9899	GSM249944	None	None	None	11.9844
GSE9899	GSM249945	None	None	None	13.965
GSE9899	GSM249946	None	None	None	13.3505
GSE9899	GSM249947	None	None	None	12.6175
GSE9899	GSM249948	None	None	None	12.6613
GSE9899	GSM249949	None	None	None	11.628
GSE9899	GSM249950	None	None	None	10.0512
GSE9899	GSM249951	None	None	None	13.147
GSE9899	GSM249953	None	None	None	11.5646
GSE9899	GSM249954	None	None	None	12.9616
GSE9899	GSM249955	None	None	None	13.5286
GSE9899	GSM249956	None	None	None	12.3106
GSE9899	GSM249957	None	None	None	11.4414
GSE9899	GSM249958	None	None	None	12.9205
GSE9899	GSM249959	None	None	None	12.5384
GSE9899	GSM249960	None	None	None	12.3292
GSE9899	GSM249961	None	None	None	13.4967
GSE9899	GSM249962	None	None	None	12.5682
GSE9899	GSM249963	None	None	None	13.7127
GSE9899	GSM249964	None	None	None	12.2264
GSE9899	GSM249965	None	None	None	12.9703
GSE9899	GSM249966	None	None	None	12.4062
GSE9899	GSM249967	None	None	None	13.7836
GSE9899	GSM249968	None	None	None	13.5066
GSE9899	GSM249969	None	None	None	8.83289
GSE9899	GSM249970	None	None	None	6.56986
GSE9899	GSM249971	None	None	None	13.3542
GSE9899	GSM249972	None	None	None	12.2926
GSE9899	GSM249973	None	None	None	13.3767
GSE9899	GSM249974	None	None	None	10.4625
GSE9899	GSM249975	None	None	None	13.378
GSE9899	GSM249976	None	None	None	11.8669
GSE9899	GSM249979	None	None	None	12.812
GSE9899	GSM249980	None	None	None	10.1861
GSE9899	GSM249981	None	None	None	12.2868
GSE9899	GSM249982	None	None	None	7.21917
GSE9899	GSM249983	None	None	None	11.813
GSE9899	GSM249984	None	None	None	10.9744
GSE9899	GSM249985	None	None	None	11.5464
GSE9899	GSM249986	None	None	None	12.7372
GSE9899	GSM249987	None	None	None	12.7121
GSE9899	GSM249988	None	None	None	12.537
GSE9899	GSM249989	None	None	None	11.8498
GSE9899	GSM249990	None	None	None	12.9715
GSE9899	GSM249991	None	None	None	12.4931
GSE9899	GSM249992	None	None	None	10.9136
GSE9899	GSM249993	None	None	None	12.7983
GSE9899	GSM249994	None	None	None	13.2932
GSE9899	GSM249995	None	None	None	10.9425
GSE9899	GSM249996	None	None	None	14.7006
GSE9899	GSM249997	None	None	None	9.98157
GSE9899	GSM249998	None	None	None	14.3391
GSE9899	GSM249999	None	None	None	13.5657
GSE9899	GSM250000	None	None	None	13.5867
GSE9899	GSM250001	None	None	None	9.54496
GSE26193	GSM642933	Serous	242.662	Dead	11.3242
GSE26193	GSM642934	Endometrioid	116.6	Dead	6.70044
GSE26193	GSM642935	Serous	72.542	Alive	12.0858
GSE26193	GSM642936	Serous	29.7002	Alive	11.8826
GSE26193	GSM642937	Serous	50.694	Alive	10.7748
GSE26193	GSM642938	Serous	28.2546	Alive	12.5075
GSE26193	GSM642939	Serous	25.5277	Alive	13.9098
GSE26193	GSM642940	Serous	57.1006	Alive	13.3857
GSE26193	GSM642941	Serous	109.076	Dead	9.87958
GSE26193	GSM642942	Mucinous	35.5154	Alive	9.82655
GSE26193	GSM642943	Serous	32.5914	Alive	12.6713
GSE26193	GSM642944	Serous	55.4579	Alive	11.7908
GSE26193	GSM642945	Serous	49.1827	Dead	13.9726
GSE26193	GSM642946	Serous	17.7413	Alive	11.6874
GSE26193	GSM642947	Serous	55.4908	Dead	10.8525
GSE26193	GSM642948	Serous	60.2875	Alive	10.8361
GSE26193	GSM642949	Serous	8.93634	Dead	12.1513
GSE26193	GSM642950	Endometrioid	22.1437	Alive	13.7024
GSE26193	GSM642951	Serous	20.2382	Alive	12.5093
GSE26193	GSM642952	Endometrioid	13.1417	Alive	6.20945
GSE26193	GSM642953	Serous	29.076	Alive	11.5774
GSE26193	GSM642954	Mucinous	146.596	Dead	6.50779
GSE26193	GSM642955	Serous	21.7495	Alive	12.0644
GSE26193	GSM642956	Serous	133.717	Dead	13.1539
GSE26193	GSM642957	Serous	8.27926	Alive	8.71081
GSE26193	GSM642958	Serous	22.1766	Alive	10.2597
GSE26193	GSM642959	Serous	35.7454	Alive	12.6314
GSE26193	GSM642960	Serous	22.8008	Alive	14.5228
GSE26193	GSM642961	Serous	98.3327	Dead	11.2432
GSE26193	GSM642962	Clear	26.0862	Alive	10.3163
GSE26193	GSM642963	Mucinous	78.1273	Dead	7.35755
GSE26193	GSM642964	Serous	75.1048	Alive	12.917
GSE26193	GSM642965	Adenocarcinoma	46.8173	Alive	13.5166
GSE26193	GSM642966	Serous	17.1499	Alive	10.1935
GSE26193	GSM642967	Serous	63.9014	Alive	13.1097
GSE26193	GSM642968	Serous	120.739	Dead	13.8743
GSE26193	GSM642969	Serous	26.1848	Alive	12.3848
GSE26193	GSM642970	Mucinous	29.536	Alive	6.35755
GSE26193	GSM642971	Clear	119.885	Dead	13.4094
GSE26193	GSM642972	Serous	81.5442	Alive	13.4306
GSE26193	GSM642973	Serous	54.6694	Alive	14.769
GSE26193	GSM642974	Serous	10.0534	Alive	13.7766
GSE26193	GSM642975	Mucinous	3.05544	Alive	8.67596
GSE26193	GSM642976	Serous	29.7659	Alive	10.927
GSE26193	GSM642977	Mucinous	80.0657	Dead	10.8564
GSE26193	GSM642978	Serous	56.3122	Dead	11.3761
GSE26193	GSM642979	Serous	18.6283	Alive	11.5127
GSE26193	GSM642980	Serous	45.6344	Alive	12.1815
GSE26193	GSM642981	Serous	46.5216	Alive	15.0437
GSE26193	GSM642982	Brenner_Tumor	13.733	Alive	6.02237
GSE26193	GSM642983	Serous	24.1807	Alive	11.2802
GSE26193	GSM642984	Serous	123.499	Dead	14.1362
GSE26193	GSM642985	Serous	102.932	Dead	14.2705
GSE26193	GSM642986	Clear	96.1643	Dead	11.5661
GSE26193	GSM642987	Serous	100.041	Dead	12.9469
GSE26193	GSM642988	Serous	91.5318	Alive	13.6977
GSE26193	GSM642989	Serous	40.5421	Alive	11.5746
GSE26193	GSM642990	Adenocarcinoma	74.4476	Dead	7.25739
GSE26193	GSM642991	Serous	60.2546	Dead	14.8972
GSE26193	GSM642992	Serous	34.0042	Alive	10.8463
GSE26193	GSM642993	Mucinous	20.731	Alive	6.04439
GSE26193	GSM642994	Serous	111.507	Alive	14.6636
GSE26193	GSM642995	Clear	16.7556	Alive	6.42626
GSE26193	GSM642996	Serous	19.0226	Alive	12.5406
GSE26193	GSM642997	Serous	9.3963	Alive	12.3412
GSE26193	GSM642998	Serous	25.8892	Alive	5.16993
GSE26193	GSM642999	Serous	88.2793	Alive	13.2963
GSE26193	GSM643000	Serous	41.8891	Alive	13.0442
GSE26193	GSM643001	Clear	15.1458	Alive	11.2685
GSE26193	GSM643002	Serous	27.5975	Alive	11.411
GSE26193	GSM643003	Endometrioid	57.0678	Dead	11.2021
GSE26193	GSM643004	Carcinosarcoma	11.0719	Alive	9.8857
GSE26193	GSM643005	Endometrioid	62.883	Dead	8.05528
GSE26193	GSM643006	Serous	18.7926	Alive	13.1749
GSE26193	GSM643007	Serous	9.29774	Alive	10.196
GSE26193	GSM643008	Serous	73.3634	Alive	12.1431
GSE26193	GSM643009	Serous	22.538	Alive	12.6944
GSE26193	GSM643010	Serous	6.37372	Alive	9.1472
GSE26193	GSM643011	Serous	0.0985626	Alive	12.0406
GSE26193	GSM643012	Serous	115.318	Dead	13.5972
GSE26193	GSM643013	Endometrioid	111.343	Dead	13.2776
GSE26193	GSM643014	Serous	29.9302	Alive	10.703
GSE26193	GSM643015	Serous	45.7331	Alive	11.4783
GSE26193	GSM643016	Serous	36.0082	Alive	13.05
GSE26193	GSM643017	Serous	93.1088	Dead	12.7663
GSE26193	GSM643018	Clear	92.6818	Dead	12.1273
GSE26193	GSM643019	Serous	33.6756	Alive	13.551
GSE26193	GSM643020	Serous	77.4702	Dead	8.61839
GSE26193	GSM643021	Mucinous	6.07802	Alive	9.75489
GSE26193	GSM643022	Serous	70.308	Dead	9.83131
GSE26193	GSM643023	Endometrioid	8.11499	Alive	9.72451
GSE26193	GSM643024	Serous	36.5668	Alive	12.3015
GSE26193	GSM643025	Carcinosarcoma	17.5112	Alive	10.9513
GSE26193	GSM643026	Serous	37.3224	Alive	13.0548
GSE26193	GSM643027	Serous	30.8172	Alive	13.2243
GSE26193	GSM643028	Serous	32.4928	Alive	12.0664
GSE26193	GSM643029	Serous	15.8029	Alive	12.454
GSE26193	GSM643030	Serous	27.729	Alive	12.4229
GSE26193	GSM643031	Serous	47.8028	Alive	11.8742
GSE26193	GSM643032	Serous	0.62423	Alive	10.0417
GSE26193	GSM643033	Serous	67.2854	Dead	9.74147
GSE26193	GSM643034	Endometrioid	79.3429	Dead	6.59991
GSE26193	GSM643035	Serous	31.9014	Alive	12.796
GSE26193	GSM643036	Serous	26.0534	Alive	13.9009
GSE26193	GSM643037	Serous	69.9138	Dead	11.1929
GSE26193	GSM643038	Serous	45.766	Alive	11.239
GSE26193	GSM643039	Adenocarcinoma	4.86242	Alive	5.72792
GSE55512	GSM1338404	Serous	None	None	11.8807
GSE55512	GSM1338405	Serous	None	None	11.8094
GSE55512	GSM1338406	Serous	None	None	13.9217
GSE55512	GSM1338407	Clear	None	None	9.97154
GSE55512	GSM1338408	Serous	None	None	12.7058
GSE55512	GSM1338409	Clear	None	None	8.62936
GSE55512	GSM1338410	Serous	None	None	13.6021
GSE55512	GSM1338411	Serous	None	None	12.2966
GSE55512	GSM1338412	Mucinous	None	None	6.30378
GSE55512	GSM1338413	Endometrioid	None	None	11.8226
GSE55512	GSM1338414	Serous	None	None	12.3872
GSE55512	GSM1338415	Serous	None	None	12.1013
GSE44104	GSM1078972	None	None	None	14.0797
GSE44104	GSM1078973	None	None	None	13.2488
GSE44104	GSM1078974	None	None	None	9.16993
GSE44104	GSM1078975	None	None	None	10.8281
GSE44104	GSM1078976	None	None	None	12.5599
GSE44104	GSM1078977	None	None	None	10.8408
GSE44104	GSM1078978	None	None	None	14.1205
GSE44104	GSM1078979	None	None	None	9.48784
GSE44104	GSM1078980	None	None	None	12.6198
GSE44104	GSM1078981	None	None	None	7.90087
GSE44104	GSM1078982	None	None	None	11.7048
GSE44104	GSM1078983	None	None	None	8.30378
GSE44104	GSM1078984	None	None	None	10.8765
GSE44104	GSM1078985	None	None	None	11.4853
GSE44104	GSM1078986	None	None	None	11.5584
GSE44104	GSM1078987	None	None	None	11.6506
GSE44104	GSM1078988	None	None	None	9.48784
GSE44104	GSM1078989	None	None	None	8.41363
GSE44104	GSM1078990	None	None	None	11.128
GSE44104	GSM1078991	None	None	None	7.87652
GSE44104	GSM1078992	None	None	None	9.79766
GSE44104	GSM1078993	None	None	None	9.93517
GSE44104	GSM1078994	None	None	None	6.9542
GSE44104	GSM1078995	None	None	None	6.02237
GSE44104	GSM1078996	None	None	None	4.70044
GSE44104	GSM1078997	None	None	None	5.2854
GSE44104	GSM1078998	None	None	None	6.93074
GSE44104	GSM1078999	None	None	None	7.53138
GSE44104	GSM1079000	None	None	None	6.64386
GSE44104	GSM1079001	None	None	None	5.32193
GSE44104	GSM1079002	None	None	None	5.45943
GSE44104	GSM1079003	None	None	None	8.24317
GSE44104	GSM1079004	None	None	None	13.7364
GSE44104	GSM1079005	None	None	None	13.9705
GSE44104	GSM1079006	None	None	None	11.1605
GSE44104	GSM1079007	None	None	None	12.6341
GSE44104	GSM1079008	None	None	None	12.4712
GSE44104	GSM1079009	None	None	None	12.7271
GSE44104	GSM1079010	None	None	None	13.8794
GSE44104	GSM1079011	None	None	None	11.2562
GSE44104	GSM1079012	None	None	None	11.2318
GSE44104	GSM1079013	None	None	None	5.52356
GSE44104	GSM1079014	None	None	None	12.2712
GSE44104	GSM1079015	None	None	None	11.3476
GSE44104	GSM1079016	None	None	None	12.732
GSE44104	GSM1079017	None	None	None	10.2192
GSE44104	GSM1079018	None	None	None	12.0365
GSE44104	GSM1079019	None	None	None	13.2699
GSE44104	GSM1079020	None	None	None	11.5632
GSE44104	GSM1079021	None	None	None	14.4471
GSE44104	GSM1079022	None	None	None	11.8887
GSE44104	GSM1079023	None	None	None	12.6591
GSE44104	GSM1079024	None	None	None	13.4967
GSE44104	GSM1079025	None	None	None	12.7897
GSE44104	GSM1079026	None	None	None	12.7385
GSE44104	GSM1079027	None	None	None	10.7381
GSE44104	GSM1079028	None	None	None	12.2312
GSE44104	GSM1079029	None	None	None	13.1314
GSE44104	GSM1079030	None	None	None	11.9318
GSE44104	GSM1079031	None	None	None	13.51
GSE52460	GSM1257890	None	None	None	8.25267
GSE52460	GSM1257891	None	None	None	9.16239
GSE52460	GSM1257892	None	None	None	7
GSE52460	GSM1257893	None	None	None	9.72451
GSE52460	GSM1257894	None	None	None	9.0607
GSE52460	GSM1257895	None	None	None	10.6996
GSE52460	GSM1257897	None	None	None	13.0509
GSE52460	GSM1257898	None	None	None	8.45533

## Sheet: NaPi2b
Dataset_ID	Sample_ID	Subtype	Prognosis_time	Prognosis	Gene_expression
GSE39204	GSM958059	Clear	None	None	10.6812
GSE39204	GSM958060	Clear	None	None	10.6384
GSE39204	GSM958061	Undifferentiated	None	None	5.85798
GSE39204	GSM958062	Clear	None	None	10.865
GSE39204	GSM958063	Endometrioid	None	None	11.0928
GSE39204	GSM958064	Serous	None	None	7.8392
GSE39204	GSM958065	Serous_clear	None	None	8.74819
GSE39204	GSM958066	Mucinous	None	None	6.42626
GSE39204	GSM958067	Clear	None	None	11.6046
GSE39204	GSM958068	Clear	None	None	12.2892
GSE39204	GSM958069	Serous	None	None	10.3619
GSE39204	GSM958070	Clear	None	None	10.6284
GSE39204	GSM958071	Clear	None	None	11.3146
GSE39204	GSM958072	Endometrioid	None	None	6.33985
GSE39204	GSM958073	Serous	None	None	10.2703
GSE39204	GSM958074	Mucinous	None	None	8.43463
GSE39204	GSM958075	Serous	None	None	9.48382
GSE39204	GSM958076	Serous	None	None	9.6987
GSE39204	GSM958077	Carcinoasarcoma	None	None	5.97728
GSE39204	GSM958078	Clear	None	None	9.80252
GSE39204	GSM958079	Serous	None	None	10.5755
GSE39204	GSM958080	Clear	None	None	11.0417
GSE39204	GSM958081	Serous	None	None	13.1434
GSE39204	GSM958082	Endometrioid	None	None	11.8634
GSE39204	GSM958083	Clear	None	None	10.5971
GSE39204	GSM958084	Clear	None	None	2
GSE39204	GSM958085	Endometrioid	None	None	10.2216
GSE39204	GSM958086	Serous	None	None	9.74315
GSE39204	GSM958087	Serous	None	None	10.1228
GSE39204	GSM958088	Clear	None	None	11.617
GSE39204	GSM958089	Endometrioid	None	None	11.4435
GSE39204	GSM958090	Endometrioid	None	None	11.4429
GSE39204	GSM958091	Endometrioid	None	None	8.72451
GSE39204	GSM958092	Endometrioid	None	None	10.3309
GSE39204	GSM958093	Serous	None	None	10.5157
GSE39204	GSM958094	Serous	None	None	11.6064
GSE39204	GSM958095	Serous	None	None	11.0708
GSE39204	GSM958096	Clear	None	None	9.79116
GSE39204	GSM958097	Serous	None	None	11.525
GSE39204	GSM958098	Serous	None	None	9.44915
GSE39204	GSM958099	Clear	None	None	8.93664
GSE39204	GSM958100	Undifferentiated	None	None	12.9567
GSE39204	GSM958101	Serous	None	None	11.2384
GSE39204	GSM958102	Endometrioid	None	None	12.3772
GSE39204	GSM958103	Endometrioid	None	None	8.7211
GSE39204	GSM958104	Endometrioid	None	None	9.74651
GSE39204	GSM958105	Serous	None	None	11.0161
GSE39204	GSM958106	Serous	None	None	9.5812
GSE39204	GSM958107	Serous	None	None	9.55842
GSE39204	GSM958108	Serous	None	None	10.3509
GSE39204	GSM958109	Serous	None	None	9.59059
GSE39204	GSM958110	Serous	None	None	10.2621
GSE39204	GSM958111	Serous	None	None	10.6138
GSE39204	GSM958112	Endometrioid	None	None	4.75489
GSE39204	GSM958113	Serous	None	None	11.1098
GSE39204	GSM958114	Clear	None	None	7.08746
GSE39204	GSM958115	Serous	None	None	9.53722
GSE39204	GSM958116	Serous_low_grade	None	None	7.59246
GSE39204	GSM958117	Serous	None	None	7.7211
GSE39204	GSM958118	Serous	None	None	12.5452
GSE39204	GSM958119	Serous	None	None	10.927
GSE39204	GSM958120	Clear	None	None	8.54689
GSE39204	GSM958121	Endometrioid	None	None	12.5864
GSE39204	GSM958122	Serous	None	None	10.9151
GSE30161	GSM746861	Serous	22.8667	Dead	9.61839
GSE30161	GSM746862	Serous	86.0667	Alive	10.5575
GSE30161	GSM746863	Serous	19.8333	Dead	12.6707
GSE30161	GSM746864	Serous	12.5667	Dead	11.7052
GSE30161	GSM746865	Clear	29.9	Alive	6.96578
GSE30161	GSM746866	Serous	117.033	Alive	7.29462
GSE30161	GSM746867	Serous	32.1667	Dead	4.85798
GSE30161	GSM746868	Serous	24.9667	Dead	11.9285
GSE30161	GSM746869	Serous	15.8667	Dead	11.4808
GSE30161	GSM746870	Clear	1.63333	Dead	3.16993
GSE30161	GSM746871	Serous	15.6667	Dead	6.71425
GSE30161	GSM746872	Serous	97.4333	Dead	11.4594
GSE30161	GSM746873	Serous	66.4333	Alive	12.8642
GSE30161	GSM746874	Clear	41.2	Alive	10.1874
GSE30161	GSM746875	Serous	6.5	Alive	10.9491
GSE30161	GSM746876	Serous	40.4	Dead	12.0021
GSE30161	GSM746877	Serous	8.06667	Dead	5.67243
GSE30161	GSM746878	Serous	73.1667	Dead	11.1787
GSE30161	GSM746879	Serous	76.0667	Alive	9.13186
GSE30161	GSM746880	Serous	27.2667	Dead	11.363
GSE30161	GSM746881	Transitional	110.5	Alive	10.007
GSE30161	GSM746882	Serous	12.9	Dead	10.5343
GSE30161	GSM746883	Clear	21.9667	Alive	8.60733
GSE30161	GSM746884	Serous	52.6333	Dead	12.3026
GSE30161	GSM746885	Serous	32.8333	Dead	4.39232
GSE30161	GSM746886	Serous	7.9	Dead	11.2784
GSE30161	GSM746887	Serous	4.56667	Dead	10.7022
GSE30161	GSM746888	Undifferentiated	74.8667	Alive	4.52356
GSE30161	GSM746889	Serous	23.2333	Alive	9.62936
GSE30161	GSM746890	Serous	71.4333	Alive	11.1649
GSE30161	GSM746891	Serous	23.4667	Dead	11.007
GSE30161	GSM746892	Serous	52.0333	Dead	8.57365
GSE30161	GSM746893	Serous	34.7667	Dead	10.6321
GSE30161	GSM746894	Clear	56.9	Alive	8.51175
GSE30161	GSM746895	Serous	38.4	Dead	10.9322
GSE30161	GSM746896	None	50.9667	Dead	10.4747
GSE30161	GSM746897	Serous	140.267	Alive	6.08746
GSE30161	GSM746898	Serous	14.4667	Dead	8.74483
GSE30161	GSM746899	Serous	90.3333	Alive	12.6062
GSE30161	GSM746900	Serous	69.8333	Dead	8.82337
GSE30161	GSM746901	Endometrioid	4.16667	Alive	6.94251
GSE30161	GSM746902	Serous	32.9333	Alive	10.543
GSE30161	GSM746903	Serous	121.467	Alive	3.45943
GSE30161	GSM746904	Serous	83.7667	Alive	12.9131
GSE30161	GSM746905	Serous	129.633	Alive	7.21917
GSE30161	GSM746906	Serous	75.0333	Dead	11.2633
GSE30161	GSM746907	Serous	93.1667	Dead	10.2515
GSE30161	GSM746908	Serous	24.7333	Dead	12.0731
GSE30161	GSM746909	Mucinous	3.13333	Dead	4.9542
GSE30161	GSM746910	Serous	20.9	Dead	5.85798
GSE30161	GSM746911	Serous	10.6	Dead	12.4765
GSE30161	GSM746912	Serous	32.4333	Alive	10.4747
GSE30161	GSM746913	Serous	34.3667	Dead	7.46761
GSE30161	GSM746914	Serous	50.0333	Dead	11.2889
GSE30161	GSM746915	Serous	61.5333	Dead	13.7009
GSE30161	GSM746916	Serous	19.4	Dead	13.1727
GSE30161	GSM746917	None	6.93333	Alive	12.2444
GSE30161	GSM746918	Serous	55.4	Dead	10.5108
GSE38666	GSM947289	None	None	None	6.14975
GSE38666	GSM947290	None	None	None	8.73132
GSE38666	GSM947291	None	None	None	8.08215
GSE38666	GSM947292	None	None	None	8.55842
GSE38666	GSM947293	None	None	None	10.5575
GSE38666	GSM947294	None	None	None	6.80735
GSE38666	GSM947295	None	None	None	8.9571
GSE38666	GSM947296	None	None	None	10.0238
GSE38666	GSM947297	None	None	None	9.90388
GSE38666	GSM947298	None	None	None	8.02237
GSE38666	GSM947299	None	None	None	8.51175
GSE38666	GSM947300	None	None	None	8.45943
GSE38666	GSM947301	None	None	None	10.9873
GSE38666	GSM947302	None	None	None	9.44708
GSE38666	GSM947303	None	None	None	8.96578
GSE38666	GSM947305	None	None	None	9.64926
GSE38666	GSM947306	None	None	None	7.78136
GSE38666	GSM947307	None	None	None	7.91886
GSE38666	GSM947309	None	None	None	8.50383
GSE38666	GSM947310	None	None	None	10.7279
GSE38666	GSM947311	None	None	None	8.37069
GSE20565	GSM516678	Serous	None	None	11.6479
GSE20565	GSM516679	Endometrioid	None	None	9.34207
GSE20565	GSM516680	Serous	None	None	11.1299
GSE20565	GSM516681	Serous	None	None	12.2201
GSE20565	GSM516683	Serous	None	None	11.4651
GSE20565	GSM516684	Serous	None	None	9.40301
GSE20565	GSM516685	Serous	None	None	11.9458
GSE20565	GSM516687	Serous	None	None	11.3449
GSE20565	GSM516688	Serous	None	None	11.3515
GSE20565	GSM516689	Mucinous	None	None	9.52748
GSE20565	GSM516691	Serous	None	None	9.87344
GSE20565	GSM516697	Serous	None	None	7.89482
GSE20565	GSM516698	Serous	None	None	9.39232
GSE20565	GSM516699	Serous	None	None	11.1402
GSE20565	GSM516700	Serous	None	None	10.4126
GSE20565	GSM516702	Endometrioid	None	None	5.16993
GSE20565	GSM516703	Mucinous	None	None	8.24793
GSE20565	GSM516704	Serous	None	None	9.10329
GSE20565	GSM516706	Serous	None	None	9.33316
GSE20565	GSM516707	Serous	None	None	9.43254
GSE20565	GSM516708	Serous	None	None	10.1599
GSE20565	GSM516709	Serous	None	None	9.01681
GSE20565	GSM516711	Clear	None	None	10.9359
GSE20565	GSM516712	Mucinous	None	None	13.0227
GSE20565	GSM516713	Adenocarcinoma	None	None	11.2538
GSE20565	GSM516715	Serous	None	None	9.89633
GSE20565	GSM516720	Mucinous	None	None	9.12412
GSE20565	GSM516721	Clear	None	None	9.91139
GSE20565	GSM516723	Serous	None	None	9.89785
GSE20565	GSM516724	Serous	None	None	10.8788
GSE20565	GSM516725	Serous	None	None	10.5915
GSE20565	GSM516726	Serous	None	None	9.39232
GSE20565	GSM516727	Serous	None	None	12.6472
GSE20565	GSM516728	Mucinous	None	None	11.2621
GSE20565	GSM516730	Serous	None	None	11.0901
GSE20565	GSM516731	Serous	None	None	9.35315
GSE20565	GSM516734	Serous	None	None	11.4383
GSE20565	GSM516735	Brenner_Tumor	None	None	10.1561
GSE20565	GSM516739	Serous	None	None	8.9571
GSE20565	GSM516742	Serous	None	None	11.6931
GSE20565	GSM516743	Clear	None	None	9.04166
GSE20565	GSM516745	Serous	None	None	9.55075
GSE20565	GSM516747	Adenocarcinoma	None	None	5.49185
GSE20565	GSM516749	Serous	None	None	7.8009
GSE20565	GSM516750	Serous	None	None	6.20945
GSE20565	GSM516751	Mucinous	None	None	2.32193
GSE20565	GSM516755	Serous	None	None	11.4788
GSE20565	GSM516756	Clear	None	None	12.365
GSE20565	GSM516758	Serous	None	None	10.2264
GSE20565	GSM516760	Serous	None	None	10.6221
GSE20565	GSM516761	Serous	None	None	3.32193
GSE20565	GSM516762	Serous	None	None	12.4406
GSE20565	GSM516763	Serous	None	None	10.8033
GSE20565	GSM516764	Clear	None	None	9.07948
GSE20565	GSM516765	Serous	None	None	10.0512
GSE20565	GSM516767	Endometrioid	None	None	7.09803
GSE20565	GSM516768	Carcinosarcoma	None	None	1.58496
GSE20565	GSM516769	Endometrioid	None	None	10.5294
GSE20565	GSM516770	Serous	None	None	10.8549
GSE20565	GSM516771	Serous	None	None	12.0967
GSE20565	GSM516772	Serous	None	None	9.3015
GSE20565	GSM516776	Serous	None	None	9.633
GSE20565	GSM516777	Serous	None	None	9.20701
GSE20565	GSM516779	Serous	None	None	12.3041
GSE20565	GSM516780	Serous	None	None	9.23362
GSE20565	GSM516781	Endometrioid	None	None	9.52748
GSE20565	GSM516782	Serous	None	None	11.6004
GSE20565	GSM516783	Serous	None	None	10.0661
GSE20565	GSM516784	Serous	None	None	11.2981
GSE20565	GSM516785	Clear	None	None	9.59432
GSE20565	GSM516786	Serous	None	None	8.35755
GSE20565	GSM516787	Serous	None	None	8.45533
GSE20565	GSM516788	Mucinous	None	None	7
GSE20565	GSM516789	Serous	None	None	11.5957
GSE20565	GSM516795	Serous	None	None	10.6129
GSE20565	GSM516796	Carcinosarcoma	None	None	8.0607
GSE20565	GSM516797	Serous	None	None	9.87036
GSE20565	GSM516798	Serous	None	None	12.014
GSE20565	GSM516799	Serous	None	None	7.71425
GSE20565	GSM516801	Serous	None	None	11.5392
GSE20565	GSM516802	Serous	None	None	11.3219
GSE20565	GSM516803	Serous	None	None	10.9248
GSE20565	GSM516804	Serous	None	None	10.988
GSE20565	GSM516805	Serous	None	None	11.4898
GSE20565	GSM516806	Endometrioid	None	None	11.0021
GSE20565	GSM516808	Serous	None	None	10.9873
GSE20565	GSM516811	Serous	None	None	10.5641
GSE20565	GSM516814	Serous	None	None	10.7665
GSE20565	GSM516817	Adenocarcinoma	None	None	4.85798
GSE20565	GSM516690	Serous	None	None	11.4635
GSE20565	GSM516694	Serous	None	None	14.0727
GSE20565	GSM516710	Serous	None	None	9.19967
GSE20565	GSM516733	Serous	None	None	10.218
GSE20565	GSM516813	Serous	None	None	9.85487
GSE12172	GSM306158	None	None	None	12.2158
GSE12172	GSM306159	None	None	None	12.1026
GSE12172	GSM306160	None	None	None	10.1033
GSE12172	GSM306161	None	None	None	13.8109
GSE12172	GSM306162	None	None	None	10.3083
GSE12172	GSM306163	None	None	None	11.849
GSE12172	GSM306164	None	None	None	10.7895
GSE12172	GSM306165	None	None	None	11.3359
GSE12172	GSM306166	None	None	None	8.18982
GSE12172	GSM306167	None	None	None	10.2958
GSE12172	GSM306168	None	None	None	11.2276
GSE12172	GSM306169	None	None	None	12.3518
GSE12172	GSM306170	None	None	None	10.3955
GSE12172	GSM306171	None	None	None	11.4221
GSE12172	GSM306172	None	None	None	10.8502
GSE12172	GSM306173	None	None	None	11.5309
GSE12172	GSM306174	None	None	None	12.695
GSE12172	GSM306175	None	None	None	8.90388
GSE12172	GSM306176	None	None	None	10.2621
GSE12172	GSM306177	None	None	None	12.8023
GSE12172	GSM306178	None	None	None	12.7492
GSE12172	GSM306179	None	None	None	11.9658
GSE12172	GSM306180	None	None	None	10.6804
GSE12172	GSM306181	None	None	None	11.314
GSE12172	GSM306182	None	None	None	12.1173
GSE12172	GSM306183	None	None	None	10.2946
GSE12172	GSM306184	None	None	None	10.7074
GSE12172	GSM306185	None	None	None	11.2923
GSE12172	GSM306186	None	None	None	11.1548
GSE12172	GSM306187	None	None	None	8.89178
GSE12172	GSM306188	None	None	None	9.70736
GSE12172	GSM306189	None	None	None	8.64024
GSE12172	GSM306190	None	None	None	10.8588
GSE12172	GSM306191	None	None	None	11.7313
GSE12172	GSM306192	None	None	None	10.3815
GSE12172	GSM306193	None	None	None	11.2732
GSE12172	GSM306194	None	None	None	10.7582
GSE12172	GSM306195	None	None	None	11.5113
GSE12172	GSM306196	None	None	None	11.2107
GSE12172	GSM306197	None	None	None	10.9723
GSE12172	GSM306198	None	None	None	10.9922
GSE12172	GSM306199	None	None	None	9.07682
GSE12172	GSM306200	None	None	None	10.4357
GSE12172	GSM306201	None	None	None	12.5083
GSE12172	GSM306202	None	None	None	10.3597
GSE12172	GSM306203	None	None	None	11.2917
GSE12172	GSM306204	None	None	None	11.664
GSE12172	GSM306205	None	None	None	10.3859
GSE12172	GSM306206	None	None	None	9.83131
GSE12172	GSM306207	None	None	None	9.88874
GSE12172	GSM306208	None	None	None	10.3619
GSE12172	GSM306209	None	None	None	11.8439
GSE12172	GSM306210	None	None	None	11.1046
GSE12172	GSM306211	None	None	None	11.007
GSE12172	GSM306212	None	None	None	8.5812
GSE12172	GSM306213	None	None	None	7.20945
GSE12172	GSM306214	None	None	None	11.3004
GSE12172	GSM306215	None	None	None	10.9248
GSE12172	GSM306216	None	None	None	11.0539
GSE12172	GSM306217	None	None	None	11.2574
GSE12172	GSM306218	None	None	None	11.1668
GSE12172	GSM306219	None	None	None	10.2058
GSE12172	GSM306220	None	None	None	9.27146
GSE12172	GSM306221	None	None	None	11.3326
GSE12172	GSM306222	None	None	None	13.3005
GSE12172	GSM306223	None	None	None	10.4305
GSE12172	GSM306224	None	None	None	10.3354
GSE12172	GSM306225	None	None	None	9.11374
GSE12172	GSM306226	None	None	None	7.97154
GSE12172	GSM306227	None	None	None	12.1402
GSE12172	GSM306228	None	None	None	6.40939
GSE12172	GSM306229	None	None	None	8.39232
GSE12172	GSM306230	None	None	None	11.2848
GSE12172	GSM306231	None	None	None	12.0317
GSE12172	GSM306232	None	None	None	10.792
[truncated: 628 more rows]

## Sheet: MSLN
Dataset_ID	Sample_ID	Subtype	Prognosis_time	Prognosis	Gene_expression
[truncated: 940 more rows]

[truncated: 7 more sheets: B7-H4, TROP2, MUC1, ERBB3, CD74, TM4SF1, VEGF]
