# Supplementary material for: Uncovering potential targets for antibody-drug conjugates in the treatment of gynecologic malignancies
Source: Front Pharmacol. 2025 Feb 19;16:1525733. doi: 10.3389/fphar.2025.1525733 (PMC11880013; doi:10.3389/fphar.2025.1525733)
Supplement: Supplementary file 5 [file Table1.xlsx]

## Sheet: ctg-studies cancer2024-6-12_TTx
NCT Number	Study Title	Study URL	Study Status	Conditions	Interventions	Collaborators	Enrollment	Study Type	Phases
NCT02448420	Study of Palbociclib and Trastuzumab With Endocrine Therapy in HER2-positive Metastatic Breast Cancer	https://clinicaltrials.gov/study/NCT02448420	COMPLETED	Metastatic Breast Cancer	DRUG: Palbociclib|DRUG: Trastuzumab|DRUG: Endocrine therapy|DRUG: Chemotherapy|DRUG: Antibody-Drug Conjugates		73	INTERVENTIONAL	PHASE2
NCT06237920	Stage II-IIIa Urothelial Cancer Randomizing Pre-operative Nivolumab With or Without Relatlimab	https://clinicaltrials.gov/study/NCT06237920	RECRUITING	Urologic Neoplasms|Urogenital Neoplasms|Neoplasms by Site|Neoplasms|Female Urogenital Diseases|Female Urogenital Diseases and Pregnancy Complications|Urogenital Diseases|Urinary Bladder Diseases|Male Urogenital Diseases|Urinary Bladder Neoplasm|Antineoplastics Toxicity	DRUG: Nivolumab|DRUG: Relatlimab	Bristol-Myers Squibb	90	INTERVENTIONAL	PHASE2
NCT05498220	Polatuzumab Vedotin With R-GDP in Relapsed/Refractory Diffuse Large B-cell Lymphoma	https://clinicaltrials.gov/study/NCT05498220	RECRUITING	Diffuse Large B-cell Lymphoma	DRUG: Polatuzumab vedotin (PV)|DRUG: Rituximab|DRUG: Hyaluronidase|DRUG: Gemcitabine|DRUG: Cisplatin|DRUG: Dexamethasone|DRUG: GCSF	Genentech, Inc.	44	INTERVENTIONAL	PHASE2
NCT03606174	A Phase 2 Study of Sitravatinib in Combination With PD-(L)1 Checkpoint Inhibitor Regimens in Patients With Advanced or Metastatic Urothelial Carcinoma	https://clinicaltrials.gov/study/NCT03606174	TERMINATED	Urothelial Carcinoma|Urothelial Carcinoma Bladder|Urothelial Carcinoma Ureter|Urothelial Carcinoma of the Renal Pelvis and Ureter|Urothelial Carcinoma Urethra	DRUG: Sitravatinib|DRUG: Nivolumab|DRUG: Pembrolizumab|DRUG: Enfortumab vedotin		260	INTERVENTIONAL	PHASE2
NCT05460273	A Study of Dato-DXd in Chinese Patients With Advanced Non-Small Cell Lung Cancer, Triple-negative Breast Cancer and Other Solid Tumors (TROPION-PanTumor02)	https://clinicaltrials.gov/study/NCT05460273	ACTIVE_NOT_RECRUITING	Carcinoma, Non-Small-Cell Lung|Triple Negative Breast Cancer	DRUG: Datopotamab Deruxtecan (Dato-DXd)	Daiichi Sankyo	119	INTERVENTIONAL	PHASE1|PHASE2
NCT05238831	SMMART Adaptive Clinical Treatment (ACT) Trial	https://clinicaltrials.gov/study/NCT05238831	WITHDRAWN	Advanced Breast Carcinoma|Advanced Malignant Solid Neoplasm|Advanced Ovarian Carcinoma|Advanced Pancreatic Carcinoma|Advanced Prostate Carcinoma|Advanced Sarcoma|Anatomic Stage III Breast Cancer AJCC v8|Anatomic Stage IV Breast Cancer AJCC v8|Recurrent Adult Soft Tissue Sarcoma|Recurrent Breast Carcinoma|Recurrent Ovarian Carcinoma|Recurrent Prostate Carcinoma|Stage II Pancreatic Cancer AJCC v8|S…	DRUG: Alectinib|DRUG: Alpelisib|DRUG: Anastrozole|BIOLOGICAL: Atezolizumab|BIOLOGICAL: Bevacizumab|PROCEDURE: Biopsy|PROCEDURE: Biospecimen Collection|DRUG: Capecitabine|DRUG: Carboplatin|DRUG: Cobimetinib|DRUG: Entrectinib|DRUG: Eribulin|DRUG: Fulvestrant|BIOLOGICAL: Hyaluronidase-zzxf/Pertuzumab/Trastuzumab|DRUG: Irinotecan|DRUG: Letrozole|DRUG: Nab-paclitaxel|DRUG: Niraparib|DRUG: Olaparib|DRU…	Genentech, Inc.|Oregon Health and Science University	0	INTERVENTIONAL	EARLY_PHASE1
NCT02588092	Study of ADCT-301 in Patients With Relapsed/Refractory CD25-positive Acute Myeloid Leukemia (AML) or CD25-positive Acute Lymphoblastic Leukemia (ALL)	https://clinicaltrials.gov/study/NCT02588092	TERMINATED	Acute Myeloid Leukemia|Acute Lymphoblastic Leukemia	DRUG: ADCT-301		35	INTERVENTIONAL	PHASE1
NCT04659044	Polatuzumab Vedotin, Venetoclax, and Rituximab and Hyaluronidase Human for the Treatment of Relapsed or Refractory Mantle Cell Lymphoma	https://clinicaltrials.gov/study/NCT04659044	ACTIVE_NOT_RECRUITING	Recurrent B-Cell Non-Hodgkin Lymphoma|Recurrent Grade 1 Follicular Lymphoma|Recurrent Grade 2 Follicular Lymphoma|Recurrent Grade 3a Follicular Lymphoma|Recurrent Mantle Cell Lymphoma|Recurrent Marginal Zone Lymphoma|Recurrent Small Lymphocytic Lymphoma|Refractory B-Cell Non-Hodgkin Lymphoma|Refractory Grade 1 Follicular Lymphoma|Refractory Grade 2 Follicular Lymphoma|Refractory Grade 3a Follicul…	DRUG: Polatuzumab Vedotin|BIOLOGICAL: Rituximab|BIOLOGICAL: Rituximab and Hyaluronidase Human|DRUG: Venetoclax	National Cancer Institute (NCI)	63	INTERVENTIONAL	PHASE2
NCT04278144	A First-in-human Study Using BDC-1001 as a Single Agent and in Combination With Nivolumab in Advanced HER2-Expressing Solid Tumors	https://clinicaltrials.gov/study/NCT04278144	ACTIVE_NOT_RECRUITING	HER2-positive Solid Tumors|HER2-positive Breast Cancer|HER2-positive Colorectal Cancer|HER2-positive Gastroesophageal Cancer|HER2-positive Endometrial Cancer	DRUG: BDC-1001|DRUG: Nivolumab	Bristol-Myers Squibb	390	INTERVENTIONAL	PHASE1|PHASE2
NCT00571389	A Biospecimen Collection Study of Leukapheresis-Derived Circulating Tumor Cells, Immune Cells, and Progenitor Cells.	https://clinicaltrials.gov/study/NCT00571389	RECRUITING	Solid Tumor, Adult|Healthy Donors|COVID-19 Donors			1000	OBSERVATIONAL	0
NCT03248492	A Study of DS-8201a in Metastatic Breast Cancer Previously Treated With Trastuzumab Emtansine (T-DM1)	https://clinicaltrials.gov/study/NCT03248492	ACTIVE_NOT_RECRUITING	Breast Cancer	DRUG: DS-8201a	AstraZeneca|Daiichi Sankyo Co., Ltd.	253	INTERVENTIONAL	PHASE2
NCT05735392	Liquid Biopsy: Intercepting Mutational Trajectories of HER2 (Human Epidermal Growth Factor Receptor 2) Breast Cancer (GIM21 Trial)	https://clinicaltrials.gov/study/NCT05735392	COMPLETED	Metastatic Breast Cancer	OTHER: Both blood and tissues collection for patients with metastatic breast cancer HER2+ pretreated with no more than one line of anti-HER2 therapy for advanced breast cancer.		48	INTERVENTIONAL	NA
NCT05981326	Prediction in Silico of Pathological Response in a Prospective Cohort Study of Early Breast Cancer Patients	https://clinicaltrials.gov/study/NCT05981326	NOT_YET_RECRUITING	Breast Cancer	PROCEDURE: Biopsy|PROCEDURE: Blood samples|BEHAVIORAL: Questionnaires		300	INTERVENTIONAL	NA
NCT06008366	A Phase 1/2 Study of 7MW3711 in Advanced Solid Tumors	https://clinicaltrials.gov/study/NCT06008366	RECRUITING	Advanced Solid Tumor	DRUG: 7MW3711 for injection|DRUG: 7MW3711 for injection		281	INTERVENTIONAL	PHASE1|PHASE2
NCT05948826	First in Human Study of TORL-3-600 in Participants With Advanced Cancer	https://clinicaltrials.gov/study/NCT05948826	RECRUITING	Advanced Solid Tumor|Colorectal Cancer	DRUG: TORL-3-600	Translational Research in Oncology	70	INTERVENTIONAL	PHASE1
NCT01590966	Scintigraphic Detection of the Biodistribution of Tumor Necrosis Factor With a Radiolabeled Anti-TNFα in Patients With Active Rheumatoid Arthritis and Active Axial and Peripheral Spondyloarthritis	https://clinicaltrials.gov/study/NCT01590966	COMPLETED	Axial and Peripheral Spondyloarthritis|Rheumatoid Arthritis	DRUG: administration of Cimzia?|DRUG: Immunoscintigraphy with radiolabeled Cimzia?.	UCB Pharma SA	41	INTERVENTIONAL	PHASE3
NCT05687266	Phase III, Open-label, First-line Study of Dato-DXd in Combination With Durvalumab and Carboplatin for Advanced NSCLC Without Actionable Genomic Alterations	https://clinicaltrials.gov/study/NCT05687266	RECRUITING	NSCLC	DRUG: Datopotamab deruxtecan|DRUG: Durvalumab|DRUG: Carboplatin|DRUG: Pembrolizumab|DRUG: Cisplatin|DRUG: Pemetrexed|DRUG: Paclitaxel		1280	INTERVENTIONAL	PHASE3
NCT05104866	A Phase-3, Open-Label, Randomized Study of Dato-DXd Versus Investigator's Choice of Chemotherapy (ICC) in Participants With Inoperable or Metastatic HR-Positive, HER2-Negative Breast Cancer Who Have Been Treated With One or Two Prior Lines of Systemic Chemotherapy (TROPION-Breast01)	https://clinicaltrials.gov/study/NCT05104866	ACTIVE_NOT_RECRUITING	Breast Cancer	DRUG: Dato-DXd|DRUG: Capecitabine|DRUG: Gemcitabine|DRUG: Eribulin|DRUG: Vinorelbine	Daiichi Sankyo	732	INTERVENTIONAL	PHASE3
NCT00848926	A Pivotal Open-Label Trial of Brentuximab Vedotin for Hodgkin Lymphoma	https://clinicaltrials.gov/study/NCT00848926	COMPLETED	Disease, Hodgkin	DRUG: brentuximab vedotin	Millennium Pharmaceuticals, Inc.	102	INTERVENTIONAL	PHASE2
NCT05868226	PRE-I-SPY Phase I/Ib Oncology Platform Program	https://clinicaltrials.gov/study/NCT05868226	RECRUITING	HER2-positive Breast Cancer|Metastatic Cancer|Metastatic Breast Cancer|Metastatic|HER2-positive Metastatic Breast Cancer|HER2 Mutation-Related Tumors|HER-2 Protein Overexpression|HER2-negative Breast Cancer|Triple Negative Breast Cancer|HR Positive|Hormone Receptor-positive Breast Cancer|Estrogen Receptor Positive Tumor|Progesterone Receptor-positive Breast Cancer|Hormone Receptor Negative Breast…	DRUG: ALX148|DRUG: Fam-Trastuzumab Deruxtecan-Nxki|DRUG: Zanidatamab|DRUG: Tucatinib		54	INTERVENTIONAL	PHASE1
NCT04595565	Sacituzumab Govitecan in Primary HER2-negative Breast Cancer	https://clinicaltrials.gov/study/NCT04595565	RECRUITING	HER2-negative Breast Cancer|Triple Negative Breast Cancer	DRUG: Capecitabine|DRUG: Carboplatin|DRUG: Cisplatin|DRUG: Sacituzumab govitecan	Gilead Sciences|Austrian Breast & Colorectal Cancer Study Group|Spanish Breast Cancer Research Group (GEICAM)|ETOP IBCSG Partners Foundation|Cancer Trials Ireland|UNICANCER	1332	INTERVENTIONAL	PHASE3
NCT04622774	First-in-Human Study of IMGC936 in Patients With Advanced Solid Tumors	https://clinicaltrials.gov/study/NCT04622774	COMPLETED	Advanced Solid Tumor	DRUG: IMGC936	MacroGenics	56	INTERVENTIONAL	PHASE1|PHASE2
NCT05948865	A Phase 1 Study of CPO301 in Adult Patients With Advanced or Metastatic Solid Tumors	https://clinicaltrials.gov/study/NCT05948865	RECRUITING	Cancer|Cancer, Lung	DRUG: CPO301		102	INTERVENTIONAL	PHASE1
NCT01039363	Vorinostat Combined With Gemtuzumab Ozogamicin, Idarubicin and Cytarabine in Acute Myeloid Leukemia	https://clinicaltrials.gov/study/NCT01039363	UNKNOWN	Acute Myeloid Leukemia	DRUG: Salvage reinduction chemotherapy including Gemtuzumab ozogamicin, Idarubicin and Cytarabine and Vorinostat		27	INTERVENTIONAL	PHASE2
NCT03084939	Efficacy and Safety of Trastuzumab Emtansine in Chinese Participants With Human Epidermal Growth Factor Receptor 2 (HER2)-Positive Locally Advanced or Metastatic Breast Cancer	https://clinicaltrials.gov/study/NCT03084939	COMPLETED	Breast Cancer	BIOLOGICAL: Trastuzumab Emtansine|DRUG: Lapatinib|DRUG: Capecitabine		351	INTERVENTIONAL	PHASE3
NCT04886986	Phase I/II 225Ac-J591 Plus 177Lu-PSMA-I&T for Progressive Metastatic Castration Resistant Prostate Cancer	https://clinicaltrials.gov/study/NCT04886986	SUSPENDED	Prostate Cancer	DRUG: 225Ac-J591|DRUG: 177Lu-PSMA-I&T|DRUG: 68Ga-PSMA-11		48	INTERVENTIONAL	PHASE1|PHASE2
NCT00195039	Treatment With Radiolabeled Monoclonal Antibody HuJ591-GS (177Lu-J591) in Patients With Metastatic Prostate Cancer	https://clinicaltrials.gov/study/NCT00195039	COMPLETED	Prostate Cancer	DRUG: 177Lu Radiolabeled Monoclonal Antibody HuJ591 (177Lu -J591)		47	INTERVENTIONAL	PHASE2
NCT06186986	CD30 Imaging in Diffuse Large B-cell Lymphoma	https://clinicaltrials.gov/study/NCT06186986	NOT_YET_RECRUITING	Diffuse Large B-cell-lymphoma	DRUG: Brentuximab vedotin	Takeda	20	INTERVENTIONAL	PHASE3
NCT06107686	A Study of YL202 in Selected Patients With Advanced Solid Tumors	https://clinicaltrials.gov/study/NCT06107686	RECRUITING	NSCLC|Breast Cancer|HNSCC|Locally Advanced or Metastatic Solid Tumors	DRUG: YL202 should be intravenously infused		200	INTERVENTIONAL	PHASE2
NCT05525286	Clinical Trial of SOT102 Antibody Drug Conjugate in Patients With Advanced Gastric and Pancreatic Adenocarcinoma	https://clinicaltrials.gov/study/NCT05525286	RECRUITING	Pancreatic Cancer	DRUG: SOT102		160	INTERVENTIONAL	PHASE1|PHASE2
NCT06426680	A Study of the ILB-3101 in Patients With Advanced Solid Tumors	https://clinicaltrials.gov/study/NCT06426680	NOT_YET_RECRUITING	Advanced Solid Tumor	BIOLOGICAL: ILB-3101		240	INTERVENTIONAL	PHASE1
NCT06015880	Testing the Combination of Anti-cancer Drugs Mosunetuzumab, Polatuzumab Vedotin, and Lenalidomide for the Treatment of Relapsed/Refractory Diffuse Large B-Cell Lymphoma	https://clinicaltrials.gov/study/NCT06015880	RECRUITING	Diffuse Large B-Cell Lymphoma, Not Otherwise Specified|High Grade B-Cell Lymphoma|Transformed Indolent B-Cell Non-Hodgkin Lymphoma to Diffuse Large B-Cell Lymphoma	PROCEDURE: Biospecimen Collection|PROCEDURE: Computed Tomography|DRUG: Lenalidomide|BIOLOGICAL: Mosunetuzumab|DRUG: Polatuzumab Vedotin|PROCEDURE: Positron Emission Tomography		30	INTERVENTIONAL	PHASE1
NCT01620229	Brentuximab Vedotin After Donor Stem Cell Transplant in Treating Patients With Hematologic Malignancies	https://clinicaltrials.gov/study/NCT01620229	WITHDRAWN	Hematopoietic/Lymphoid Cancer	DRUG: brentuximab vedotin|OTHER: laboratory biomarker analysis|OTHER: pharmacological study	Seagen Inc.|National Cancer Institute (NCI)	0	INTERVENTIONAL	PHASE1|PHASE2
NCT04329429	A Study of RC48-ADC in Subjects With HER2 Overexpressed Metastatic Biliary Tract Cancer	https://clinicaltrials.gov/study/NCT04329429	ACTIVE_NOT_RECRUITING	Biliary Tract Cancer	DRUG: RC48-ADC		57	INTERVENTIONAL	PHASE2
NCT06100874	A Single-arm Phase II Trial of SAcituzumab Govitecan and Trastuzumab for HER2+ Metastatic Breast Cancer After Trastuzumab dEruxtEcaN (SATEEN)	https://clinicaltrials.gov/study/NCT06100874	RECRUITING	Her 2 Positive Breast Cancer|Breast Cancer Female|Breast Cancer Metastatic	DRUG: Sacituzumab Govitecan|DRUG: Trastuzumab|DRUG: Trastuzumab and Hyaluronidase-oysk	Gilead Sciences	40	INTERVENTIONAL	PHASE2
NCT06043674	A Ph 2 Study of Glofitamab Alone or in Combination With Polatuzumab Vedotin or Atezolizumab in Richter's Transformation	https://clinicaltrials.gov/study/NCT06043674	RECRUITING	Chronic Lymphocytic Leukemia|Richter's Transformation	DRUG: Glofitamab|DRUG: Obinutuzumab|DRUG: Polatuzumab Vedotin|DRUG: Atezolizumab|DRUG: Tocilizumab	Genentech, Inc.	66	INTERVENTIONAL	PHASE2
NCT01248273	Unimolecular Pentavalent (Globo-H-GM2-sTn-TF-Tn) Immunization of Patients With Epithelial Ovarian, Fallopian Tube, or Peritoneal Cancer in First Remission	https://clinicaltrials.gov/study/NCT01248273	COMPLETED	Fallopian Tubes|Ovarian Cancer|Peritoneal Cancer	BIOLOGICAL: Globo-H-GM2-sTn-TF-Tn-KLH conjugate, plus the immunological adjuvant QS-21		26	INTERVENTIONAL	PHASE1
NCT02639182	A Study of AGS-16C3F vs. Axitinib in Metastatic Renal Cell Carcinoma	https://clinicaltrials.gov/study/NCT02639182	COMPLETED	Metastatic Renal Cell Carcinoma	DRUG: AGS-16C3F|DRUG: Axitinib		133	INTERVENTIONAL	PHASE2
NCT06422520	Phase 1 First-in-Human Study of BGB-C354 Alone and in Combination With Tislelizumab in Participants With Advanced Solid Tumors	https://clinicaltrials.gov/study/NCT06422520	NOT_YET_RECRUITING	Advanced Solid Tumor	DRUG: BGB-C354|DRUG: Tislelizumab		62	INTERVENTIONAL	PHASE1
NCT02623920	Brentuximab Vedotin, Bendamustine, and Rituximab in Patients With Relapsed or Refractory B-cell Non-Hodgkin Lymphoma	https://clinicaltrials.gov/study/NCT02623920	WITHDRAWN	Diffuse Large B Cell Lymphoma|Mediastinal Large B-cell Lymphoma|Grey Zone Lymphoma|High Grade B Cell Lymphoma|Follicular Lymphoma|Marginal Zone Lymphoma|Small Lymphocytic Lymphoma	DRUG: Brentuximab|DRUG: Bendamustine|DRUG: Rituximab		0	INTERVENTIONAL	PHASE2
NCT06057922	A Study YL201 in Patients With Selected Advanced Solid Tumors	https://clinicaltrials.gov/study/NCT06057922	RECRUITING	Advanced Solid Tumor	DRUG: YL201 for Injection		640	INTERVENTIONAL	PHASE1|PHASE2
NCT05426486	A Study of ARX788 Combined With Pyrotinib Maleate Versus TCBHP (Trastuzumab Plus Pertuzumab With Docetaxel and Carboplatin) as Neoadjuvant Treatment in HER2-positive Breast Cancer Patients	https://clinicaltrials.gov/study/NCT05426486	ACTIVE_NOT_RECRUITING	HER2-positive Breast Cancer	DRUG: ARX788|DRUG: Pyrotinib maleate|DRUG: Trastuzumab|DRUG: Pertuzumab|DRUG: Docetaxel|DRUG: Carboplatin		136	INTERVENTIONAL	PHASE2|PHASE3
NCT02302339	A Study of Glembatumumab Vedotin as Monotherapy or in Combination With Immunotherapies in Patients With Advanced Melanoma	https://clinicaltrials.gov/study/NCT02302339	TERMINATED	Melanoma	DRUG: glembatumumab vedotin|DRUG: glembatumumab vedotin and varlilumab|DRUG: glembatumumab vedotin and PD-1 targeted checkpoint inhibitor (nivolumab OR pembrolizumab)|DRUG: glembatumumab vedotin and CDX-301		132	INTERVENTIONAL	PHASE2
NCT05600686	Loncastuximab Tesirine and Rituximab Followed by DA-EPOCH-R for Treating Patients With High-Risk Diffuse Large B-cell Lymphoma	https://clinicaltrials.gov/study/NCT05600686	RECRUITING	Double-Expressor Lymphoma|High Grade B-Cell Lymphoma With MYC and BCL2 and/or BCL6 Rearrangements|High Grade B-Cell Lymphoma With MYC and BCL2 or BCL6 Rearrangements|High Grade B-Cell Lymphoma With MYC, BCL2, and BCL6 Rearrangements	DRUG: Cyclophosphamide|DRUG: Doxorubicin|DRUG: Etoposide|BIOLOGICAL: Loncastuximab Tesirine|DRUG: Prednisone|BIOLOGICAL: Rituximab|DRUG: Vincristine	National Cancer Institute (NCI)|ADC Therapeutics S.A.	24	INTERVENTIONAL	PHASE2
NCT03748186	Study of STRO-002, an Anti-Folate Receptor Alpha (FolRα) Antibody Drug Conjugate in Ovarian & Endometrial Cancers	https://clinicaltrials.gov/study/NCT03748186	RECRUITING	Ovarian Cancer|Ovarian Carcinoma|Ovary Cancer|Endometrial Cancer|Endometrioid Adenocarcinoma|Fallopian Tube Cancer|Primary Peritoneal Carcinoma	DRUG: STRO-002		160	INTERVENTIONAL	PHASE1
NCT02254239	Everolimus and Brentuximab Vedotin in Treating Patients With Relapsed or Refractory Hodgkin Lymphoma	https://clinicaltrials.gov/study/NCT02254239	TERMINATED	Recurrent Hodgkin Lymphoma|Refractory Hodgkin Lymphoma	DRUG: Brentuximab Vedotin|DRUG: Everolimus|OTHER: Laboratory Biomarker Analysis|OTHER: Pharmacological Study	National Cancer Institute (NCI)	10	INTERVENTIONAL	PHASE1
NCT02822586	TSEB and Brentuximab for Treatment of Mycosis Fungoides & Sezary Syndrome	https://clinicaltrials.gov/study/NCT02822586	COMPLETED	Mycosis Fungoides|Sézary Syndrome	RADIATION: TSEB Therapy|DRUG: Brentuximab vedotin	Seagen Inc.	5	INTERVENTIONAL	PHASE1
NCT05141786	A Study of MRG002 in the Treatment of Patients With HER2-mutated Unresectable/Metastatic Non-small Cell Lung Cancer (NSCLC).	https://clinicaltrials.gov/study/NCT05141786	UNKNOWN	Non-small- Cell Lung Cancer (NSCLC)	DRUG: MRG002		100	INTERVENTIONAL	PHASE2
NCT04941339	A Study of MRG002 in the Treatment of Patients With HER2-positive Advanced Solid Tumors	https://clinicaltrials.gov/study/NCT04941339	UNKNOWN	Advanced Solid Tumor	DRUG: MRG002		74	INTERVENTIONAL	PHASE1
NCT05647122	First in Human Study of AZD9592 in Solid Tumors	https://clinicaltrials.gov/study/NCT05647122	RECRUITING	Advanced Solid Tumours|Carcinoma Non-small Cell Lung|Head and Neck Neoplasms|Colorectal Neoplasms	DRUG: AZD9592|DRUG: Osimertinib|DRUG: 5-Fluorouracil (5-FU)|DRUG: Leucovorin|DRUG: Bevacizumab		162	INTERVENTIONAL	PHASE1
NCT06012435	A Study of SGN-B6A Versus Docetaxel in Previously Treated Non-small Cell Lung Cancer	https://clinicaltrials.gov/study/NCT06012435	RECRUITING	Carcinoma, Non-Small-Cell Lung	DRUG: sigvotatug vedotin|DRUG: docetaxel		600	INTERVENTIONAL	PHASE3
NCT02432235	Study of ADCT-301 in Patients With Relapsed or Refractory Hodgkin and Non-Hodgkin Lymphoma	https://clinicaltrials.gov/study/NCT02432235	COMPLETED	Hodgkin Lymphoma|Non-Hodgkin Lymphoma	DRUG: Camidanlumab tesirine		133	INTERVENTIONAL	PHASE1
NCT03262935	SYD985 vs. Physician's Choice in Participants With HER2-positive Locally Advanced or Metastatic Breast Cancer	https://clinicaltrials.gov/study/NCT03262935	COMPLETED	Metastatic Breast Cancer	DRUG: (vic-)trastuzumab duocarmazine|DRUG: Physician's choice		437	INTERVENTIONAL	PHASE3
NCT02565758	ABBV-085, an Antibody Drug Conjugate, in Subjects With Advanced Solid Tumors	https://clinicaltrials.gov/study/NCT02565758	COMPLETED	Advanced Solid Tumors|Undifferentiated Pleomorphic Sarcoma|Squamous Cell Carcinoma of the Head and Neck|Carcinoma of the Breast	DRUG: ABBV-085		85	INTERVENTIONAL	PHASE1
NCT05169658	Mosunetuzumab With or Without Polatuzumab Vedotin and Obinutuzumab for the Treatment of Untreated Indolent B-Cell Non-Hodgkin Lymphoma	https://clinicaltrials.gov/study/NCT05169658	RECRUITING	Non-Hodgkin Lymphoma|Grade 1 Follicular Lymphoma|Grade 2 Follicular Lymphoma|Grade 3a Follicular Lymphoma|Indolent B-Cell Non-Hodgkin Lymphoma|Marginal Zone Lymphoma|Recurrent Extranodal Marginal Zone Lymphoma of Mucosa-Associated Lymphoid Tissue|Refractory Extranodal Marginal Zone Lymphoma of Mucosa-Associated Lymphoid Tissue	BIOLOGICAL: Mosunetuzumab|BIOLOGICAL: Obinutuzumab|DRUG: Polatuzumab Vedotin	Genentech, Inc.	42	INTERVENTIONAL	PHASE2
NCT01816035	Trastuzumab Emtansine in Treating Patients With HER2-Positive Metastatic or Locally Advanced Breast Cancer That Cannot Be Removed by Surgery	https://clinicaltrials.gov/study/NCT01816035	COMPLETED	HER2/Neu Positive|Recurrent Breast Carcinoma|Stage IIIB Breast Cancer|Stage IIIC Breast Cancer|Stage IV Breast Cancer	OTHER: Laboratory Biomarker Analysis|OTHER: Pharmacological Study|BIOLOGICAL: Trastuzumab Emtansine	National Cancer Institute (NCI)	13	INTERVENTIONAL	PHASE1
NCT02099058	A Study Evaluating the Safety, Pharmacokinetics (PK), and Preliminary Efficacy of ABBV-399 in Participants With Advanced Solid Tumors	https://clinicaltrials.gov/study/NCT02099058	ACTIVE_NOT_RECRUITING	Advanced Solid Tumors Cancer	DRUG: Osimertinib|DRUG: Nivolumab|DRUG: Telisotuzumab vedotin|DRUG: Telisotuzumab vedotin|DRUG: Erlotinib		237	INTERVENTIONAL	PHASE1
NCT03828292	An Open-label, Dose Escalation Study in Japanese Participants With Relapsed/Refractory Multiple Myeloma Who Have Failed Prior Anti Myeloma Treatments	https://clinicaltrials.gov/study/NCT03828292	ACTIVE_NOT_RECRUITING	Multiple Myeloma	DRUG: Belantamab mafodotin|DRUG: Bortezomib|DRUG: Dexamethasone|DRUG: Pomalidomide		15	INTERVENTIONAL	PHASE1
NCT01309789	A Phase 1 Study of Brentuximab Vedotin Given Sequentially and Combined With Multi-Agent Chemotherapy for CD30-Positive Mature T-Cell and NK-Cell Neoplasms	https://clinicaltrials.gov/study/NCT01309789	COMPLETED	Lymphoma, Large-Cell, Anaplastic|Lymphoma, NK-cell|Lymphoma, T-cell	DRUG: brentuximab vedotin|DRUG: cyclophosphamide|DRUG: brentuximab vedotin|DRUG: prednisone|DRUG: cyclophosphamide|DRUG: doxorubicin|DRUG: doxorubicin|DRUG: prednisone|DRUG: vincristine	Millennium Pharmaceuticals, Inc.	39	INTERVENTIONAL	PHASE1
NCT06222489	Whole Body HER3 Quantification With Radiolabelled Patritumab Deruxtecan (HER3-DXd) PET/CT	https://clinicaltrials.gov/study/NCT06222489	NOT_YET_RECRUITING	Non-Small Cell Lung Carcinoma|Advanced Non-Small Cell Squamous Lung Cancer|EGFR Gene Mutation	DRUG: 89Zr-Patritumab deruxtecan	Daiichi Sankyo	16	INTERVENTIONAL	PHASE2
NCT05216965	A Clinical Study of 9MW2821 in Subjects With Advanced Malignant Solid Tumors	https://clinicaltrials.gov/study/NCT05216965	RECRUITING	Solid Tumors	DRUG: 9MW2821		208	INTERVENTIONAL	PHASE1|PHASE2
NCT04928612	A Study of CBP-1018 in Patients With Advanced Solid Tumors	https://clinicaltrials.gov/study/NCT04928612	RECRUITING	Solid Tumor	DRUG: CBP-1018		170	INTERVENTIONAL	PHASE1
NCT05374512	A Study of Dato-DXd Versus Investigator's Choice Chemotherapy in Patients With Locally Recurrent Inoperable or Metastatic Triple-negative Breast Cancer, Who Are Not Candidates for PD-1/PD-L1 Inhibitor Therapy (TROPION-Breast02)	https://clinicaltrials.gov/study/NCT05374512	RECRUITING	Breast Cancer	DRUG: Dato-DXd|DRUG: Paclitaxel|DRUG: Nab-paclitaxel|DRUG: Carboplatin|DRUG: Capecitabine|DRUG: Eribulin mesylate	Daiichi Sankyo	600	INTERVENTIONAL	PHASE3
NCT01925612	Study of Brentuximab Vedotin Combined With RCHOP or RCHP in Front-line Treatment of Patients With Diffuse Large B-cell Lymphoma (DLBCL)	https://clinicaltrials.gov/study/NCT01925612	TERMINATED	Lymphoma, B-cell|Lymphoma, Large B-cell, Diffuse	DRUG: brentuximab vedotin|DRUG: brentuximab vedotin|DRUG: rituximab|DRUG: vincristine|DRUG: cyclophosphamide|DRUG: prednisone|DRUG: doxorubicin		87	INTERVENTIONAL	PHASE2
NCT01060904	A Phase 1 Study of Brentuximab Vedotin Combined With Multi-Agent Chemotherapy for Hodgkin Lymphoma	https://clinicaltrials.gov/study/NCT01060904	COMPLETED	Disease, Hodgkin	DRUG: brentuximab vedotin|DRUG: doxorubicin|DRUG: vinblastine|DRUG: dacarbazine|DRUG: bleomycin|DRUG: brentuximab vedotin	Millennium Pharmaceuticals, Inc.	51	INTERVENTIONAL	PHASE1
NCT05601401	Phase II Study of RC48-ADC in Treating Patients With Salivary Gland Tumors Expressing HER2	https://clinicaltrials.gov/study/NCT05601401	RECRUITING	Salivary Gland Tumors	DRUG: RC48-ADC		10	INTERVENTIONAL	PHASE2
NCT05263869	A Study of MRG002 in Treatment of Advanced HER-2 Positive Breast Cancer Patients	https://clinicaltrials.gov/study/NCT05263869	UNKNOWN	Breast Cancer With Liver Metastases	DRUG: MRG002		99	INTERVENTIONAL	PHASE2
NCT04434040	Atezolizumab + Sacituzumab Govitecan to Prevent Recurrence in TNBC (ASPRIA)	https://clinicaltrials.gov/study/NCT04434040	ACTIVE_NOT_RECRUITING	Breast Cancer|Triple Negative Breast Cancer|Residual Cancer|Circulating Tumor DNA	DRUG: Atezolizumab|DRUG: Sacituzumab govitecan	Genentech, Inc.|Stand Up To Cancer	40	INTERVENTIONAL	PHASE2
NCT03589469	Study to Evaluate the Efficacy and Safety of Loncastuximab Tesirine in Patients With Relapsed or Refractory Diffuse Large B-Cell Lymphoma	https://clinicaltrials.gov/study/NCT03589469	COMPLETED	Diffuse Large B-Cell Lymphoma Refractory|Diffuse Large B-cell Lymphoma Recurrent	DRUG: Loncastuximab tesirine		145	INTERVENTIONAL	PHASE2
NCT04681131	CAB-AXL-ADC Safety and Efficacy Study in Adults With NSCLC	https://clinicaltrials.gov/study/NCT04681131	RECRUITING	Non-Small-Cell Lung Cancer	BIOLOGICAL: CAB-AXL-ADC|BIOLOGICAL: PD-1 inhibitor		240	INTERVENTIONAL	PHASE2
NCT05316831	Immune Response After Pneumococcal Vaccination in Patient With Chronic Lymphocytic Leukemia	https://clinicaltrials.gov/study/NCT05316831	COMPLETED	CLL|Vaccine Response	BIOLOGICAL: PCV13|BIOLOGICAL: PPSV23		77	INTERVENTIONAL	PHASE4
NCT05579366	PRO1184 for Advanced Solid Tumors	https://clinicaltrials.gov/study/NCT05579366	RECRUITING	Ovarian Cancer|High Grade Epithelial Ovarian Cancer|Primary Peritoneal Carcinoma|Fallopian Tube Cancer|Endometrial Cancer|Non-small Cell Lung Cancer|Mesothelioma|Breast Adenocarcinoma|Triple Negative Breast Cancer|Hormone Receptor-positive/Her2 Negative Breast Cancer	DRUG: PRO1184|DRUG: PRO1184 intravenous infusion of PRO1184|DRUG: PRO1184 intravenous infusion of PRO1184|DRUG: PRO1184 intravenous infusion of PRO1184		374	INTERVENTIONAL	PHASE1|PHASE2
NCT05156866	First in Human Study of TORL-2-307-ADC in Participants With Advanced Cancer	https://clinicaltrials.gov/study/NCT05156866	RECRUITING	Advanced Solid Tumor|Gastric Cancer|Pancreas Cancer|Gastroesophageal Junction Adenocarcinoma	DRUG: TORL-2-307-ADC	Translational Research in Oncology	70	INTERVENTIONAL	PHASE1
NCT05800366	A Phase II Study of Glofitamab Plus Polatuzumab-R-CHP for Patients With High-risk Diffuse Large B-cell Lymphoma	https://clinicaltrials.gov/study/NCT05800366	RECRUITING	Lymphoma|Lymphoma, Large B-Cell, Diffuse	DRUG: Glofitamab|DRUG: Polatuzumab|DRUG: Rituximab|DRUG: Doxorubicin Hydrochloride|DRUG: Cyclophosphamide|DRUG: Prednisone	Genentech, Inc.	40	INTERVENTIONAL	PHASE2
NCT03007030	Brentuximab Vedotin in Treating Patients With CD30+ Malignant Mesothelioma That Cannot Be Removed by Surgery	https://clinicaltrials.gov/study/NCT03007030	RECRUITING	CD30-Positive Neoplastic Cells Present|Malignant Mesothelioma	DRUG: Brentuximab Vedotin|OTHER: Laboratory Biomarker Analysis	National Cancer Institute (NCI)	55	INTERVENTIONAL	PHASE2
NCT03489525	MEDI2228 in Subjects With Relapsed/Refractory Multiple Myeloma	https://clinicaltrials.gov/study/NCT03489525	COMPLETED	Relapsed/Refractory Multiple Myeloma	BIOLOGICAL: Dose Escalation, MEDI2228, ADC (antibody drug conjugate)|BIOLOGICAL: Dose Expansion, MEDI2228, ADC (antibody drug conjugate)		107	INTERVENTIONAL	PHASE1
NCT05824325	Different Targeted Antibody-drug Conjugates For HER2 Ultra-low or No Expression Advanced Breast Cancer（GALAXY）	https://clinicaltrials.gov/study/NCT05824325	ACTIVE_NOT_RECRUITING	Breast Cancer	DRUG: SHR-A1811|DRUG: Trop-2 ADC		56	INTERVENTIONAL	PHASE1|PHASE2
NCT03449030	A Study of TAK-164 in Participants With Advanced Gastrointestinal (GI) Cancer Expressing Guanylyl Cyclase C (GCC)	https://clinicaltrials.gov/study/NCT03449030	TERMINATED	Gastrointestinal Neoplasms; Esophageal, Stomach, Pancreas, Colon Neoplasms; Malignant Tumors of Digestive Organ; Advanced Gastrointestinal Malignancies	DRUG: TAK-164|DRUG: 89Zr-TAK-164		31	INTERVENTIONAL	PHASE1
NCT04494425	Study of Trastuzumab Deruxtecan (T-DXd) vs Investigator's Choice Chemotherapy in HER2-low, Hormone Receptor Positive, Metastatic Breast Cancer	https://clinicaltrials.gov/study/NCT04494425	ACTIVE_NOT_RECRUITING	Advanced or Metastatic Breast Cancer	DRUG: Trastuzumab deruxtecan|DRUG: Capecitabine|DRUG: Paclitaxel|DRUG: Nab-Paclitaxel	Daiichi Sankyo Company, Limited 3-5-1 Nihonbashihoncho, Chuo-ku, Tokyo	866	INTERVENTIONAL	PHASE3
NCT02341625	A Study of BMS-986148 in Patients With Select Advanced Solid Tumors	https://clinicaltrials.gov/study/NCT02341625	TERMINATED	Advanced Cancer	DRUG: BMS-986148|BIOLOGICAL: Nivolumab		126	INTERVENTIONAL	PHASE1|PHASE2
NCT04838548	A Study to Evaluate the Efficacy and Safety of MRG003 in Patients With EGFR-Positive Advanced Non-Small Cell Lung Cancer	https://clinicaltrials.gov/study/NCT04838548	UNKNOWN	Carcinoma, Non-Small-Cell Lung	DRUG: MRG003		90	INTERVENTIONAL	PHASE2
NCT03364348	4-1BB Agonist Monoclonal Antibody PF-05082566 With Trastuzumab Emtansine or Trastuzumab in Treating Patients With Advanced HER2-Positive Breast Cancer	https://clinicaltrials.gov/study/NCT03364348	COMPLETED	HER2 Positive Breast Carcinoma|Recurrent Breast Carcinoma|Stage III Breast Cancer|Stage IIIA Breast Cancer|Stage IIIB Breast Cancer|Stage IIIC Breast Cancer|Stage IV Breast Cancer	DRUG: Utomilumab|DRUG: Trastuzumab|DRUG: Ado-Trastuzumab Emtansine	National Cancer Institute (NCI)	18	INTERVENTIONAL	PHASE1
NCT02848248	A Safety Study of SGN-CD123A in Patients With Acute Myeloid Leukemia	https://clinicaltrials.gov/study/NCT02848248	TERMINATED	Acute Myeloid Leukemia	DRUG: SGN-CD123A		17	INTERVENTIONAL	PHASE1
NCT05755048	FS-1502 Versus T-DM1 for HER2-Positive Unresectable Locally Advanced or Metastatic Breast Cancer	https://clinicaltrials.gov/study/NCT05755048	RECRUITING	Breast Cancer	BIOLOGICAL: Investigational drug: Recombinant Anti-HER2 Humanized Monoclonal Antibody - Monomethyl Auristatin F Conjugates for Injection (FS-1502)|BIOLOGICAL: Control drug: Trastuzumab emtansine (Kadcyla, T-DM1)		314	INTERVENTIONAL	PHASE3
NCT00324831	GM-CSF With or Without Vaccine Therapy After Combination Chemotherapy and Rituximab as First-Line Therapy in Treating Patients With Stage II, Stage III, or Stage IV Diffuse Large B-Cell Lymphoma	https://clinicaltrials.gov/study/NCT00324831	SUSPENDED	Lymphoma	DRUG: autologous immunoglobulin idiotype-KLH conjugate vaccine|DRUG: cyclophosphamide|DRUG: doxorubicin hydrochloride|DRUG: prednisone|DRUG: rituximab|DRUG: sargramostim|DRUG: vincristine|PROCEDURE: Intervention/procedure|PROCEDURE: antibody therapy|PROCEDURE: biological therapy|PROCEDURE: chemotherapy|PROCEDURE: colony-stimulating factor therapy|PROCEDURE: cytokine therapy|PROCEDURE: monoclonal …		480	INTERVENTIONAL	PHASE3
NCT06003231	A Study of Disitamab Vedotin in Previously Treated Solid Tumors That Express HER2	https://clinicaltrials.gov/study/NCT06003231	RECRUITING	Carcinoma, Squamous Cell of Head and Neck|Carcinoma, Non-Small-Cell Lung|Ovarian Neoplasms|Endometrial Neoplasms	DRUG: disitamab vedotin		160	INTERVENTIONAL	PHASE2
NCT04633330	Evaluation of AHCC? for the Clearance of High Risk-HPV Infections in Chinese Female	https://clinicaltrials.gov/study/NCT04633330	RECRUITING	High Risk Human Papillomavirus Infection|Low Grade Squamous Intraepithelial Lesion	DRUG: AHCC?capsules|DRUG: Simulation of AHCC?capsules	Qilu Hospital of Shandong University	60	INTERVENTIONAL	NA
NCT05870748	REFRaME-O1: A Study to Investigate the Efficacy and Safety of Luveltamab Tazevibulin Versus Investigator's Choice (IC) Chemotherapy in Women With Ovarian Cancer (Including Fallopian Tube or Primary Peritoneal Cancers) Expressing FOLR1	https://clinicaltrials.gov/study/NCT05870748	RECRUITING	Ovarian Cancer|Epithelial Ovarian Cancer|Fallopian Tube Cancer|Primary Peritoneal Cancer|Platinum-resistant Ovarian Cancer	DRUG: Luveltamab tazevibulin|DRUG: Pegfilgrastim|DRUG: Gemcitabine|DRUG: Paclitaxel|DRUG: Pegylated liposomal doxorubicin|DRUG: Topotecan	GOG Foundation|European Network of Gynaecological Oncological Trial Groups (ENGOT)|Asia-Pacific Gynecologic Oncology Trials Group (APGOT)	600	INTERVENTIONAL	PHASE2|PHASE3
NCT05063357	131I-omburtamab Delivered by Convection-Enhanced Delivery in Patients With Diffuse Intrinsic Pontine Glioma	https://clinicaltrials.gov/study/NCT05063357	WITHDRAWN	DIPG	DRUG: 131I-Omburtamab|DEVICE: Convention Enhanced Delivery	Labcorp Corporation of America Holdings, Inc|Invicro	0	INTERVENTIONAL	PHASE1
NCT06124157	A Study Comparing the Combination of Dasatinib and Chemotherapy Treatment With or Without Blinatumomab for Children, Adolescents, and Young Adults With Philadelphia Chromosome Positive (Ph+) or Philadelphia Chromosome-Like (Ph-Like) ABL-Class B-Cell Acute Lymphoblastic Leukemia (B-ALL)	https://clinicaltrials.gov/study/NCT06124157	NOT_YET_RECRUITING	B Acute Lymphoblastic Leukemia	PROCEDURE: Biospecimen Collection|BIOLOGICAL: Blinatumomab|PROCEDURE: Bone Marrow Biopsy|DRUG: Calaspargase Pegol|DRUG: Cyclophosphamide|DRUG: Cytarabine|DRUG: Dasatinib|DRUG: Daunorubicin|DRUG: Doxorubicin|PROCEDURE: Echocardiography|DRUG: Leucovorin|DRUG: Mercaptopurine|DRUG: Methotrexate|PROCEDURE: Multigated Acquisition Scan|DRUG: Pegaspargase|DRUG: Prednisolone|DRUG: Prednisone|RADIATION: Ra…		680	INTERVENTIONAL	PHASE3
NCT04699630	A Study of U3-1402 (Patritumab Deruxtecan) in Subjects With Metastatic Breast Cancer	https://clinicaltrials.gov/study/NCT04699630	RECRUITING	Metastatic Breast Cancer|Locally Advanced Breast Cancer	DRUG: U3-1402	Daiichi Sankyo	121	INTERVENTIONAL	PHASE2
NCT04205630	SYD985 in Patients With HER2-expressing Recurrent, Advanced or Metastatic Endometrial Carcinoma	https://clinicaltrials.gov/study/NCT04205630	COMPLETED	Endometrial Cancer	DRUG: SYD985		64	INTERVENTIONAL	PHASE2
NCT00323557	Immuno-Augmentation With GM-CSF of Pneumococcal Vaccine in Chronic Lymphocytic Leukemia Patients	https://clinicaltrials.gov/study/NCT00323557	COMPLETED	Leukemia	DRUG: Sargramostim (GM-CSF)|BIOLOGICAL: Pneumococcal Vaccine	Bayer	39	INTERVENTIONAL	PHASE2
NCT05041257	Mirvetuximab Soravtansine Monotherapy in Platinum-Sensitive Epithelial, Peritoneal, and Fallopian Tube Cancers (PICCOLO)	https://clinicaltrials.gov/study/NCT05041257	ACTIVE_NOT_RECRUITING	Ovarian Cancer|Peritoneal Cancer|Fallopian Tube Cancer	DRUG: Mirvetuximab soravtansine		79	INTERVENTIONAL	PHASE2
NCT04084366	Phase 1/2 Study of OBI-999 in Patients With Advanced Solid Tumors	https://clinicaltrials.gov/study/NCT04084366	TERMINATED	Locally Advanced Solid Tumor	DRUG: OBI-999|DRUG: OBI-999		44	INTERVENTIONAL	PHASE1|PHASE2
NCT05338957	A Study of MRG002 in the Treatment of Patients With HER2-expressed Advanced Malignant Solid Tumors.	https://clinicaltrials.gov/study/NCT05338957	RECRUITING	Advanced Malignant Solid Tumors	DRUG: MRG002+HX008		30	INTERVENTIONAL	PHASE1|PHASE2
NCT06121557	Phase I Study of Autologous Tumor-Draining Lymph Node-Derived Lymphocytes for Advanced HER2-Negative Breast Cancer	https://clinicaltrials.gov/study/NCT06121557	RECRUITING	Breast Neoplasms	PROCEDURE: Surgery for harvesting tumor-draining lymph nodes|DRUG: Cyclophosphamide|DRUG: Fludarabine|BIOLOGICAL: Tumor-draining lymph node-derived lymphocyte (LNL)|BIOLOGICAL: Interleukin-2|BIOLOGICAL: Camrelizumab|DRUG: Chemotherapeutic drug, ADC or PARP inhibitor		24	INTERVENTIONAL	PHASE1
NCT04965766	Patritumab Deruxtecan (U3-1402) in Unresectable Locally Advanced or Metastatic Breast Cancer	https://clinicaltrials.gov/study/NCT04965766	RECRUITING	Metastatic Breast Cancer	DRUG: U3-1402	Daiichi Sankyo	170	INTERVENTIONAL	PHASE2
NCT06377566	A Study of BV-AVD in People With Bulky Hodgkin Lymphoma	https://clinicaltrials.gov/study/NCT06377566	RECRUITING	Hodgkin Lymphoma	DRUG: Brentuximab vedotin|DRUG: Doxorubicin|DRUG: Vinblastine|DRUG: Dacarbazine|DRUG: Pembrolizumab|DRUG: Gemcitabine|DRUG: Vinorelbine|DIAGNOSTIC_TEST: FDG-PET/CT scan	Seagen Inc.	71	INTERVENTIONAL	PHASE2
NCT05464030	Anti-CEACAM5 ADC M9140 in Advanced Solid Tumors (PROCEADE-CRC-01)	https://clinicaltrials.gov/study/NCT05464030	RECRUITING	Colorectal Cancer	DRUG: M9140|DRUG: M9140|DRUG: Bevacizumab|DRUG: Capecitabine	Merck KGaA, Darmstadt, Germany	180	INTERVENTIONAL	PHASE1
NCT04351230	T-DM1 With or Without Abemaciclib for the Treatment of HER2-Positive Metastatic Breast Cancer	https://clinicaltrials.gov/study/NCT04351230	WITHDRAWN	Anatomic Stage IV Breast Cancer AJCC v8|HER2 Positive Breast Carcinoma|Metastatic Breast Carcinoma|Prognostic Stage IV Breast Cancer AJCC v8	DRUG: Abemaciclib|BIOLOGICAL: Trastuzumab Emtansine	National Cancer Institute (NCI)	0	INTERVENTIONAL	PHASE2
NCT05327530	A Study of the Safety and Efficacy of Various Combinations of Avelumab as Therapy in Locally Advanced or Metastatic Urothelial Carcinoma (JAVELIN Bladder Medley)	https://clinicaltrials.gov/study/NCT05327530	RECRUITING	Locally Advanced or Metastatic Urothelial Carcinoma	DRUG: Avelumab|DRUG: Sacituzumab Govitecan|DRUG: M6223|DRUG: NKTR-255	Merck KGaA, Darmstadt, Germany; Gilead Sciences; Nektar Therapeutics	252	INTERVENTIONAL	PHASE2
NCT04039230	Study to Evaluate Sacituzumab Govitecan in Combination With Talazoparib in Patients With Metastatic Breast Cancer.	https://clinicaltrials.gov/study/NCT04039230	RECRUITING	Breast Cancer	DRUG: Talazoparib|DRUG: Sacituzumab Govitecan	Pfizer	75	INTERVENTIONAL	PHASE1|PHASE2
NCT02462525	Dose-Escalation Study of ABBV-838, an Antibody Drug Conjugate, in Subjects With Relapsed and Refractory Multiple Myeloma	https://clinicaltrials.gov/study/NCT02462525	TERMINATED	Multiple Myeloma	DRUG: ABBV-838|DRUG: Pomalidomide|DRUG: Dexamethasone		74	INTERVENTIONAL	PHASE1
NCT04940325	Datopotamab (DS-1062a) in Advanced and/or Unresectable Non-Small Cell Lung Cancer	https://clinicaltrials.gov/study/NCT04940325	RECRUITING	Metastatic Lung Cancer	DRUG: DS-1062a	Daiichi Sankyo	100	INTERVENTIONAL	PHASE2
NCT03403725	MEN1309 I.v. Infusion in Pts With CD205-positive Metastatic Solid Tumors and Relapsed or Refractory NHL Ph I Study	https://clinicaltrials.gov/study/NCT03403725	TERMINATED	Metastatic Solid Tumors|Relapsed/Refractory Non-Hodgkin Lymphoma	DRUG: MEN1309		28	INTERVENTIONAL	PHASE1
NCT06055465	Neoadjuvant Sacituzumab Govitecan Plus Pembrolizumab in Resectable Non-Small Cell Lung Cancer	https://clinicaltrials.gov/study/NCT06055465	RECRUITING	Lung Cancer	DRUG: Sacituzumab Govitecan|DRUG: Pembrolizumab		37	INTERVENTIONAL	PHASE2
NCT04665765	Polatuzumab Vedotin, Rituximab, Ifosfamide, Carboplatin, and Etoposide (PolaR-ICE) as Initial Salvage Therapy for the Treatment of Relapsed/Refractory Diffuse Large B-Cell Lymphoma	https://clinicaltrials.gov/study/NCT04665765	ACTIVE_NOT_RECRUITING	Diffuse Large B-Cell Lymphoma Unclassifiable|Recurrent Diffuse Large B-Cell Lymphoma|Recurrent Primary Mediastinal (Thymic) Large B-Cell Cell Lymphoma|Recurrent Transformed B-Cell Non-Hodgkin Lymphoma|Refractory Diffuse Large B-Cell Lymphoma|Refractory Primary Mediastinal (Thymic) Large B-Cell Cell Lymphoma|Refractory Transformed B-Cell Non-Hodgkin Lymphoma	DRUG: Carboplatin|DRUG: Etoposide|DRUG: Ifosfamide|DRUG: Polatuzumab Vedotin|BIOLOGICAL: Rituximab	National Cancer Institute (NCI)	41	INTERVENTIONAL	PHASE2
NCT04982224	Study of REGN5093-M114 (METxMET Antibody-Drug Conjugate) in Adult Patients With Mesenchymal Epithelial Transition Factor (MET) Overexpressing Advanced Cancer	https://clinicaltrials.gov/study/NCT04982224	RECRUITING	Advanced NSCLC	DRUG: REGN5093-M114|DRUG: Cemiplimab		237	INTERVENTIONAL	PHASE1|PHASE2
NCT01832116	89Zr-MMOT PET Imaging in Pancreatic and Ovarian Cancer Patients	https://clinicaltrials.gov/study/NCT01832116	COMPLETED	Ovarian Neoplasms|Ovarian Diseases|Adnexal Diseases|Pancreatic Neoplasms|Digestive System Neoplasms|Digestive System Diseases|Pancreatic Diseases	DRUG: 89Zr-MMOT0530A	Amsterdam UMC, location VUmc|Genentech, Inc.	11	INTERVENTIONAL	PHASE1
NCT02758717	Nivolumab and Brentuximab Vedotin in Treating Older Patients With Untreated Hodgkin Lymphoma	https://clinicaltrials.gov/study/NCT02758717	ACTIVE_NOT_RECRUITING	Ann Arbor Stage IB Hodgkin Lymphoma|Ann Arbor Stage II Hodgkin Lymphoma|Ann Arbor Stage IIA Hodgkin Lymphoma|Ann Arbor Stage IIB Hodgkin Lymphoma|Ann Arbor Stage III Hodgkin Lymphoma|Ann Arbor Stage IIIA Hodgkin Lymphoma|Ann Arbor Stage IIIB Hodgkin Lymphoma|Ann Arbor Stage IV Hodgkin Lymphoma|Ann Arbor Stage IVA Hodgkin Lymphoma|Ann Arbor Stage IVB Hodgkin Lymphoma|Classic Hodgkin Lymphoma	DRUG: Brentuximab Vedotin|BIOLOGICAL: Nivolumab	National Cancer Institute (NCI)	46	INTERVENTIONAL	PHASE2
NCT04579224	Comparing the New Anti-cancer Drug Eribulin With Chemotherapy Against the Usual Chemotherapy Alone in Metastatic Urothelial Cancer	https://clinicaltrials.gov/study/NCT04579224	RECRUITING	Metastatic Bladder Urothelial Carcinoma|Metastatic Renal Pelvis Urothelial Carcinoma|Metastatic Ureter Urothelial Carcinoma|Metastatic Urethral Urothelial Carcinoma|Metastatic Urothelial Carcinoma|Refractory Bladder Urothelial Carcinoma|Refractory Renal Pelvis Urothelial Carcinoma|Refractory Ureter Urothelial Carcinoma|Refractory Urethral Urothelial Carcinoma|Refractory Urothelial Carcinoma|Stage…	PROCEDURE: Biospecimen Collection|PROCEDURE: Bone Scan|PROCEDURE: Computed Tomography|DRUG: Docetaxel|DRUG: Eribulin Mesylate|DRUG: Gemcitabine Hydrochloride|PROCEDURE: Magnetic Resonance Imaging|DRUG: Paclitaxel|BIOLOGICAL: Sacituzumab Govitecan		184	INTERVENTIONAL	PHASE3
NCT05720117	Study of PYX-201 in Solid Tumors	https://clinicaltrials.gov/study/NCT05720117	RECRUITING	Solid Tumor|Advanced Solid Tumor	DRUG: PYX-201		45	INTERVENTIONAL	PHASE1
NCT04236141	A Study to Evaluate the Efficacy and Safety of Polatuzumab Vedotin in Combination With Bendamustine and Rituximab Compared With Bendamustine and Rituximab Alone in Chinese Patients With Relapsed or Refractory Diffuse Large B-cell Lymphoma (R/R DLBCL).	https://clinicaltrials.gov/study/NCT04236141	TERMINATED	Diffuse, Large B-Cell, Lymphoma	DRUG: Polatuzumab Vedotin|DRUG: Bendamustine|DRUG: Rituximab|DRUG: Placebo		42	INTERVENTIONAL	PHASE3
NCT04826341	A Phase I/II Study of Sacituzumab Govitecan Plus Berzosertib in Small Cell Lung Cancer, Extra-Pulmonary Small Cell Neuroendocrine Cancer and Homologous Recombination-Deficient Cancers Resistant to PARP Inhibitors	https://clinicaltrials.gov/study/NCT04826341	SUSPENDED	HRD Cancer|SCLC|Advanced Solid Tumors	DRUG: Berzosertib|DRUG: Sacituzumab Govitecan		13	INTERVENTIONAL	PHASE1|PHASE2
NCT02187367	Safety & Efficacy Study of EGF Cancer Vaccine to Treat Stage IV Biomarker Positive, Wild Type EGF-R NSCLC Patients	https://clinicaltrials.gov/study/NCT02187367	TERMINATED	Carcinoma, Non-Small-Cell Lung	BIOLOGICAL: EGF Vaccine		106	INTERVENTIONAL	PHASE3
NCT04182204	A Study to Evaluate the Safety and Efficacy of Polatuzumab Vedotin in Combination With Rituximab, Gemcitabine and Oxaliplatin Compared to Rituximab, Gemcitabine and Oxaliplatin Alone in Participants With Relapsed or Refractory Diffuse Large B-Cell Lymphoma	https://clinicaltrials.gov/study/NCT04182204	ACTIVE_NOT_RECRUITING	Diffuse Large B-Cell Lymphoma	DRUG: Polatuzumab Vedotin|DRUG: Rituximab|DRUG: Gemcitabine|DRUG: Oxaliplatin		270	INTERVENTIONAL	PHASE3
NCT03384940	DS-8201a in Human Epidermal Growth Factor Receptor2 (HER2)-Expressing Colorectal Cancer (DESTINY-CRC01)	https://clinicaltrials.gov/study/NCT03384940	COMPLETED	Colorectal Neoplasm	DRUG: DS-8201a	Daiichi Sankyo|AstraZeneca	86	INTERVENTIONAL	PHASE2
NCT04042701	DS8201a and Pembrolizumab in Participants With Locally Advanced/Metastatic Breast or Non-Small Cell Lung Cancer	https://clinicaltrials.gov/study/NCT04042701	RECRUITING	Breast Cancer|Non-small Cell Lung Carcinoma	DRUG: Trastuzumab deruxtecan (DS-8201a)|DRUG: Trastuzumab deruxtecan (DS-8201a)|DRUG: Pembrolizumab	AstraZeneca UK Limited|Merck Sharp & Dohme LLC	115	INTERVENTIONAL	PHASE1
NCT05544968	CD30biAb-AATC for CD30+ Malignancies	https://clinicaltrials.gov/study/NCT05544968	NOT_YET_RECRUITING	Hodgkin Disease|CD30-Positive Diffuse Large B-Cell Lymphoma|CD30+ Anaplastic Large Cell Lymphoma|CD30+ Pleomorphic Large T-Cell Cutaneous Lymphoma|CD30+ Immunoblastic Large T-Cell Cutaneous Lymphoma|Leukemia|Lymphoma	DRUG: anti-CD30 Bispecific Antibody-armed anti-CD3-Activated Autologous T-cells (CD30 biAb-AATC)		42	INTERVENTIONAL	PHASE1|PHASE2
NCT05609968	Study of Pembrolizumab (MK-3475) Monotherapy Versus Sacituzumab Govitecan in Combination With Pembrolizumab for Participants With Metastatic Non-small Cell Lung Cancer (NSCLC) With Programmed Cell Death Ligand 1 (PD-L1) Tumor Proportion Score (TPS) ≥50% (MK-3475-D46)	https://clinicaltrials.gov/study/NCT05609968	RECRUITING	Carcinoma, Non-Small-Cell Lung	BIOLOGICAL: Sacituzumab Govitecan|BIOLOGICAL: Pembrolizumab	Gilead Sciences	614	INTERVENTIONAL	PHASE3
NCT02505269	Brentuximab Vedotin Plus AD in Non-bulky Limited Stage Hodgkin Lymphoma	https://clinicaltrials.gov/study/NCT02505269	COMPLETED	Hodgkin Lymphoma	DRUG: Brentuximab Vedotin|DRUG: Adriamycin|DRUG: Dacarbazine	Seagen Inc.	34	INTERVENTIONAL	PHASE2
NCT01915472	A Phase II Study of IMMU 130 in Patients With Metastatic Colorectal Cancer	https://clinicaltrials.gov/study/NCT01915472	WITHDRAWN	Metastatic Colorectal Cancer	DRUG: IMMU 130		0	INTERVENTIONAL	PHASE2
NCT05797168	Phase I/IIa Study for AZD5335 as Monotherapy and in Combination With Anti-cancer Agents in Participants With Solid Tumors	https://clinicaltrials.gov/study/NCT05797168	RECRUITING	Ovarian Cancer|Lung Adenocarcinoma	DRUG: AZD5335|DRUG: AZD5305		150	INTERVENTIONAL	PHASE1|PHASE2
NCT02973672	Phase I of SGM-101 in Patients With Cancer of the Colon, Rectum or Pancreas	https://clinicaltrials.gov/study/NCT02973672	COMPLETED	Colon Cancer|Rectum Cancer|Pancreas Cancer|Metastatic Colorectal Cancer|Recurrent Colorectal Carcinoma	DRUG: SGM-101	Centre for Human Drug Research, Netherlands|Leiden University Medical Center|Erasmus Medical Center|Catharina Ziekenhuis Eindhoven	75	INTERVENTIONAL	PHASE1|PHASE2
NCT05652868	Clinical Study of Antibody-Drug Conjugate MYTX-011 in Subjects With Non-Small Cell Lung Cancer	https://clinicaltrials.gov/study/NCT05652868	RECRUITING	NSCLC|NSCLC Stage IV|NSCLC Stage IIIB|Non-Small Cell Lung Cancer|Advanced Non-Small Cell Squamous Lung Cancer|Advanced Non-Small Cell Lung Cancer|Advanced Non-Small Cell Non-Squamous Lung Cancer	DRUG: MYTX-011		150	INTERVENTIONAL	PHASE1
NCT04644068	Study of AZD5305 as Monotherapy and in Combination With Anti-cancer Agents in Patients With Advanced Solid Malignancies	https://clinicaltrials.gov/study/NCT04644068	RECRUITING	Ovarian Cancer|Breast Cancer|Pancreatic Cancer|Prostate Cancer|Additional Indications Below for Module 4 and 5|Non-small Cell Lung Cancer|Colorectal Cancer|Bladder Cancer|Gastric Cancer|Biliary Cancer|Cervical Cancer|Endometrial Cancer|Small Cell Lung Cancer Only in Module 5	DRUG: AZD5305|DRUG: Paclitaxel|DRUG: Carboplatin|DRUG: T- Dxd|DRUG: Dato-DXd|DRUG: Camizestrant		804	INTERVENTIONAL	PHASE1|PHASE2
NCT05875168	First-in-Human Study of DS-3939a in Participants With Advanced Solid Tumors	https://clinicaltrials.gov/study/NCT05875168	RECRUITING	Advanced Solid Tumor|Metastatic Solid Tumor	DRUG: DS-3939a		430	INTERVENTIONAL	PHASE1|PHASE2
NCT04907968	Study of Upifitamab Rilsodotin in Combination With Carboplatin in Participants With High-grade Serous Ovarian Cancer	https://clinicaltrials.gov/study/NCT04907968	TERMINATED	Platinum-sensitive Ovarian Cancer (UPGRADE-A)	DRUG: XMT-1536 (Upifitamab Rilsodotin)|DRUG: Carboplatin	IQVIA Biotech|PSI CRO	31	INTERVENTIONAL	PHASE1
NCT03523572	Trastuzumab Deruxtecan With Nivolumab in Advanced Breast and Urothelial Cancer	https://clinicaltrials.gov/study/NCT03523572	UNKNOWN	Breast Cancer|Urothelial Carcinoma	DRUG: Trastuzumab deruxtecan|DRUG: Nivolumab	Bristol-Myers Squibb|AstraZeneca	99	INTERVENTIONAL	PHASE1
NCT06400472	A Study of LY4170156 in Participants With Selected Advanced Solid Tumors	https://clinicaltrials.gov/study/NCT06400472	RECRUITING	Ovarian Neoplasms|Endometrial Neoplasms|Uterine Cervical Neoplasms|Carcinoma, Non-Small-Cell Lung|Triple Negative Breast Neoplasms|Pancreatic Neoplasm|Colorectal Neoplasms	DRUG: LY4170156	Loxo Oncology, Inc.	220	INTERVENTIONAL	PHASE1
NCT06340568	A Clinical Study of the Anti-cancer Effects of an Investigational Therapy or Chemotherapy in Patients With Recurring Uterine Cancer	https://clinicaltrials.gov/study/NCT06340568	NOT_YET_RECRUITING	Endometrial Cancer	DRUG: BNT323/DB-1303|DRUG: Doxorubicin|DRUG: Paclitaxel	DualityBio Inc.	468	INTERVENTIONAL	PHASE3
NCT00001572	Vaccination of Follicular Lymphomas With Tumor-Derived Immunoglobulin Idiotype	https://clinicaltrials.gov/study/NCT00001572	COMPLETED	B Cell Lymphoma|Follicular Lymphoma|Neoplasm	DRUG: Id-KLH Vaccine|DRUG: QS-21 (Stimulation-QS-21) Drug		21	INTERVENTIONAL	PHASE1
NCT05575804	GQ1001 Combined With Pyrotinib for Treatment With HER2 Positive Metastatic Breast Cancer	https://clinicaltrials.gov/study/NCT05575804	RECRUITING	Advanced/ Metastatic Her-2 Positive Breast Cancer	DRUG: GQ1001+pyrotinib|DRUG: pyrotinib+capecitabine	GeneQuantum Healthcare (Suzhou) Co., Ltd.	75	INTERVENTIONAL	PHASE1|PHASE2
NCT06112704	HS-20093 in Patients With Advanced Esophageal Carcinoma and Other Advanced Solid Tumors	https://clinicaltrials.gov/study/NCT06112704	RECRUITING	Advanced Solid Tumor	DRUG: HS-20093		220	INTERVENTIONAL	PHASE2
NCT06188468	ImmunoPET Targeting Trophoblast Cell-surface Antigen 2 (Trop-2) in Solid Tumors	https://clinicaltrials.gov/study/NCT06188468	RECRUITING	Tumor|Solid Tumor|Positron-Emission Tomography	DIAGNOSTIC_TEST: standard-of-care imaging (18F-FDG, 68Ga-PSMA, or 68Ga-DOTATATE PET/CT), 68Ga-THP-Trop-2 VHH PET/CT		90	INTERVENTIONAL	NA
NCT05145101	Pneumococcal Vaccination in Patients With Chronic Lymphocytic Leukaemia	https://clinicaltrials.gov/study/NCT05145101	UNKNOWN	Pneumococcal Infections|Chronic Lymphocytic Leukemia|Vaccine-Preventable Diseases|Invasive Pneumococcal Disease, Recurrent Isolated	BIOLOGICAL: Prevnar13		150	OBSERVATIONAL	0
NCT01695044	A Study of PSMA ADC in Subjects With Metastatic Castration-resistant Prostate Cancer (mCRPC)	https://clinicaltrials.gov/study/NCT01695044	COMPLETED	Prostate Cancer	DRUG: PSMA ADC		119	INTERVENTIONAL	PHASE2
NCT05511844	Study of ORM-5029 in Subjects With HER2-Expressing Advanced Solid Tumors	https://clinicaltrials.gov/study/NCT05511844	RECRUITING	HER2-positive Breast Cancer|HER-2 Protein Overexpression|HER-2 Gene Amplification|HER2 Gene Mutation	DRUG: ORM-5029		87	INTERVENTIONAL	PHASE1
NCT02674568	Study of Rovalpituzumab Tesirine (SC16LD6.5) for Third-Line and Later Treatment of Subjects With Relapsed or Refractory Delta-Like Protein 3-Expressing Small Cell Lung Cancer	https://clinicaltrials.gov/study/NCT02674568	COMPLETED	Small Cell Lung Cancer	DRUG: Rovalpituzumab tesirine		342	INTERVENTIONAL	PHASE2
NCT06131840	A Study of SGN-CEACAM5C in Adults With Advanced Solid Tumors	https://clinicaltrials.gov/study/NCT06131840	RECRUITING	Colorectal Neoplasms|Carcinoma, Non-Small-Cell Lung|Stomach Neoplasms|Pancreatic Ductal Adenocarcinoma|Gastroesophageal Junction Adenocarcinoma|Small Cell Lung Carcinoma	DRUG: SGN-CEACAM5C	Sanofi	410	INTERVENTIONAL	PHASE1
NCT02572167	A Study of Brentuximab Vedotin Combined With Nivolumab for Relapsed or Refractory Hodgkin Lymphoma	https://clinicaltrials.gov/study/NCT02572167	COMPLETED	Hodgkin Lymphoma	DRUG: brentuximab vedotin|DRUG: nivolumab	Bristol-Myers Squibb	93	INTERVENTIONAL	PHASE1|PHASE2
NCT06005740	A Phase 1, First in Human Study of TORL-4-500 in Patients With Advanced Cancer	https://clinicaltrials.gov/study/NCT06005740	RECRUITING	Advanced Solid Tumor|Hepatocellular Carcinoma	DRUG: TORL-4-500	Translational Research in Oncology	70	INTERVENTIONAL	PHASE1
NCT02257567	A Study of Polatuzumab Vedotin (DCDS4501A) in Combination With Rituximab or Obinutuzumab Plus Bendamustine in Participants With Relapsed or Refractory Follicular or Diffuse Large B-Cell Lymphoma	https://clinicaltrials.gov/study/NCT02257567	COMPLETED	Lymphoma	DRUG: Bendamustine|DRUG: Obinutuzumab|DRUG: Polatuzumab vedotin (Liquid)|DRUG: Rituximab|DRUG: Polatuzumab vedotin (Lyophilized)		331	INTERVENTIONAL	0
NCT05979740	RC48 Combined With Toripalimab and Radiotherapy for Bladder Sparing Treatment in MIBC	https://clinicaltrials.gov/study/NCT05979740	RECRUITING	Muscle Invasive Bladder Cancer|HER2 Expression|Radiotherapy|PD-1|Antibody-drug Conjugates	DRUG: Disitamab Vedotin and Toripalimab		6	INTERVENTIONAL	PHASE2
NCT04795869	Brentuximab Vedotin and Pembrolizumab in Treating Patients With Recurrent Peripheral T-Cell Lymphoma	https://clinicaltrials.gov/study/NCT04795869	WITHDRAWN	Recurrent Angioimmunoblastic T-Cell Lymphoma|Recurrent Enteropathy-Associated T-Cell Lymphoma|Recurrent Follicular T-Cell Lymphoma|Recurrent Hepatosplenic T-Cell Lymphoma|Recurrent Nodal Peripheral T-Cell Lymphoma With TFH Phenotype|Recurrent Peripheral T-Cell Lymphoma, Not Otherwise Specified|Recurrent Subcutaneous Panniculitis-Like T-Cell Lymphoma|Refractory Angioimmunoblastic T-Cell Lymphoma|R…	DRUG: Brentuximab Vedotin|BIOLOGICAL: Pembrolizumab	National Cancer Institute (NCI)|Merck Sharp & Dohme LLC|Seagen Inc.	0	INTERVENTIONAL	PHASE2
NCT02864368	Peptide Targets for Glioblastoma Against Novel Cytomegalovirus Antigens	https://clinicaltrials.gov/study/NCT02864368	TERMINATED	Glioblastoma|Glioblastoma Multiforme	DRUG: 5-day TMZ|DRUG: 21-day TMZ|BIOLOGICAL: PEP-CMV: Component A|DRUG: Tetanus-Diphtheria booster|DRUG: Tetanus Pre-Conditioning|BIOLOGICAL: PEP-CMV: Component B	Annias Immunotherapeutics, Inc.|National Institutes of Health (NIH)|National Cancer Institute (NCI)	27	INTERVENTIONAL	PHASE1
NCT04680468	Study of Belantamab Mafodotin as Pre- and Post-autologous Stem Cell Transplant and Maintenance for Multiple Myeloma	https://clinicaltrials.gov/study/NCT04680468	RECRUITING	Myeloma	DRUG: Belantamab mafodotin	GlaxoSmithKline	47	INTERVENTIONAL	PHASE2
NCT05271604	A Phase 2 Open Label Study of BA3021 in Patients With Recurrent or Metastatic Squamous Cell Carcinoma of the Head and Neck	https://clinicaltrials.gov/study/NCT05271604	RECRUITING	Head and Neck Cancer|Squamous Cell Carcinoma of Head and Neck|Recurrent Squamous Cell Carcinoma of the Head and Neck|Metastatic Cancer|Metastatic Squamous Cell Carcinoma of the Head and Neck	BIOLOGICAL: Ozuriftamab Vedotin|BIOLOGICAL: PD-1 inhibitor		80	INTERVENTIONAL	PHASE2
NCT05922501	Isatuximab, Bela Maf, Pom, and Dex in Relapsed/Refractory Multiple Myeloma	https://clinicaltrials.gov/study/NCT05922501	NOT_YET_RECRUITING	Relapsed Cancer|Refractory Multiple Myeloma|Multiple Myeloma	DRUG: Isatuximab|DRUG: Belantamab mafodotin|DRUG: Pomalidomide|DRUG: Dexamethasone	Sanofi|GlaxoSmithKline	50	INTERVENTIONAL	PHASE2
NCT04240704	Safety and Preliminary Efficacy of JBH492 Monotherapy in Patients With CLL and NHL	https://clinicaltrials.gov/study/NCT04240704	ACTIVE_NOT_RECRUITING	Non-Hodgkins Lymphoma|Chronic Lymphocytic Leukemia	DRUG: JBH492		25	INTERVENTIONAL	PHASE1
NCT04829604	ARX788 in HER2-positive, Metastatic Breast Cancer Subjects (ACE-Breast-03)	https://clinicaltrials.gov/study/NCT04829604	RECRUITING	HER2 Positive Metastatic Breast Cancer	DRUG: ARX788		71	INTERVENTIONAL	PHASE2
NCT04235101	Phase I Study of SYD985 With Niraparib in Patients With Solid Tumors	https://clinicaltrials.gov/study/NCT04235101	COMPLETED	Solid Tumor	DRUG: SYD985 + Niraparib		32	INTERVENTIONAL	PHASE1
NCT00530140	Idiotypic Vaccination for Follicular Lymphoma Patients	https://clinicaltrials.gov/study/NCT00530140	UNKNOWN	Follicular Lymphoma|First Relapse/Progression	BIOLOGICAL: Follicular lymphoma, patient-specific, soluble protein idiotype vaccine	University of Navarrra Hospital (Clinica Universitaria)|Center for Applied Medical Research (Centro de Investigación Médica Aplicada)	100	INTERVENTIONAL	PHASE2
NCT01421667	A Study of Brentuximab Vedotin in Relapsed or Refractory Non-Hodgkin Lymphoma	https://clinicaltrials.gov/study/NCT01421667	COMPLETED	Lymphoma, B-Cell|Lymphoma, Large B-Cell, Diffuse|Lymphoma, Non-Hodgkin|Lymphoma, T-Cell	DRUG: brentuximab vedotin|DRUG: rituximab		176	INTERVENTIONAL	PHASE2
NCT04479267	Polatuzumab Vedotin and Combination Chemotherapy for the Treatment of Previously Untreated Lymphoma	https://clinicaltrials.gov/study/NCT04479267	RECRUITING	Diffuse Large B-Cell Lymphoma|High Grade B-Cell Lymphoma w/MYC & BCL2 or BCL6 Rearrangements|High Grade B-Cell Lymphoma w/MYC, BCL2 & BCL6 Rearrangements|Double Expressor Lymphoma|High-grade B-cell Lymphoma	DRUG: Prednisone|DRUG: Prednisolone|DRUG: Methylprednisolone|BIOLOGICAL: Rituximab|DRUG: Polatuzumab Vedotin|DRUG: Cyclophosphamide|DRUG: Doxorubicin Hydrochloride	National Cancer Institute (NCI)	49	INTERVENTIONAL	PHASE2
NCT04396340	First-in-Human Study of XMT-1592 in Patients With Ovarian Cancer and NSCLC Likely to Express NaPi2b	https://clinicaltrials.gov/study/NCT04396340	TERMINATED	Ovarian Cancer|Nonsmall Cell Lung Cancer	BIOLOGICAL: XMT-1592	IQVIA Biotech	31	INTERVENTIONAL	PHASE1
NCT03274492	A Study Comparing the Efficacy and Safety of Polatuzumab Vedotin With Rituximab-Cyclophosphamide, Doxorubicin, and Prednisone (R-CHP) Versus Rituximab-Cyclophosphamide, Doxorubicin, Vincristine, and Prednisone (R-CHOP) in Participants With Diffuse Large B-Cell Lymphoma	https://clinicaltrials.gov/study/NCT03274492	ACTIVE_NOT_RECRUITING	Diffuse Large B-Cell Lymphoma	DRUG: Polatuzumab Vedotin|DRUG: Rituximab|DRUG: Cyclophosphamide|DRUG: Doxorubicin|DRUG: Vincristine|DRUG: Vincristine Placebo|DRUG: Prednisone|DRUG: Polatuzumab vedotin Placebo		1000	INTERVENTIONAL	PHASE3
NCT05535244	A Study Evaluating the Efficacy and Safety of Cevostamab in Prior B Cell Maturation Antigen (BCMA)-Exposed Participants With Relapsed/Refractory Multiple Myeloma	https://clinicaltrials.gov/study/NCT05535244	RECRUITING	Multiple Myeloma	DRUG: Cevostamab|DRUG: Tocilizumab		90	INTERVENTIONAL	PHASE1|PHASE2
NCT04868344	A Study of MRG003 in Patients With Advanced Solid Tumors	https://clinicaltrials.gov/study/NCT04868344	COMPLETED	Advanced Solid Tumors	DRUG: MRG003		61	INTERVENTIONAL	PHASE1
NCT03383692	Study of DS-8201a for Participants With Advanced Solid Malignant Tumors	https://clinicaltrials.gov/study/NCT03383692	COMPLETED	Neoplasm Metastasis	DRUG: DS-8201a|DRUG: Ritonavir|DRUG: Itraconazole	AstraZeneca	40	INTERVENTIONAL	PHASE1
NCT03685344	Safety and Antitumor Activity Study of Loncastuximab Tesirine and Durvalumab in Diffuse Large B-Cell, Mantle Cell, or Follicular Lymphoma	https://clinicaltrials.gov/study/NCT03685344	TERMINATED	Diffuse Large B-Cell Lymphoma|Mantle Cell Lymphoma|Follicular Lymphoma	DRUG: Loncastuximab Tesirine and Durvalumab		13	INTERVENTIONAL	PHASE1
NCT02226276	Copper Cu 64-DOTA-Trastuzumab PET in Predicting Response to Treatment With Ado-Trastuzumab Emtansine in Patients With Metastatic HER2 Positive Breast Cancer	https://clinicaltrials.gov/study/NCT02226276	ACTIVE_NOT_RECRUITING	Bone Metastases|HER2-positive Breast Cancer|Liver Metastases|Lung Metastases|Recurrent Breast Cancer|Soft Tissue Metastases|Stage IV Breast Cancer	RADIATION: fludeoxyglucose F 18|PROCEDURE: positron emission tomography|PROCEDURE: computed tomography|BIOLOGICAL: trastuzumab|RADIATION: copper Cu 64-DOTA-trastuzumab|PROCEDURE: positron emission tomography|BIOLOGICAL: ado-trastuzumab emtansine|OTHER: laboratory biomarker analysis	National Cancer Institute (NCI)	10	INTERVENTIONAL	NA
NCT00932373	A Study of Trastuzumab-MCC-DM1 Administered Intravenously to Patients With HER2-Positive Metastatic Breast Cancer Who Have Previously Received a Trastuzumab-Containing Regimen	https://clinicaltrials.gov/study/NCT00932373	COMPLETED	Metastatic Breast Cancer	DRUG: trastuzumab-MCC-DM1		54	INTERVENTIONAL	PHASE1
NCT04556773	A Phase 1b Study of T-DXd Combinations in HER2-low Advanced or Metastatic Breast Cancer	https://clinicaltrials.gov/study/NCT04556773	ACTIVE_NOT_RECRUITING	Metastatic Breast Cancer	DRUG: Trastuzumab deruxtecan|DRUG: Durvalumab|DRUG: Paclitaxel|DRUG: Capivasertib|DRUG: Anastrozole|DRUG: Fulvestrant|DRUG: Capecitabine	Daiichi Sankyo Co., Ltd.|Daiichi Sankyo Company, Limited	138	INTERVENTIONAL	PHASE1
NCT06224673	ARX788 for Treating Patients With HER2-low Locally Advanced Unresectable or Metastatic Breast Cancer	https://clinicaltrials.gov/study/NCT06224673	NOT_YET_RECRUITING	HER2 Low Breast Carcinoma|Triple Negative Breast Cancer|Hormone-receptor-positive Breast Cancer|Hormone Receptor Positive Breast Carcinoma	DRUG: ARX788|PROCEDURE: Computed Tomography (CT)|PROCEDURE: Biospecimen Collection	Ambrx, Inc.	36	INTERVENTIONAL	PHASE2
NCT03035331	Dendritic Cell Therapy, Cryosurgery, and Pembrolizumab in Treating Patients With Non-Hodgkin Lymphoma	https://clinicaltrials.gov/study/NCT03035331	ACTIVE_NOT_RECRUITING	Aggressive Non-Hodgkin Lymphoma|Indolent Non-Hodgkin Lymphoma|Recurrent Diffuse Large B-Cell Lymphoma|Recurrent Follicular Lymphoma|Recurrent Mantle Cell Lymphoma|Recurrent Marginal Zone Lymphoma|Recurrent Non-Hodgkin Lymphoma|Recurrent Primary Mediastinal (Thymic) Large B-Cell Lymphoma|Recurrent T-Cell Non-Hodgkin Lymphoma|Small Lymphocytic Lymphoma	PROCEDURE: Cryosurgery|BIOLOGICAL: Dendritic Cell Therapy|OTHER: Laboratory Biomarker Analysis|BIOLOGICAL: Pembrolizumab|BIOLOGICAL: Pneumococcal 13-valent Conjugate Vaccine|OTHER: Quality-of-Life Assessment	National Cancer Institute (NCI)	11	INTERVENTIONAL	PHASE1|PHASE2
NCT05879627	To Evaluate the Safety, Tolerance and Pharmacokinetics of BAT8007 for Injection in Patients With Advanced Solid Tumors	https://clinicaltrials.gov/study/NCT05879627	RECRUITING	Advanced Solid Tumors	DRUG: BAT8007 for injection	Zhejiang Tumor Hospital	250	INTERVENTIONAL	PHASE1
NCT05016973	A Clinical Study of RC48-ADC Combined With Triplizumab For Treatment of Myometrial Invasive Bladder Cancer	https://clinicaltrials.gov/study/NCT05016973	NOT_YET_RECRUITING	Bladder Cancer	DRUG: RC48-ADC|DRUG: Triplizumab		25	INTERVENTIONAL	PHASE2
NCT04080531	Influenza Vaccination for Flu Prevention in Patients With Plasma Cell Disorders	https://clinicaltrials.gov/study/NCT04080531	COMPLETED	Plasma Cell Neoplasm	BIOLOGICAL: Pneumococcal 13-valent Conjugate Vaccine|BIOLOGICAL: Trivalent Influenza Vaccine	Sanofi|National Institutes of Health (NIH)|National Cancer Institute (NCI)	165	INTERVENTIONAL	PHASE4
NCT03473691	Pilot Study of Glembatumumab Vedotin Following Doxorubicin and Cytoxan as Neo-adjuvant Therapy in Gp-NMB-expressing High Risk Triple Negative Breast Cancer	https://clinicaltrials.gov/study/NCT03473691	WITHDRAWN	Triple Negative Breast Cancer	DRUG: Glembatumumab Vedotin	Celldex Therapeutics	0	INTERVENTIONAL	EARLY_PHASE1
NCT04042480	A Study of SGN-CD228A in Advanced Solid Tumors	https://clinicaltrials.gov/study/NCT04042480	TERMINATED	Cutaneous Melanoma|Pleural Mesothelioma|HER2 Negative Breast Neoplasms|Non-small Cell Lung Cancer|Colorectal Cancer|Pancreatic Ductal Adenocarcinoma	DRUG: SGN-CD228A		88	INTERVENTIONAL	PHASE1
NCT02610062	A Study to Evaluate Safety, Tolerability, and Pharmacokinetics of Escalating Doses of AGS67E Given as Monotherapy in Subjects With Acute Myeloid Leukemia (AML)	https://clinicaltrials.gov/study/NCT02610062	TERMINATED	Acute Myeloid Leukemia	DRUG: AGS67E		23	INTERVENTIONAL	PHASE1
NCT00518180	A Study to Evaluate Safety and Immune Response of Novartis Meningococcal ACWY Conjugate Vaccine In Adolescents	https://clinicaltrials.gov/study/NCT00518180	COMPLETED	Meningococcal Meningitis|Human Papillomavirus Infection|Pertussis|Tetanus	BIOLOGICAL: Novartis Meningococcal ACWY Conjugate Vaccine|BIOLOGICAL: Tdap Vaccine|BIOLOGICAL: Novartis Meningococcal ACWY Conjugate Vaccine		1620	INTERVENTIONAL	PHASE3
NCT06331169	Anlotinib With Trastuzumab Deruxtecan for Previously Treated HER2-Low Advanced Breast Cancer	https://clinicaltrials.gov/study/NCT06331169	NOT_YET_RECRUITING	Breast Cancer	DRUG: Anlotinib|DRUG: Trastuzumab deruxtecan		42	INTERVENTIONAL	PHASE1
NCT02837991	A Dose Escalation, Safety and Activity Study of CDX-014 in Patients With Renal Cell Carcinoma and Ovarian Clear Cell Carcinoma	https://clinicaltrials.gov/study/NCT02837991	TERMINATED	Renal Cell Carcinoma (RCC)|Clear-cell Renal Cell Carcinoma|Papillary Renal Cell Carcinoma|Kidney Neoplasms|Metastatic Renal Cell Carcinoma|Ovarian Clear Cell Carcinoma	DRUG: CDX-014		16	INTERVENTIONAL	PHASE1
NCT01780662	Brentuximab Vedotin and Gemcitabine Hydrochloride in Treating Younger Patients With Relapsed or Refractory Hodgkin Lymphoma	https://clinicaltrials.gov/study/NCT01780662	COMPLETED	Recurrent Adult Hodgkin Lymphoma|Recurrent Childhood Hodgkin Lymphoma|Refractory Childhood Hodgkin Lymphoma	DRUG: Brentuximab Vedotin|DRUG: Gemcitabine Hydrochloride		46	INTERVENTIONAL	PHASE1|PHASE2
NCT02631876	A Study of Mirvetuximab Soravtansine vs. Investigator's Choice of Chemotherapy in Women With Folate Receptor (FR) Alpha Positive Advanced Epithelial Ovarian Cancer (EOC), Primary Peritoneal or Fallopian Tube Cancer	https://clinicaltrials.gov/study/NCT02631876	COMPLETED	Epithelial Ovarian Cancer|Primary Peritoneal Carcinoma|Fallopian Tube Cancer|Ovarian Cancer	DRUG: Mirvetuximab soravtansine|DRUG: Paclitaxel|DRUG: Pegylated liposomal doxorubicin|DRUG: Topotecan	Gynecologic Oncology Group	366	INTERVENTIONAL	PHASE3
NCT04676360	Belantamab Mafodotin In Plasmablastic Lymphoma & ALK+ Large B-Cell Lymphoma	https://clinicaltrials.gov/study/NCT04676360	RECRUITING	Relapsed Plasmablastic Lymphoma|Refractory Plasmablastic Lymphoma|Anaplastic Lymphoma Kinase Positive Large B-Cell Lymphoma	DRUG: Belantamab Mafodotin	GlaxoSmithKline	25	INTERVENTIONAL	PHASE2
NCT03878927	CPX-351+GO in Subjects 55 Years Old, or Older, With AML	https://clinicaltrials.gov/study/NCT03878927	TERMINATED	Acute Myeloid Leukemia	DRUG: CPX-351|DRUG: Gemtuzumab Ozogamicin	Jazz Pharmaceuticals|Pfizer	11	INTERVENTIONAL	PHASE1
NCT01902160	Temsirolimus and Brentuximab Vedotin in Treating Patients With Relapsed or Refractory Hodgkin Lymphoma	https://clinicaltrials.gov/study/NCT01902160	COMPLETED	Recurrent Adult Hodgkin Lymphoma	DRUG: Brentuximab Vedotin|OTHER: Laboratory Biomarker Analysis|DRUG: Temsirolimus		3	INTERVENTIONAL	PHASE1
NCT05060276	Study to Assess an Anti-Trop-2 Antibody Drug Conjugate in Relapsed or Refractory Solid Tumors	https://clinicaltrials.gov/study/NCT05060276	WITHDRAWN	Relapsed Solid Neoplasm|Refractory Cancer|Solid Tumor, Adult	BIOLOGICAL: STI-3258		0	INTERVENTIONAL	PHASE1
NCT05039073	Brentuximab Vedotin and Nivolumab for the Treatment of Relapsed/Refractory Classic Hodgkin Lymphoma Previously Treated With Brentuximab Vedotin or Checkpoint Inhibitors	https://clinicaltrials.gov/study/NCT05039073	RECRUITING	Recurrent Classic Hodgkin Lymphoma|Refractory Classic Hodgkin Lymphoma	DRUG: Brentuximab Vedotin|PROCEDURE: Hematopoietic Cell Transplantation|BIOLOGICAL: Nivolumab|OTHER: Quality-of-Life Assessment|OTHER: Questionnaire Administration	National Cancer Institute (NCI)	46	INTERVENTIONAL	PHASE2
NCT06265727	A Phase 1/2 Study to Investigate CRB-701 in Solid Tumors	https://clinicaltrials.gov/study/NCT06265727	RECRUITING	Solid Tumor, Adult	DRUG: CRB-701	CSPC Zhongnuo Pharmaceutical (Shijiazhuang) Co., Ltd.	420	INTERVENTIONAL	PHASE1|PHASE2
NCT05701527	A Study of EBC-129 in Advanced Solid Tumours	https://clinicaltrials.gov/study/NCT05701527	RECRUITING	Advanced Solid Tumours	DRUG: EBC-129|DRUG: Pembrolizumab	Parexel	84	INTERVENTIONAL	PHASE1
NCT05519527	STI-6129 CD38 ADC for the Treatment of Patients With Relapsed or Refractory Systemic ALL Amyloidosis	https://clinicaltrials.gov/study/NCT05519527	WITHDRAWN	Refractory T Acute Lymphoblastic Leukemia|Acute Myeloid Leukemia (AML)	DRUG: Part 1 (STI-6129)|DRUG: Part 2 (STI-6129)		0	INTERVENTIONAL	PHASE1
NCT02614560	A Study of Vadastuximab Talirine Given Prior to or After Allogeneic Hematopoietic Stem Cell Transplant in AML Patients	https://clinicaltrials.gov/study/NCT02614560	TERMINATED	Acute Myeloid Leukemia	DRUG: Fludarabine|DRUG: Melphalan|DRUG: vadastuximab talirine|DRUG: vadastuximab talirine		14	INTERVENTIONAL	PHASE1|PHASE2
NCT01101594	A Study of hLL1-DOX (Milatuzumab-Doxorubicin Antibody-Drug Conjugate) in Patients With Multiple Myeloma	https://clinicaltrials.gov/study/NCT01101594	TERMINATED	Multiple Myeloma	DRUG: hLL1-DOX (the doxorubicin conjugate of milatuzumab)		17	INTERVENTIONAL	PHASE1|PHASE2
NCT04868162	A Study to Evaluate the Efficacy and Safety of MRG003 in Patients With Recurrent or Metastatic Squamous Cell Carcinoma of Head and Neck	https://clinicaltrials.gov/study/NCT04868162	UNKNOWN	Recurrent or Metastatic Squamous Cell Carcinoma of Head and Neck	DRUG: MRG003		120	INTERVENTIONAL	PHASE2
NCT05622591	ELU001 in Pediatric Subjects Who Have Relapsed and/or Refractory CBFA2T3-GLIS2-positive AML	https://clinicaltrials.gov/study/NCT05622591	WITHDRAWN	Acute Myeloid Leukemia|AML, Childhood|Relapsed Pediatric AML|Refractory Pediatric AML	DRUG: ELU001		0	INTERVENTIONAL	PHASE1
NCT06429891	Research on Early Diagnosis and Clinical Transformation of Nuclide Probe Based on Bioorthogonal-gastric Cancer Mucin Target Visualization	https://clinicaltrials.gov/study/NCT06429891	NOT_YET_RECRUITING	Solid Tumor	DRUG: 18F-FDG		50	INTERVENTIONAL	NA
NCT00299494	Study Evaluating Inotuzumab Ozogamicin [CMC-544] Administered In Combination With Rituximab In Subjects With Non-Hodgkin's Lymphoma (NHL)	https://clinicaltrials.gov/study/NCT00299494	COMPLETED	B-Cell Lymphoma	DRUG: inotuzumab ozogamicin|DRUG: inotuzumab ozogamicin|DRUG: inotuzumab ozogamicin|DRUG: Rituximab	UCB Pharma	119	INTERVENTIONAL	0
NCT03589729	Dexrazoxane Hydrochloride in Preventing Heart-Related Side Effects of Chemotherapy in Participants With Blood Cancers	https://clinicaltrials.gov/study/NCT03589729	RECRUITING	Acute Myeloid Leukemia|Blast Phase Chronic Myelogenous Leukemia, BCR-ABL1 Positive|Blasts 10 Percent or More of Bone Marrow Nucleated Cells|High Risk Myelodysplastic Syndrome|Myeloid Sarcoma|Myeloproliferative Neoplasm|Philadelphia Chromosome Positive	DRUG: Cladribine|DRUG: Cytarabine|DRUG: Dexrazoxane Hydrochloride|DRUG: Gemtuzumab Ozogamicin|DRUG: Idarubicin	National Cancer Institute (NCI)	100	INTERVENTIONAL	PHASE2
NCT04561362	Study BT8009-100 in Subjects With Nectin-4 Expressing Advanced Malignancies	https://clinicaltrials.gov/study/NCT04561362	RECRUITING	Advanced Solid Tumor|Urinary Bladder Neoplasm|Triple Negative Breast Neoplasms|Carcinoma, Non-Small-Cell Lung|Ovarian Neoplasm	DRUG: BT8009|DRUG: Pembrolizumab		329	INTERVENTIONAL	PHASE1|PHASE2
NCT05143229	Alpelisib And Sacituzumab Govitecan For Treatment Of Breast Cancer	https://clinicaltrials.gov/study/NCT05143229	RECRUITING	Breast Cancer	DRUG: Alpelisib|DRUG: Sacituzumab govitecan	Novartis Pharmaceuticals|Gilead Sciences	18	INTERVENTIONAL	PHASE1
NCT06007729	ARTEMIS-006: HS-20093 in Patients With Head and Neck Squamous Cell Carcinoma and Other Solid Tumors	https://clinicaltrials.gov/study/NCT06007729	RECRUITING	Head and Neck Squamous Cell Carcinoma	DRUG: HS-20093		170	INTERVENTIONAL	PHASE2
NCT04662580	ARX517 in Subjects With Metastatic Castration-Resistant Prostate Cancer	https://clinicaltrials.gov/study/NCT04662580	RECRUITING	Prostate Cancer	DRUG: ARX517	Johnson & Johnson	262	INTERVENTIONAL	PHASE1
NCT03587740	ATOP TRIAL: T-DM1 in HER2 Positive Breast Cancer	https://clinicaltrials.gov/study/NCT03587740	ACTIVE_NOT_RECRUITING	Breast Cancer	DRUG: T-DM1	Susan G. Komen Breast Cancer Foundation|Gateway for Cancer Research	82	INTERVENTIONAL	PHASE2
NCT06317662	Testing the Addition of the Anti-cancer Drug Venetoclax and/or the Anti-cancer Immunotherapy Blinatumomab to the Usual Chemotherapy Treatment for Infants With Newly Diagnosed KMT2A-rearranged or KMT2A-non-rearranged Leukemia	https://clinicaltrials.gov/study/NCT06317662	NOT_YET_RECRUITING	Acute Leukemia of Ambiguous Lineage|B Acute Lymphoblastic Leukemia	DRUG: Asparaginase Erwinia chrysanthemi|PROCEDURE: Biospecimen Collection|BIOLOGICAL: Blinatumomab|PROCEDURE: Bone Marrow Aspiration|DRUG: Calaspargase Pegol|PROCEDURE: Computed Tomography|DRUG: Cyclophosphamide|DRUG: Cytarabine|DRUG: Daunorubicin|DRUG: Dexamethasone|DRUG: Doxorubicin|PROCEDURE: Echocardiography|PROCEDURE: FDG-Positron Emission Tomography|DRUG: Leucovorin|PROCEDURE: Lumbar Punctu…		171	INTERVENTIONAL	PHASE2
NCT04878029	Cabozantinib in Combination With Enfortumab Vedotin for Locally Advanced or Metastatic Urothelial Cancer	https://clinicaltrials.gov/study/NCT04878029	RECRUITING	Infiltrating Bladder Urothelial Carcinoma With Squamous Differentiation|Locally Advanced Urothelial Carcinoma|Metastatic Urothelial Carcinoma|Unresectable Urothelial Carcinoma	DRUG: Cabozantinib S-malate|DRUG: Enfortumab Vedotin|OTHER: Quality-of-Life Assessment|OTHER: Questionnaire Administration	Exelixis|National Cancer Institute (NCI)	32	INTERVENTIONAL	PHASE1
NCT03734029	Trastuzumab Deruxtecan (DS-8201a) Versus Investigator's Choice for HER2-low Breast Cancer That Has Spread or Cannot be Surgically Removed [DESTINY-Breast04]	https://clinicaltrials.gov/study/NCT03734029	ACTIVE_NOT_RECRUITING	Breast Cancer	DRUG: Trastuzumab deruxtecan (DS-8201a)|DRUG: Capecitabine|DRUG: Eribulin|DRUG: Gemcitabine|DRUG: Paclitaxel|DRUG: Nab-paclitaxel	Daiichi Sankyo Co., Ltd.|AstraZeneca	557	INTERVENTIONAL	PHASE3
NCT05389462	A Study of Mipasetamab Uzoptirine (ADCT-601) in Participants With Solid Tumors	https://clinicaltrials.gov/study/NCT05389462	RECRUITING	Advanced Solid Tumors	DRUG: ADCT-601|DRUG: Gemcitabine		260	INTERVENTIONAL	PHASE1
NCT01902329	A Safety Study of SGN-CD33A in AML Patients	https://clinicaltrials.gov/study/NCT01902329	COMPLETED	Acute Myelogenous Leukemia|Acute Myeloid Leukemia|Acute Promyelocytic Leukemia	DRUG: HMA|DRUG: SGN-CD33A		195	INTERVENTIONAL	PHASE1
NCT00216060	Risedronate to Prevent Skeletal Related Events in Patients With Metastatic Prostate Cancer Commencing Hormonal Therapy	https://clinicaltrials.gov/study/NCT00216060	TERMINATED	Metastatic Prostate Cancer	DRUG: Risedronate|DRUG: Placebo	Sanofi|Walther Cancer Institute|Hoosier Cancer Research Network	63	INTERVENTIONAL	PHASE3
NCT05007860	Vaccine Responsiveness in Patients With Chronic Lymphocytic Leukemia	https://clinicaltrials.gov/study/NCT05007860	COMPLETED	Chronic Lymphocytic Leukemia/Small Lymphocytic Lymphoma	BIOLOGICAL: PCV13 vaccine and any of the FDA-approved COVID-19 vaccine products (BNT162b2, mRNA-1273, or Ad26.COV2.S) based on local availability.		36	OBSERVATIONAL	0
NCT05599360	Vyxeos for Induction of Low- or Intermediate-risk.	https://clinicaltrials.gov/study/NCT05599360	RECRUITING	Leukemia, Myeloid, Acute	DRUG: Vyxeos|DRUG: Mylotarg		20	INTERVENTIONAL	PHASE2
NCT04132960	Study of DS-8201a, an Antibody Drug Conjugate for Advanced Breast Cancer Patients, With Biomarkers Analysis	https://clinicaltrials.gov/study/NCT04132960	ACTIVE_NOT_RECRUITING	Breast Tumors	DRUG: DS-8201a	Daiichi Sankyo Europe, GmbH, a Daiichi Sankyo Company	186	INTERVENTIONAL	PHASE2
NCT03260491	HER3-DXd in Metastatic or Unresectable Non-Small Cell Lung Cancer	https://clinicaltrials.gov/study/NCT03260491	RECRUITING	Non-Small Cell Lung Cancer (NSCLC)	DRUG: HER3-DXd (FL-DP)|DRUG: HER3-DXd (CTM-1 Lyo-DP)|DRUG: HER3-DXd (CTM-3 Lyo-DP)		309	INTERVENTIONAL	PHASE1
NCT03650491	A Study of FOR46 in Patients With Relapsed or Refractory Multiple Myeloma (RRMM)	https://clinicaltrials.gov/study/NCT03650491	COMPLETED	Multiple Myeloma|Multiple Myeloma in Relapse|Multiple Myeloma With Failed Remission	DRUG: FOR46		31	INTERVENTIONAL	PHASE1
NCT06400160	Clinical Trial of TB511 in Advanced Solid Tumors	https://clinicaltrials.gov/study/NCT06400160	NOT_YET_RECRUITING	NSCLC|Prostate Cancer|Colorectal Cancer|Hepatocellular Carcinoma	DRUG: TB511|DRUG: Keytruda		12	INTERVENTIONAL	PHASE1|PHASE2
NCT01141491	Trivalent Ganglioside Vaccine With Immunological Adjuvant or Immunological Adjuvant Alone in Metastatic Sarcoma Patients Who Are Rendered Disease Free	https://clinicaltrials.gov/study/NCT01141491	COMPLETED	Sarcoma	BIOLOGICAL: Trivalent ganglioside vaccine|BIOLOGICAL: OPT-821		136	INTERVENTIONAL	PHASE2
NCT03684694	Safety and Efficacy Study of Loncastuximab Tesirine + Ibrutinib in Diffuse Large B-Cell or Mantle Cell Lymphoma	https://clinicaltrials.gov/study/NCT03684694	TERMINATED	Diffuse Large B-Cell Lymphoma|Mantle Cell Lymphoma	DRUG: Loncastuximab Tesirine|DRUG: Ibrutinib		136	INTERVENTIONAL	PHASE1|PHASE2
NCT02465060	Targeted Therapy Directed by Genetic Testing in Treating Patients With Advanced Refractory Solid Tumors, Lymphomas, or Multiple Myeloma (The MATCH Screening Trial)	https://clinicaltrials.gov/study/NCT02465060	ACTIVE_NOT_RECRUITING	Advanced Lymphoma|Advanced Malignant Solid Neoplasm|Bladder Carcinoma|Breast Carcinoma|Cervical Carcinoma|Colon Carcinoma|Colorectal Carcinoma|Endometrial Carcinoma|Esophageal Carcinoma|Gastric Carcinoma|Glioma|Head and Neck Carcinoma|Hematopoietic and Lymphoid Cell Neoplasm|Kidney Carcinoma|Liver Carcinoma|Lung Carcinoma|Lymphoma|Malignant Uterine Neoplasm|Melanoma|Multiple Myeloma|Ovarian Carci…	DRUG: Adavosertib|DRUG: Afatinib|DRUG: Afatinib Dimaleate|DRUG: Binimetinib|PROCEDURE: Biopsy|PROCEDURE: Biospecimen Collection|DRUG: Capivasertib|PROCEDURE: Computed Tomography|DRUG: Copanlisib|DRUG: Copanlisib Hydrochloride|DRUG: Crizotinib|OTHER: Cytology Specimen Collection Procedure|DRUG: Dabrafenib|DRUG: Dabrafenib Mesylate|DRUG: Dasatinib|DRUG: Defactinib|DRUG: Defactinib Hydrochloride|PRO…		6452	INTERVENTIONAL	PHASE2
NCT02592876	Treatment Study of Denintuzumab Mafodotin (SGN-CD19A) Plus RICE Versus RICE Alone for Diffuse Large B-Cell Lymphoma	https://clinicaltrials.gov/study/NCT02592876	TERMINATED	Lymphoma, B-cell|Lymphoma, Large B-Cell, Diffuse|Lymphoma, Follicular, Grade 3b|Follicular Lymphoma, Grade 3b	DRUG: denintuzumab mafodotin|DRUG: rituximab|DRUG: ifosfamide|DRUG: carboplatin|DRUG: etoposide		81	INTERVENTIONAL	PHASE2
NCT02952729	Study of Antibody Drug Conjugate in Patients With Advanced Breast Cancer Expressing HER2	https://clinicaltrials.gov/study/NCT02952729	COMPLETED	Advanced Breast Cancer|Advanced Nonsmall Cell Lung Cancer|Advanced Gastric Cancer	DRUG: XMT-1522		120	INTERVENTIONAL	PHASE1
NCT00801489	Fludarabine Phosphate, Cytarabine, Filgrastim-sndz, Gemtuzumab Ozogamicin, and Idarubicin Hydrochloride in Treating Patients With Newly Diagnosed Acute Myeloid Leukemia or High-Risk Myelodysplastic Syndrome	https://clinicaltrials.gov/study/NCT00801489	RECRUITING	Acute Myeloid Leukemia With Inv(16)(p13.1q22); CBFB-MYH11|Acute Myeloid Leukemia With t(16;16)(p13.1;q22); CBFB-MYH11|Acute Myeloid Leukemia With t(8;21); (q22; q22.1); RUNX1-RUNX1T1|de Novo Myelodysplastic Syndrome|High Risk Myelodysplastic Syndrome|Inv(16)|Myelodysplastic Syndrome With Excess Blasts|t(16;16)|t(8;21)|Untreated Adult Acute Myeloid Leukemia	DRUG: Cytarabine|DRUG: Decitabine|BIOLOGICAL: Filgrastim-sndz|DRUG: Fludarabine Phosphate|DRUG: Gemtuzumab Ozogamicin|DRUG: Idarubicin|OTHER: Laboratory Biomarker Analysis	National Cancer Institute (NCI)	270	INTERVENTIONAL	PHASE2
NCT05581589	Sacituzumab Govitecan Before Radical Cystectomy for the Treatment of Non-Urothelial Muscle Invasive Bladder Cancer	https://clinicaltrials.gov/study/NCT05581589	RECRUITING	Muscle Invasive Bladder Carcinoma|Stage II Bladder Cancer AJCC v8|Stage IIIA Bladder Cancer AJCC v8	PROCEDURE: Lymphadenectomy|PROCEDURE: Radical Cystectomy|BIOLOGICAL: Sacituzumab Govitecan	Gilead Sciences	18	INTERVENTIONAL	PHASE2
NCT06157892	A Study of Disitamab Vedotin Alone or With Other Anticancer Drugs in Solid Tumors	https://clinicaltrials.gov/study/NCT06157892	RECRUITING	Breast Neoplasms|Gastroesophageal Junction Adenocarcinoma|HER2 Low Breast Neoplasms|HER2 Positive Breast Neoplasms|Stomach Neoplasms|Triple Negative Breast Neoplasms	DRUG: disitamab vedotin|DRUG: tucatinib	RemeGen Co., Ltd.	198	INTERVENTIONAL	PHASE1|PHASE2
NCT01896999	Brentuximab Vedotin and Nivolumab With or Without Ipilimumab in Treating Patients With Relapsed or Refractory Hodgkin Lymphoma	https://clinicaltrials.gov/study/NCT01896999	SUSPENDED	Recurrent Classic Hodgkin Lymphoma|Refractory Classic Hodgkin Lymphoma	PROCEDURE: Biopsy|PROCEDURE: Biospecimen Collection|DRUG: Brentuximab Vedotin|PROCEDURE: Computed Tomography|BIOLOGICAL: Ipilimumab|BIOLOGICAL: Nivolumab|PROCEDURE: Positron Emission Tomography		146	INTERVENTIONAL	PHASE1|PHASE2
NCT04538742	A Phase 1b/2 Study of T-DXd Combinations in HER2-positive Metastatic Breast Cancer	https://clinicaltrials.gov/study/NCT04538742	ACTIVE_NOT_RECRUITING	Metastatic Breast Cancer	DRUG: Trastuzumab deruxtecan|DRUG: Durvalumab|DRUG: Paclitaxel|DRUG: Pertuzumab|DRUG: Tucatinib	Daiichi Sankyo Company, Limited	244	INTERVENTIONAL	PHASE1|PHASE2
NCT02696642	Phase I Study of Anetumab Ravtansine in Hepatic or Renal Impairment	https://clinicaltrials.gov/study/NCT02696642	COMPLETED	Neoplasms	DRUG: Anetumab ravtansine (BAY94-9343)		54	INTERVENTIONAL	PHASE1
NCT06008379	A Study of 7MW3711 in Subjects With Advanced Solid Tumors	https://clinicaltrials.gov/study/NCT06008379	RECRUITING	Advanced Solid Tumor	DRUG: 7MW3711 for injection|DRUG: 7MW3711 for injection		164	INTERVENTIONAL	PHASE1|PHASE2
NCT02161679	Phase II Study of IMMU-132 Alone or in Combination With Carboplatin in Patients With Triple-Negative Breast Cancer	https://clinicaltrials.gov/study/NCT02161679	WITHDRAWN	Triple-negative Breast Cancer	DRUG: IMMU-132 infusion is administered to participants in one arm for the study|DRUG: IMMU-132 plus Carboplatin infusion		0	INTERVENTIONAL	PHASE2
NCT05263479	A Study of HS-20089 in Patients With Advanced Solid Tumors	https://clinicaltrials.gov/study/NCT05263479	RECRUITING	Advanced Solid Tumor	DRUG: HS-20089 (Phase Ia：Dose escalation )|DRUG: HS-20089 (Phase Ib: Dose expansion)		177	INTERVENTIONAL	PHASE1
NCT06039202	Phase 2 Study of CA102N Combined With TAS-102 Compared to Bevacizumab Combined With TAS-102 in Subjects With Relapsed and/or Refractory Metastatic Colorectal Cancer	https://clinicaltrials.gov/study/NCT06039202	NOT_YET_RECRUITING	Metastatic Colorectal Cancer	DRUG: CA102N|DRUG: TAS-102|BIOLOGICAL: Bevacizumab		100	INTERVENTIONAL	PHASE2
NCT03712202	Brentuximab Vedotin and Nivolumab in Treating Patients With Early Stage Classic Hodgkin Lymphoma	https://clinicaltrials.gov/study/NCT03712202	ACTIVE_NOT_RECRUITING	Ann Arbor Stage I Hodgkin Lymphoma|Ann Arbor Stage I Mixed Cellularity Classic Hodgkin Lymphoma|Ann Arbor Stage I Nodular Sclerosis Classic Hodgkin Lymphoma|Ann Arbor Stage IA Hodgkin Lymphoma|Ann Arbor Stage IB Hodgkin Lymphoma|Ann Arbor Stage II Hodgkin Lymphoma|Ann Arbor Stage IIA Hodgkin Lymphoma|Ann Arbor Stage IIB Hodgkin Lymphoma|Classic Hodgkin Lymphoma|Lymphocyte-Rich Classic Hodgkin Lym…	DRUG: Bleomycin|DRUG: Brentuximab Vedotin|DRUG: Dacarbazine|DRUG: Doxorubicin|BIOLOGICAL: Nivolumab|OTHER: Quality-of-Life Assessment|DRUG: Vinblastine	National Cancer Institute (NCI)	155	INTERVENTIONAL	PHASE2
NCT05965479	Developing ctDNA Guided Adjuvant Therapy for Gastrooesophageal Cancer	https://clinicaltrials.gov/study/NCT05965479	RECRUITING	Gastrooesophageal Cancer	DRUG: Trastuzumab deruxtecan	AstraZeneca|Natera, Inc.	25	INTERVENTIONAL	PHASE2
NCT06224855	A Study of DXC006 in Patients With Advanced Solid Tumors and Hematologic Malignancies	https://clinicaltrials.gov/study/NCT06224855	NOT_YET_RECRUITING	Advanced Solid Tumors|Hematological Malignancies	DRUG: DXC006		110	INTERVENTIONAL	PHASE1
NCT00071955	Vaccine Therapy and Sargramostim After Rituximab in Treating Patients With Refractory or Progressive Non-Hodgkin's Lymphoma	https://clinicaltrials.gov/study/NCT00071955	COMPLETED	Lymphoma	BIOLOGICAL: autologous immunoglobulin idiotype-KLH conjugate vaccine|BIOLOGICAL: sargramostim			INTERVENTIONAL	PHASE2
NCT02939014	Brentuximab Vedotin in Chinese Participants With Relapsed/Refractory CD30-Positive Hodgkin Lymphoma (HL) or Systemic Anaplastic Large Cell Lymphoma (sALCL)	https://clinicaltrials.gov/study/NCT02939014	COMPLETED	Hodgkin Disease|Lymphoma, Large-Cell, Anaplastic	DRUG: Brentuximab Vedotin		39	INTERVENTIONAL	PHASE2
NCT00829595	Pneumococcal Vaccination in Patients With Inflammatory Bowel Disease	https://clinicaltrials.gov/study/NCT00829595	COMPLETED	Inflammatory Bowel Disease|Crohn Disease|Ulcerative Colitis	BIOLOGICAL: 23-valent polysaccharide pneumococcal vaccine (Pneumovax TM)		69	INTERVENTIONAL	NA
NCT05872295	IKS014 in Advanced Solid Tumors That Express HER2	https://clinicaltrials.gov/study/NCT05872295	RECRUITING	Breast Cancer|Gastric Cancer|Gastroesophageal-junction Cancer	DRUG: IKS014		165	INTERVENTIONAL	PHASE1
NCT05372614	Testing the Safety and Tolerability of the Anti-cancer Drugs Trastuzumab Deruxtecan and Neratinib for Cancers With Changes in the HER2 Gene	https://clinicaltrials.gov/study/NCT05372614	RECRUITING	Malignant Solid Neoplasm	PROCEDURE: Biopsy|PROCEDURE: Biospecimen Collection|PROCEDURE: Computed Tomography|PROCEDURE: Echocardiography|PROCEDURE: Multigated Acquisition Scan|DRUG: Neratinib Maleate|BIOLOGICAL: Trastuzumab Deruxtecan		30	INTERVENTIONAL	PHASE1
NCT03057795	Nivolumab & Brentuximab Vedotin Consolidation After Autologous SCT in Patients With High-Risk Classical Hodgkin Lymphoma	https://clinicaltrials.gov/study/NCT03057795	ACTIVE_NOT_RECRUITING	Classic Hodgkin Lymphoma|Recurrent Hodgkin Lymphoma|Refractory Hodgkin Lymphoma	DRUG: Brentuximab Vedotin|OTHER: Laboratory Biomarker Analysis|BIOLOGICAL: Nivolumab	National Cancer Institute (NCI)	62	INTERVENTIONAL	PHASE2
NCT01224821	Dosimetry/Validation Study of 131Iodine-Anti B1 (Murine) Radioimmunotherapy for Chemotherapy Refractory Low Grade B Cell Lymphomas and Low Grade Lymphomas That Have Transformed to Higher Grade Histologies	https://clinicaltrials.gov/study/NCT01224821	COMPLETED	Lymphoma, Non-Hodgkin	BIOLOGICAL: Tositumomab (Anti-B1 Antibody) and Iodine-131 Tositumomab		47	INTERVENTIONAL	PHASE2
NCT01497821	AMG 172 First in Human Study in Patients With Kidney Cancer	https://clinicaltrials.gov/study/NCT01497821	COMPLETED	Renal Cell Adenocarcinoma|Clear Cell Renal Carcinoma|Clear Cell Renal Cell Carcinoma|Renal Cell Carcinoma	DRUG: AMG 172		37	INTERVENTIONAL	PHASE1
NCT01050764	Haploidentical Allogeneic Transplant With Post-transplant Infusion of Regulatory T-cells	https://clinicaltrials.gov/study/NCT01050764	TERMINATED	Leukemia, Acute|Chronic Myelogenous Leukemia (CML)|Myelodysplastic Syndrome (MDS)|Non-Hodgkin Lymphoma (NHL)|Chronic Lymphocytic Leukemia (CLL)|Acute Myelogenous Leukemia (AML)|Acute Lymphoblastic Leukemia (ALL)	DRUG: Regulatory T-cells|DRUG: Conventional T-cells|DRUG: Melphalan|DRUG: Thiotepa|DEVICE: Fludarabine|DRUG: Anti-thymocyte globulin, rabbit|DRUG: CliniMACS CD34 Reagent System	Doris Duke Charitable Foundation	10	INTERVENTIONAL	PHASE1|PHASE2
NCT06115902	A Study of TQB2102 for Injection in Patients With Recurrent/Metastatic Breast Cancer	https://clinicaltrials.gov/study/NCT06115902	RECRUITING	Breast Cancer	DRUG: TQB2102 for injection		150	INTERVENTIONAL	PHASE1
NCT05547321	Efficacy and Safety Study of OMTX705, Monotherapy and Pembrolizumab-combined, in Subjects With Advanced Solid Tumors.	https://clinicaltrials.gov/study/NCT05547321	RECRUITING	Advanced Solid Tumor	DRUG: OMTX705|DRUG: Pembrolizumab		120	INTERVENTIONAL	PHASE1
NCT05200364	A Study of STRO-002, an Anti-Folate Receptor Alpha Antibody Drug Conjugate, in Combination With Bevacizumab in Epithelial Ovarian Cancer	https://clinicaltrials.gov/study/NCT05200364	RECRUITING	Ovarian Cancer|Ovarian Carcinoma|Ovary Cancer|Fallopian Tube Cancer|Primary Peritoneal Carcinoma	DRUG: STRO-002|DRUG: Bevacizumab		58	INTERVENTIONAL	PHASE1
NCT05405621	Assess Safety, Tolerability, Pharmacokinetics, and Preliminary Efficacy of BAT8009	https://clinicaltrials.gov/study/NCT05405621	RECRUITING	Locally Advanced/Metastatic Solid Tumours	DRUG: BAT8009 for Injection		48	INTERVENTIONAL	PHASE1
NCT00919321	The Duration of Humoral Immunity and the Memory Cell Function After Vaccination With 7-valent Pneumococcal Conjugate Vaccine in CLL	https://clinicaltrials.gov/study/NCT00919321	COMPLETED	Chronic Lymphocytic Leukemia (CLL)	BIOLOGICAL: Pneumococcal polysaccharide vaccine (PPV)	Turku University Hospital|Finnish Institute for Health and Welfare	32	INTERVENTIONAL	PHASE4
NCT01841021	Pilot Study of Brentuximab Vedotin in Relapsed/Refractory Peripheral T-Cell Lymphoma Expressing CD30	https://clinicaltrials.gov/study/NCT01841021	TERMINATED	Peripheral T-Cell Lymphoma	DRUG: Brentuximab vedotin	Seagen Inc.	1	INTERVENTIONAL	NA
NCT04049864	DNA Vaccination Against Neuroblastoma	https://clinicaltrials.gov/study/NCT04049864	UNKNOWN	Relapsed Neuroblastoma	BIOLOGICAL: DNA vaccine|BIOLOGICAL: Salmonella oral vaccine|DRUG: Lenalidomide		12	INTERVENTIONAL	EARLY_PHASE1
NCT02874664	A Study of Rovalpituzumab Tesirine to Study Cardiac Ventricular Repolarization in Subjects With Small Cell Lung Cancer	https://clinicaltrials.gov/study/NCT02874664	COMPLETED	Small Cell Lung Carcinoma	DRUG: Rovalpituzumab Tesirine		46	INTERVENTIONAL	PHASE1
NCT01950364	A Phase 1 Study in Patients With Relapsed or Refractory Hodgkin Lymphoma or Systemic Anaplastic Large Cell Lymphoma	https://clinicaltrials.gov/study/NCT01950364	COMPLETED	Hodgkin Lymphoma|Anaplastic Large-cell Lymphoma	DRUG: brentuximab vedotin|DRUG: Brentuximab vedotin and rifampicin		20	INTERVENTIONAL	PHASE1
NCT03737955	Fractionated Gemtuzumab Ozogamicin in Treating Measurable Residual Disease in Patients With Acute Myeloid Leukemia	https://clinicaltrials.gov/study/NCT03737955	RECRUITING	Acute Myeloid Leukemia	DRUG: Gemtuzumab Ozogamicin|OTHER: Quality-of-Life Assessment	Pfizer	36	INTERVENTIONAL	PHASE2
NCT02487095	Trial of Topotecan With VX-970 (M6620), an ATR Kinase Inhibitor, in Small Cell Cancers and Extrapulmonary Small Cell Cancers	https://clinicaltrials.gov/study/NCT02487095	ACTIVE_NOT_RECRUITING	Carcinoma, Non-Small -Cell Lung|Ovarian Neoplasms|Small Cell Lung Carcinoma|Uterine Cervical Neoplasms|Carcinoma, Neuroendocrine|Extrapulmonary Small Cell Cancer	DRUG: Topotecan|DRUG: VX-970 (M6620)		62	INTERVENTIONAL	PHASE1|PHASE2
NCT02500914	SC-002 in Small Cell Lung Cancer and Large Cell Neuroendocrine Carcinoma	https://clinicaltrials.gov/study/NCT02500914	TERMINATED	Small Cell Lung Cancer	DRUG: SC-002		35	INTERVENTIONAL	PHASE1
NCT04617314	A Study of RC108-ADC in Subjects With Advanced Malignant Solid Tumors	https://clinicaltrials.gov/study/NCT04617314	RECRUITING	Solid Tumor	DRUG: RC108		32	INTERVENTIONAL	PHASE1
NCT04209855	A Study of Mirvetuximab Soravtansine vs. Investigator's Choice of Chemotherapy in Platinum-Resistant, Advanced High-Grade Epithelial Ovarian, Primary Peritoneal, or Fallopian Tube Cancers With High Folate Receptor-Alpha Expression	https://clinicaltrials.gov/study/NCT04209855	ACTIVE_NOT_RECRUITING	Epithelial Ovarian Cancer|Peritoneal Cancer|Fallopian Tube Cancer	DRUG: Mirvetuximab Soravtansine|DRUG: Paclitaxel|DRUG: Topotecan|DRUG: Pegylated liposomal doxorubicin	Gynecologic Oncology Group|European Network of Gynaecological Oncological Trial Groups (ENGOT)	453	INTERVENTIONAL	PHASE3
NCT04189614	An Efficacy and Safety Study of Cofetuzumab Pelidotin in Participants With PTK7-Expressing, Recurrent Non-Small Cell Lung Cancer	https://clinicaltrials.gov/study/NCT04189614	ACTIVE_NOT_RECRUITING	Cancer|Non-small Cell Lung Cancer (NSCLC)	DRUG: Cofetuzumab Pelidotin	Pfizer	65	INTERVENTIONAL	PHASE1
NCT06311214	Personalized Antibody-Drug Conjugate Therapy Based on RNA and Protein Testing for the Treatment of Advanced or Metastatic Solid Tumors (The ADC MATCH Screening and Treatment Trial)	https://clinicaltrials.gov/study/NCT06311214	NOT_YET_RECRUITING	Advanced Malignant Solid Neoplasm|Metastatic Malignant Solid Neoplasm	PROCEDURE: Biopsy|PROCEDURE: Biospecimen Collection|PROCEDURE: Computed Tomography|PROCEDURE: Echocardiography|OTHER: Electronic Health Record Review|DRUG: Enfortumab Vedotin|OTHER: Immunohistochemistry Staining Method|PROCEDURE: Magnetic Resonance Imaging|PROCEDURE: Multigated Acquisition Scan|BIOLOGICAL: Sacituzumab Govitecan|BIOLOGICAL: Trastuzumab Deruxtecan		500	INTERVENTIONAL	PHASE2
NCT04839510	A Study of MRG002 in the Treatment of HER2-positive Unresectable Locally Advanced or Metastatic Urothelium Cancer	https://clinicaltrials.gov/study/NCT04839510	UNKNOWN	Locally Advanced Urothelial Cancer|Metastatic Urothelial Carcinoma	DRUG: MRG002		58	INTERVENTIONAL	PHASE2
NCT01663012	Phase II NKTR-102 In Bevacizumab-Resistant High Grade Glioma	https://clinicaltrials.gov/study/NCT01663012	COMPLETED	Anaplastic Astrocytomas|Anaplastic Oligodendrogliomas|Glioblastomas (GBM)	DRUG: Etirinotecan pegol	Nektar Therapeutics	20	INTERVENTIONAL	PHASE2
NCT05675410	A Study to Compare Standard Therapy to Treat Hodgkin Lymphoma to the Use of Two Drugs, Brentuximab Vedotin and Nivolumab	https://clinicaltrials.gov/study/NCT05675410	RECRUITING	Lugano Classification Limited Stage Hodgkin Lymphoma AJCC v8	PROCEDURE: Biospecimen Collection|BIOLOGICAL: Bleomycin Sulfate|DRUG: Brentuximab Vedotin|PROCEDURE: Computed Tomography|DRUG: Cyclophosphamide|DRUG: Dacarbazine|DRUG: Doxorubicin Hydrochloride|DRUG: Etoposide|DRUG: Etoposide Phosphate|OTHER: Fludeoxyglucose F-18|RADIATION: Involved-site Radiation Therapy|PROCEDURE: Magnetic Resonance Imaging|BIOLOGICAL: Nivolumab|PROCEDURE: Positron Emission Tom…		1875	INTERVENTIONAL	PHASE3
NCT01476410	Brentuximab Vedotin and Combination Chemotherapy in Treating Older Patients With Previously Untreated Stage II-IV Hodgkin Lymphoma	https://clinicaltrials.gov/study/NCT01476410	UNKNOWN	Adult Lymphocyte Depletion Hodgkin Lymphoma|Adult Lymphocyte Predominant Hodgkin Lymphoma|Adult Mixed Cellularity Hodgkin Lymphoma|Adult Nodular Sclerosis Hodgkin Lymphoma|Stage II Adult Hodgkin Lymphoma|Stage III Adult Hodgkin Lymphoma|Stage IV Adult Hodgkin Lymphoma	DRUG: brentuximab vedotin|DRUG: doxorubicin hydrochloride|DRUG: vinblastine|DRUG: dacarbazine|PROCEDURE: quality-of-life assessment|GENETIC: DNA analysis|GENETIC: RNA analysis|RADIATION: fludeoxyglucose F 18|PROCEDURE: positron emission tomography|OTHER: laboratory biomarker analysis|OTHER: immunohistochemistry staining method|GENETIC: polymorphism analysis	Robert H. Lurie Cancer Center|Seagen Inc.	48	INTERVENTIONAL	PHASE2
NCT01508312	Brentuximab Vedotin (SGN-35) in Transplant Eligible Patients With Relapsed or Refractory Hodgkin Lymphoma	https://clinicaltrials.gov/study/NCT01508312	COMPLETED	Hodgkin's Lymphoma	DRUG: brentuximab vedotin (SGN-35)|DRUG: Brentuximab Vedotin (SGN-35)	Seagen Inc.|H?pitaux Universitaires Henri Mondor, France	46	INTERVENTIONAL	PHASE2
NCT05751512	A Study to Evaluate MRG003 vs Cetuximab/Methotrexate in in the Treatment of Patients With RM-SCCHN	https://clinicaltrials.gov/study/NCT05751512	NOT_YET_RECRUITING	Squamous Cell Carcinoma of the Head and Neck	DRUG: MRG003|DRUG: Cetuximab injection|DRUG: Methotrexate Injection		180	INTERVENTIONAL	PHASE3
NCT04915612	Liposomal Cytarabine, Daunorubicin, and Gemtuzumab Ozogamicin for the Treatment of Relapsed Refractory Pediatric Patients With Acute Myeloid Leukemia	https://clinicaltrials.gov/study/NCT04915612	ACTIVE_NOT_RECRUITING	Acute Myeloid Leukemia Arising From Previous Myelodysplastic Syndrome|Recurrent Acute Myeloid Leukemia|Refractory Acute Myeloid Leukemia|Secondary Acute Myeloid Leukemia	DRUG: Gemtuzumab Ozogamicin|DRUG: Liposome-encapsulated Daunorubicin-Cytarabine		18	INTERVENTIONAL	PHASE1
NCT04439110	Testing Ado-Trastuzumab Emtansine as a Potential Targeted Treatment in Cancers With HER2 Genetic Changes (MATCH-Subprotocol Q)	https://clinicaltrials.gov/study/NCT04439110	ACTIVE_NOT_RECRUITING	Advanced Lymphoma|Advanced Malignant Solid Neoplasm|Hematopoietic and Lymphoid Cell Neoplasm|Refractory Lymphoma|Refractory Malignant Solid Neoplasm|Refractory Multiple Myeloma	BIOLOGICAL: Trastuzumab Emtansine		38	INTERVENTIONAL	PHASE2
NCT06049212	Sacituzumab Tirumotecan (MK-2870) as Monotherapy and in Combination With Pembrolizumab in Participants With Advanced Solid Tumors (MK-2870-008)	https://clinicaltrials.gov/study/NCT06049212	RECRUITING	Non-small Cell Lung Cancer|Solid Tumors|Programmed Cell Death-1 (PD1, PD-1)|Programmed Cell Death 1 Ligand 1(PDL1, PD-L1)|Programmed Cell Death 1 Ligand 2 (PDL2, PD-L2)	BIOLOGICAL: Sacituzumab tirumotecan|BIOLOGICAL: Pembrolizumab|DRUG: Carboplatin		36	INTERVENTIONAL	PHASE1
NCT02038010	BYL719 + T-DM1 in HER2(+) Metastatic Breast Cancer Pts Who Progress on Prior Trastuzumab & Taxane Tx	https://clinicaltrials.gov/study/NCT02038010	COMPLETED	HER2-positive Breast Cancer|Recurrent Breast Cancer|Stage IIIA Breast Cancer|Stage IIIB Breast Cancer|Stage IIIC Breast Cancer|Stage IV Breast Cancer	DRUG: PI3K inhibitor BYL719|BIOLOGICAL: ado-trastuzumab emtansine|OTHER: pharmacological study|OTHER: laboratory biomarker analysis	Novartis|National Cancer Institute (NCI)	17	INTERVENTIONAL	PHASE1
NCT02744612	Ibrutinib and Brentuximab Vedotin in Treating Patients With Relapsed or Refractory Hodgkin Lymphoma	https://clinicaltrials.gov/study/NCT02744612	ACTIVE_NOT_RECRUITING	Recurrent Hodgkin Lymphoma|Refractory Hodgkin Lymphoma	DRUG: Brentuximab Vedotin|DRUG: Ibrutinib	National Cancer Institute (NCI)	39	INTERVENTIONAL	PHASE2
NCT03505710	DS-8201a in Human Epidermal Growth Factor Receptor 2 (HER2)-Expressing or -Mutated Non-Small Cell Lung Cancer	https://clinicaltrials.gov/study/NCT03505710	COMPLETED	Non-Small Cell Lung Cancer	DRUG: Trastuzumab deruxtecan	Daiichi Sankyo Co., Ltd.|AstraZeneca	181	INTERVENTIONAL	PHASE2
NCT04146610	Study of DP303c Administered Intravenously to Subjects With HER2-Positive in Advanced Solid Tumors	https://clinicaltrials.gov/study/NCT04146610	UNKNOWN	Neoplasms	DRUG: an antibody drug conjugate		30	INTERVENTIONAL	PHASE1
NCT06203210	A Study of Ifinatamab Deruxtecan Versus Treatment of Physician's Choice in Subjects With Relapsed Small Cell Lung Cancer	https://clinicaltrials.gov/study/NCT06203210	NOT_YET_RECRUITING	Small Cell Lung Cancer	DRUG: Ifinatamab deruxtecan|DRUG: Topotecan|DRUG: Amrubicin|DRUG: Lurbinectedin	Merck Sharp & Dohme LLC	468	INTERVENTIONAL	PHASE3
NCT05756569	Enfortumab Vedotin Plus Pembrolizumab for the Treatment of Locally Advanced or Metastatic Bladder Cancer of Variant Histology	https://clinicaltrials.gov/study/NCT05756569	RECRUITING	Bladder Squamous Cell Carcinoma|Locally Advanced Bladder Carcinoma|Malignant Renal Pelvis Neoplasm|Malignant Ureter Neoplasm|Malignant Urethral Neoplasm|Metastatic Bladder Carcinoma|Stage III Bladder Cancer AJCC v8|Stage IV Bladder Cancer AJCC v8|Unresectable Bladder Carcinoma|Urachal Adenocarcinoma|Bladder Adenocarcinoma	PROCEDURE: Biospecimen Collection|PROCEDURE: Computed Tomography|DRUG: Enfortumab Vedotin|PROCEDURE: Magnetic Resonance Imaging|BIOLOGICAL: Pembrolizumab|OTHER: Questionnaire Administration	National Cancer Institute (NCI)|Seagen Inc.|Astellas Pharma Inc|Merck Sharp & Dohme LLC	25	INTERVENTIONAL	PHASE2
NCT06001255	ARTEMIS-003: HS-20093 in Patients With Metastatic Castrate-resistant Prostate Cancer (mCRPC)	https://clinicaltrials.gov/study/NCT06001255	RECRUITING	Metastasis Castration Resistant Prostate Cancer(mCRPC)	DRUG: HS-20093		120	INTERVENTIONAL	PHASE2
NCT00658814	Azacitidine and Gemtuzumab Ozogamicin in Treating Older Patients With Previously Untreated Acute Myeloid Leukemia	https://clinicaltrials.gov/study/NCT00658814	ACTIVE_NOT_RECRUITING	Acute Myeloid Leukemia|Adult Acute Megakaryoblastic Leukemia|Adult Acute Monoblastic Leukemia|Adult Acute Monocytic Leukemia|Adult Acute Myeloid Leukemia With Inv(16)(p13.1q22); CBFB-MYH11|Adult Acute Myeloid Leukemia With Maturation|Adult Acute Myeloid Leukemia With t(16;16)(p13.1;q22); CBFB-MYH11|Adult Acute Myeloid Leukemia With t(8;21); (q22; q22.1); RUNX1-RUNX1T1|Adult Acute Myeloid Leukemia…	DRUG: Azacitidine|DRUG: Gemtuzumab Ozogamicin		133	INTERVENTIONAL	PHASE2
NCT04309981	Clinical Trial Using Humanized CART Directed Against BCMA (ARI0002h) in Patients With Relapsed/Refractory Multiple Myeloma to Proteasome Inhibitors, Immunomodulators and Anti-CD38 Antibody.	https://clinicaltrials.gov/study/NCT04309981	ACTIVE_NOT_RECRUITING	Relapsed/Refractory Multiple Myeloma	BIOLOGICAL: Adult differentiated autologous T-cells with anti-BCMA specificity	Fondos ARI (Assistencia Recerca Intensiva)|Instituto de Salud Carlos III|Fondo Social La Caixa	73	INTERVENTIONAL	PHASE1|PHASE2
NCT04400695	A Study of RC48-ADC for the Treatment of Locally Advanced or Metastatic Breast Cancer With Low Expression of HER2	https://clinicaltrials.gov/study/NCT04400695	RECRUITING	Breast Cancer	DRUG: RC48-ADC|DRUG: Paclitaxel Injection|DRUG: Docetaxel Injection|DRUG: Vinorelbine Tartrate Injection|DRUG: Capecitabine Tablets		366	INTERVENTIONAL	PHASE3
NCT03544281	To Evaluate Safety, Tolerability, and Clinical Activity of the Antibody-drug Conjugate, GSK2857916 Administered in Combination With Lenalidomide Plus Dexamethasone (Arm A), or in Combination With Bortezomib Plus Dexamethasone (Arm B) in Participants With Relapsed/Refractory Multiple Myeloma (RRMM)	https://clinicaltrials.gov/study/NCT03544281	COMPLETED	Multiple Myeloma	DRUG: Belantamab mafodotin|DRUG: Lenalidomide|DRUG: Dexamethasone|DRUG: Bortezomib	Iqvia Pty Ltd	153	INTERVENTIONAL	PHASE1|PHASE2
NCT06234423	A Study of CUSP06 in Patients With Platinum-Refractory/Resistant Ovarian Cancer and Other Advanced Solid Tumors	https://clinicaltrials.gov/study/NCT06234423	RECRUITING	Ovarian Cancer|Solid Tumor	DRUG: CUSP06		180	INTERVENTIONAL	PHASE1
NCT06052423	ARTEMIS-007: HS-20093 in Patients With Extensive Stage Small Cell Lung Cancer	https://clinicaltrials.gov/study/NCT06052423	WITHDRAWN	Extensive Stage Small Cell Lung Cancer (ES-SCLC)	DRUG: HS-20093		0	INTERVENTIONAL	PHASE2
NCT06205823	Compare Clinical Outcomes Between Advanced Immunotherapy and Classical Immunochemotherapy in RRMM	https://clinicaltrials.gov/study/NCT06205823	ACTIVE_NOT_RECRUITING	Myeloma Multiple	DRUG: Immunotherapy		1600	OBSERVATIONAL	0
NCT05830123	ARTEMIS-002: HS-20093 in Patients With Relapsed or Refractory Osteosarcoma and Other Sarcomas	https://clinicaltrials.gov/study/NCT05830123	RECRUITING	Osteosarcoma|Sarcoma	DRUG: HS-20093		170	INTERVENTIONAL	PHASE2
NCT04701021	TENDU Vaccine in Patients With Relapse After Primary Radical Prostatectomy	https://clinicaltrials.gov/study/NCT04701021	ACTIVE_NOT_RECRUITING	Prostate Cancer	BIOLOGICAL: TENDU		12	INTERVENTIONAL	PHASE1
NCT02552121	Tisotumab Vedotin (HuMax?-TF-ADC) Safety Study in Patients With Solid Tumors	https://clinicaltrials.gov/study/NCT02552121	COMPLETED	Ovary Cancer|Cervix Cancer|Endometrium Cancer|Bladder Cancer|Prostate Cancer (CRPC)|Esophagus Cancer|Lung Cancer (NSCLC)	DRUG: Tisotumab vedotin (HuMax-TF-ADC)	Genmab	33	INTERVENTIONAL	PHASE1|PHASE2
NCT04983121	Efficacy and Safety of Pyrotinib Maleate Combined With ARX788 Neoadjuvant Treatment in Breast Cancer Patients	https://clinicaltrials.gov/study/NCT04983121	RECRUITING	Breast Neoplasms	DRUG: Next-generation Site-specific human epidermal growth factor receptor 2 (HER2)-targeting Antibody-drug Conjugate (ARX788)		30	INTERVENTIONAL	PHASE2
NCT03379584	A Safety Study of SGN-CD48A in Patients With Multiple Myeloma	https://clinicaltrials.gov/study/NCT03379584	TERMINATED	Multiple Myeloma	DRUG: SGN-CD48A		14	INTERVENTIONAL	PHASE1
NCT06387121	Efficacy and Safety of Low-dose Chemotherapy Plus Immuno-targeted Drugs in Newly Diagnosed Elderly/Unfit Ph- B-ALL	https://clinicaltrials.gov/study/NCT06387121	NOT_YET_RECRUITING	Precursor Cell Lymphoblastic Leukemia-Lymphoma	DRUG: Vincristine|DRUG: Cyclophosphamide|DRUG: Dexamethasone|DRUG: Venetoclax|DRUG: Inotuzumab ozogamicin|DRUG: Blinatumomab|DRUG: 6-mercaptopurine|DRUG: Methotrexate|DRUG: Cytarabine|DRUG: Prednisone		53	INTERVENTIONAL	PHASE2
NCT05838521	A Study of Sacituzumab Govitecan (IMMU-132) in Patients With Recurrent or Persistent Cervical Cancer	https://clinicaltrials.gov/study/NCT05838521	RECRUITING	Cervical Cancer	DRUG: Sacituzumab govitecan	Gilead Sciences	20	INTERVENTIONAL	PHASE2
NCT06359002	Safety, Pharmacokinetics, and Preliminary Efficacy of BYON4413 in Acute Myeloid Leukemia and Myelodysplastic Neoplasms.	https://clinicaltrials.gov/study/NCT06359002	NOT_YET_RECRUITING	Relapsed / Refractory AML|Relapsed / Refractory MDS	DRUG: BYON4413		100	INTERVENTIONAL	PHASE1
NCT04073602	A Study of RC48-ADC in Subjects With HER2-negative Locally Advanced or Metastatic Urothelial Cancer	https://clinicaltrials.gov/study/NCT04073602	COMPLETED	Urothelial Carcinoma	DRUG: RC48-ADC		19	INTERVENTIONAL	PHASE2
NCT01100502	A Phase 3 Study of Brentuximab Vedotin (SGN-35) in Patients at High Risk of Residual Hodgkin Lymphoma Following Stem Cell Transplant (The AETHERA Trial)	https://clinicaltrials.gov/study/NCT01100502	COMPLETED	Disease, Hodgkin	DRUG: brentuximab vedotin|DRUG: placebo	Millennium Pharmaceuticals, Inc.	329	INTERVENTIONAL	PHASE3
NCT05954143	Trial of BDC-1001 +/- Pertuzumab in Subjects With HER2-Positive Metastatic Breast Cancer	https://clinicaltrials.gov/study/NCT05954143	ACTIVE_NOT_RECRUITING	Metastatic Breast Cancer|HER2-positive Breast Cancer	DRUG: BDC-1001|DRUG: Pertuzumab	Hoffmann-La Roche	66	INTERVENTIONAL	PHASE2
NCT06263543	Sequencing Antibody Drug Conjugates in ER+/HER2 LOW MBC	https://clinicaltrials.gov/study/NCT06263543	RECRUITING	Breast Cancer|Metastatic Breast Cancer|Advanced Breast Cancer|Hormone-receptor-positive Breast Cancer|Human Epidermal Growth Factor 2 Low Breast Cancer	DRUG: Sacituzumab govitecan	Gilead Sciences	75	INTERVENTIONAL	PHASE2
NCT05313243	Pembrolizumab and Brentuximab Vedotin in Subjects With Relapsed/Refractory T-cell Lymphoma	https://clinicaltrials.gov/study/NCT05313243	RECRUITING	T-Cell Lymphoma	DRUG: Brentuximab vedotin|DRUG: Pembrolizumab	Merck Sharp & Dohme LLC	43	INTERVENTIONAL	PHASE2
NCT06144723	Study of HS-20105 for Injection in Patients With Advanced Solid Tumors.	https://clinicaltrials.gov/study/NCT06144723	NOT_YET_RECRUITING	Advanced Solid Tumor	DRUG: HS-20105		402	INTERVENTIONAL	PHASE1|PHASE2
NCT05652855	Study of MHB088C in Participants With Advanced or Metastatic Solid Tumors	https://clinicaltrials.gov/study/NCT05652855	NOT_YET_RECRUITING	Advanced or Metastatic Solid Tumors	DRUG: MHB088C for Injection		48	INTERVENTIONAL	PHASE1|PHASE2
NCT04606914	Study of Carboplatin and Mirvetuximab Soravtansine in First-Line Treatment of Patients Receiving Neoadjuvant Chemotherapy With Advanced-Stage Ovarian, Fallopian Tube or Primary Peritoneal Cancer	https://clinicaltrials.gov/study/NCT04606914	RECRUITING	Ovarian Cancer|Fallopian Tube|Primary Peritoneal Cancer	DRUG: mirvetuximab soravtansine (MIRV; IMGN853)		70	INTERVENTIONAL	PHASE2
NCT00649584	A Phase I Dose Escalation Study of SGN-35 Alone and in Combination With Gemcitabine for CD30-Positive Malignancies	https://clinicaltrials.gov/study/NCT00649584	TERMINATED	Disease, Hodgkin|Lymphoma, Large-Cell, Anaplastic|Lymphoma, Non-Hodgkin	DRUG: SGN-35|DRUG: gemcitabine		44	INTERVENTIONAL	PHASE1
NCT06238479	A Study of LY4101174 in Participants With Recurrent, Advanced or Metastatic Solid Tumors	https://clinicaltrials.gov/study/NCT06238479	RECRUITING	Metastatic Solid Tumor|Recurrent Solid Tumor|Advanced Solid Tumor|Urinary Bladder Neoplasm|Triple Negative Breast Cancer|Non-small Cell Lung Cancer|Esophageal Cancer|Pancreatic Cancer|Ovarian Cancer|Cervical Cancer|Head and Neck Squamous Cell Carcinoma|Prostate Cancer|Renal Pelvis Cancer|Bladder Cancer	DRUG: LY4101174	Loxo Oncology, Inc.	280	INTERVENTIONAL	PHASE1
NCT02487979	Glembatumumab Vedotin in Treating Patients With Recurrent or Refractory Osteosarcoma	https://clinicaltrials.gov/study/NCT02487979	COMPLETED	Recurrent Osteosarcoma	DRUG: Glembatumumab Vedotin|OTHER: Laboratory Biomarker Analysis|OTHER: Pharmacological Study		22	INTERVENTIONAL	PHASE2
NCT05527184	First in Human Study of IMGN151 in Recurrent Endometrial Cancer and Recurrent, High-grade Serous Epithelial Ovarian, Primary Peritoneal, or Fallopian Tube Cancers	https://clinicaltrials.gov/study/NCT05527184	RECRUITING	Endometrial Cancer|High Grade Serous Adenocarcinoma of Ovary|Primary Peritoneal Carcinoma|Fallopian Tube Cancer	DRUG: IMGN151		227	INTERVENTIONAL	PHASE1
NCT04177823	A Study of Belantamab Mafodotin to Investigate Safety, Tolerability, Pharmacokinetics, Immunogenicity and Clinical Activity in Participants With Relapsed/Refractory Multiple Myeloma (RRMM)	https://clinicaltrials.gov/study/NCT04177823	COMPLETED	Multiple Myeloma	DRUG: Belantamab mafodotin		6	INTERVENTIONAL	PHASE1
NCT02611323	A Study of Obinutuzumab, Rituximab, Polatuzumab Vedotin, and Venetoclax in Relapsed or Refractory Follicular Lymphoma (FL) or Diffuse Large B-Cell Lymphoma (DLBCL)	https://clinicaltrials.gov/study/NCT02611323	COMPLETED	Non-Hodgkin's Lymphoma	DRUG: Obinutuzumab|DRUG: Rituximab|DRUG: Polatuzumab Vedotin|DRUG: Venetoclax		133	INTERVENTIONAL	PHASE1|PHASE2
NCT04484623	Belantamab Mafodotin Plus Pomalidomide and Dexamethasone (Pd) Versus Bortezomib Plus Pd in Relapsed/Refractory Multiple Myeloma	https://clinicaltrials.gov/study/NCT04484623	RECRUITING	Multiple Myeloma	DRUG: Belantamab mafodotin|DRUG: Pomalidomide|DRUG: Dexamethasone|DRUG: Bortezomib		357	INTERVENTIONAL	PHASE3
NCT05904964	Disitamab Vedotin (RC48) in Hormone Receptor Positive, HER2-low Metastatic Breast Cancer (the Rosy Trial)	https://clinicaltrials.gov/study/NCT05904964	RECRUITING	HR Positive/HER2 Low Expression Metastatic Breast Cancer	DRUG: Disitamab vedotin|OTHER: Endocrine therapy		288	INTERVENTIONAL	PHASE3
NCT03070990	A Study of Enfortumab Vedotin in Japanese Subjects With Locally Advanced or Metastatic Urothelial Carcinoma	https://clinicaltrials.gov/study/NCT03070990	COMPLETED	Metastatic Urothelial Cancer	DRUG: Enfortumab vedotin	Seagen Inc.	19	INTERVENTIONAL	PHASE1
NCT00051584	Safety/Efficacy Study of SGN-15 (Antibody-Drug Conjugate) Combined With Gemcitabine in Patients With Ovarian Cancer	https://clinicaltrials.gov/study/NCT00051584	TERMINATED	Ovarian Neoplasms	DRUG: SGN-15 (cBR96-Doxorubicin Immunoconjugate)|DRUG: Gemzar (Gemcitabine)		60	INTERVENTIONAL	PHASE2
NCT00445484	Lenalidomide and Vaccine Therapy in Treating Patients With Relapsed or Refractory Multiple Myeloma	https://clinicaltrials.gov/study/NCT00445484	COMPLETED	Multiple Myeloma and Plasma Cell Neoplasm	BIOLOGICAL: pneumococcal polyvalent vaccine|DRUG: lenalidomide	National Cancer Institute (NCI)	22	INTERVENTIONAL	PHASE2
NCT05622890	A Single-arm Clinical Trial of IMGN853 in Chinese Adult Patients With Platinum-resistant, Epithelial Ovarian Cancer	https://clinicaltrials.gov/study/NCT05622890	RECRUITING	Epithelial Ovarian Cancer|Peritoneal Cancer|Fallopian Tube Cancer	DRUG: Mirvetuximab Soravtansine		35	INTERVENTIONAL	PHASE3
NCT03657043	A Study of Weekly Tisotumab Vedotin for Patients With Platinum-Resistant Ovarian Cancer With Safety Run-in (innovaTV 208)	https://clinicaltrials.gov/study/NCT03657043	COMPLETED	Ovarian Cancer|Fallopian Tube Cancer|Peritoneal Cancer	DRUG: tisotumab vedotin	Genmab	98	INTERVENTIONAL	PHASE2
NCT01440179	SAR3419 in Acute Lymphoblastic Leukemia	https://clinicaltrials.gov/study/NCT01440179	TERMINATED	Acute Lymphocytic Leukaemia	DRUG: SAR3419		100	INTERVENTIONAL	PHASE2
NCT06112379	A Phase III Randomised Study to Evaluate Dato-DXd and Durvalumab for Neoadjuvant/Adjuvant Treatment of Triple-Negative or Hormone Receptor-low/HER2-negative Breast Cancer	https://clinicaltrials.gov/study/NCT06112379	RECRUITING	Breast Cancer	DRUG: Dato-DXd|DRUG: Durvalumab|DRUG: Pembrolizumab|DRUG: Doxorubicin|DRUG: Epirubicin|DRUG: Cyclophosphamide|DRUG: Paclitaxel|DRUG: Carboplatin|DRUG: Capecitabine|DRUG: Olaparib	Daiichi Sankyo	1728	INTERVENTIONAL	PHASE3
NCT02326584	A Safety Study of SGN-CD33A in Combination With Standard-of-care in Patients With AML	https://clinicaltrials.gov/study/NCT02326584	COMPLETED	Acute Myeloid Leukemia|Acute Myelogenous Leukemia	DRUG: Standard dose cytarabine for induction|DRUG: SGN-CD33A|DRUG: Daunorubicin|DRUG: High dose cytarabine for consolidation		116	INTERVENTIONAL	PHASE1
NCT04925284	Study of XB002 in Subjects With Solid Tumors (JEWEL-101)	https://clinicaltrials.gov/study/NCT04925284	RECRUITING	Non Small Cell Lung Cancer|Cervical Cancer|SCCHN|Pancreatic Cancer|Esophageal SCC|Metastatic Castration-resistant Prostate Cancer|Triple Negative Breast Cancer|Hormone Receptor-positive Breast Cancer|Epithelial Ovarian Cancer|Endometrial Cancer|Tissue Factor-Expressing Solid Tumors	DRUG: XB002|DRUG: Nivolumab		573	INTERVENTIONAL	PHASE1
NCT03425279	CAB-AXL-ADC Safety and Efficacy Study in Adult and Adolescent Patients With Sarcoma	https://clinicaltrials.gov/study/NCT03425279	RECRUITING	Undifferentiated Pleomorphic Sarcoma|Myxofibrosarcoma	BIOLOGICAL: CAB-AXL-ADC|BIOLOGICAL: PD-1 inhibitor		300	INTERVENTIONAL	PHASE1|PHASE2
NCT03602079	Study of A166 in Patients With Relapsed/Refractory Cancers Expressing HER2 Antigen or Having Amplified HER2 Gene	https://clinicaltrials.gov/study/NCT03602079	COMPLETED	HER2-positive Breast Cancer|HER2 Gene Mutation|HER-2 Gene Amplification|HER2 Positive Gastric Cancer|Salivary Gland Cancer|Salivary Gland Tumor|Salivary Gland Carcinoma|Salivary Gland Neoplasms|Lung Cancer|Colo-rectal Cancer|Rare Diseases|Solid Tumor|Recurrent Gastric Cancer|Recurrent Colon Cancer|Recurrent Breast Cancer|Head and Neck Cancer|Head and Neck Carcinoma|Bladder Cancer|Cervical Cancer|…	DRUG: A166		49	INTERVENTIONAL	PHASE1|PHASE2
NCT03510208	Panitumumab-IRDye800 in Diagnosing Participants With Malignant Glioma Undergoing Surgery	https://clinicaltrials.gov/study/NCT03510208	RECRUITING	Malignant Brain Neoplasm|Malignant Glioma	PROCEDURE: Near-Infrared Fluorescence Imaging|BIOLOGICAL: Panitumumab|DRUG: Panitumumab-IRDye800|DEVICE: POINPOINT-IR9000	National Institutes of Health (NIH)	22	INTERVENTIONAL	PHASE1|PHASE2
NCT06054308	Mesothelin-targeted CAR-T Cells as a Neo-adjuvant Treatment in Patients With Resectable Pancreatic Cancers: a Feasibility Study	https://clinicaltrials.gov/study/NCT06054308	NOT_YET_RECRUITING	Pancreatic Cancer	OTHER: MSLN CART		10	INTERVENTIONAL	NA
NCT04837508	A Study of MRG002 in the Treatment of HER2-positive Unresectable, Locally Advanced or Metastatic Biliary Tract Cancer	https://clinicaltrials.gov/study/NCT04837508	UNKNOWN	Advanced or Metastatic Biliary Tract Cancer	DRUG: MRG002		86	INTERVENTIONAL	PHASE2
NCT05692908	An Open-Label Study of the Safety of an Anti-CD38 Antibody Drug Conjugate (STI-6129) in Patients With AL Amyloidosis	https://clinicaltrials.gov/study/NCT05692908	WITHDRAWN	Light Chain (AL) Amyloidosis	BIOLOGICAL: STI-6129		0	INTERVENTIONAL	PHASE1
NCT01196208	A Treatment-Option Protocol to Provide Brentuximab Vedotin to Eligible Patients Completing Studies SGN35-005 or C25001	https://clinicaltrials.gov/study/NCT01196208	NO_LONGER_AVAILABLE	Disease, Hodgkin|Lymphoma, Large-Cell, Anaplastic|Lymphoma, Non-Hodgkin|Lymphoma, T-Cell, Cutaneous	DRUG: brentuximab vedotin	Millennium Pharmaceuticals, Inc.		EXPANDED_ACCESS	0
NCT01712490	A Frontline Therapy Trial in Participants With Advanced Classical Hodgkin Lymphoma	https://clinicaltrials.gov/study/NCT01712490	ACTIVE_NOT_RECRUITING	Hodgkin Lymphoma	DRUG: brentuximab vedotin|DRUG: doxorubicin|DRUG: bleomycin|DRUG: vinblastine|DRUG: dacarbazine	Seagen Inc.	1334	INTERVENTIONAL	PHASE3
NCT02669264	Study of ADCT-402 in Patients With Relapsed or Refractory B-cell Lineage Acute Lymphoblastic Leukemia (B-ALL)	https://clinicaltrials.gov/study/NCT02669264	TERMINATED	Acute Lymphoblastic Leukemia	DRUG: ADCT-402		35	INTERVENTIONAL	PHASE1
NCT04972981	A Study to Evaluate the Safety, Tolerability, Pharmacokinetics, and Antitumor Activity of ADCT-901 in Participants With Selected Advanced Solid Tumors	https://clinicaltrials.gov/study/NCT04972981	ACTIVE_NOT_RECRUITING	Advanced Solid Tumors	DRUG: ADCT-901		132	INTERVENTIONAL	PHASE1
NCT06084481	Study to Assess Adverse Events and Change in Disease Activity in Adult Participants With Select Advanced Solid Tumor Indications Receiving Intravenous (IV) ABBV-400	https://clinicaltrials.gov/study/NCT06084481	RECRUITING	Hepatocellular Carcinoma|Pancreatic Ductal Adenocarcinoma|Biliary Tract Cancers|Esophageal Squamous Cell Carcinoma|Triple Negative Breast Cancer|Hormone Receptor+/Human Epidermal Growth Factor Receptor 2 Negative Breast Cancer|Head and Neck Squamous-Cell Carcinoma	DRUG: ABBV-400		220	INTERVENTIONAL	PHASE1
NCT00072410	Radiolabeled Monoclonal Antibody in Treating Patients With Advanced Ovarian Epithelial Cancer	https://clinicaltrials.gov/study/NCT00072410	COMPLETED	Ovarian Cancer	BIOLOGICAL: 90Y-hu3S193|BIOLOGICAL: 111In-hu3S193	National Cancer Institute (NCI)	7	INTERVENTIONAL	PHASE1
NCT06364410	Testing the Combination of the Anticancer Drugs Trastuzumab Deruxtecan (DS-8201a) and Azenosertib (ZN-c3) in Patients With Stomach or Other Solid Tumors	https://clinicaltrials.gov/study/NCT06364410	NOT_YET_RECRUITING	Clinical Stage III Gastric Cancer AJCC v8|Clinical Stage III Gastroesophageal Junction Adenocarcinoma AJCC v8|Clinical Stage IV Gastric Cancer AJCC v8|Clinical Stage IV Gastroesophageal Junction Adenocarcinoma AJCC v8|Locally Advanced Gastric Carcinoma|Locally Advanced Gastroesophageal Junction Adenocarcinoma|Locally Advanced Malignant Solid Neoplasm|Metastatic Gastric Carcinoma|Metastatic Gastro…	DRUG: Azenosertib|PROCEDURE: Biopsy|PROCEDURE: Biospecimen Collection|PROCEDURE: Computed Tomography|PROCEDURE: Echocardiography|PROCEDURE: Magnetic Resonance Imaging|PROCEDURE: Multigated Acquisition Scan|BIOLOGICAL: Trastuzumab Deruxtecan		48	INTERVENTIONAL	PHASE1
NCT03529110	DS-8201a Versus T-DM1 for Human Epidermal Growth Factor Receptor 2 (HER2)-Positive, Unresectable and/or Metastatic Breast Cancer Previously Treated With Trastuzumab and Taxane [DESTINY-Breast03]	https://clinicaltrials.gov/study/NCT03529110	ACTIVE_NOT_RECRUITING	Breast Cancer	DRUG: Trastuzumab deruxtecan (T-DXd)|DRUG: Ado-trastuzumab emtansine (T-DM1)	Daiichi Sankyo Co., Ltd.|AstraZeneca	524	INTERVENTIONAL	PHASE3
NCT05425550	Evaluation of the Medidux? Digital Health Application in Patients With HER2-positive Breast Cancer During Chemotherapy in Combination With HER2-targeted Therapy or Antibody-drug Conjugate Therapy.	https://clinicaltrials.gov/study/NCT05425550	RECRUITING	Breast Cancer	DEVICE: medidux? app	mobile Health AG	585	INTERVENTIONAL	NA
NCT05205850	A Study of RC118 in Patients With Locally Advanced Unresectable or Metastatic Malignant Solid Tumors	https://clinicaltrials.gov/study/NCT05205850	RECRUITING	Advanced Solid Tumor	DRUG: RC118-ADC		135	INTERVENTIONAL	PHASE1|PHASE2
NCT02001623	Tisotumab Vedotin (HuMax?-TF-ADC) Safety Study in Patients With Solid Tumors	https://clinicaltrials.gov/study/NCT02001623	COMPLETED	Ovary Cancer|Cervix Cancer|Endometrium Cancer|Bladder Cancer|Prostate Cancer (CRPC)|Esophagus Cancer|Lung Cancer(NSCLC)|Squamous Cell Carcinoma of the Head and Neck (SCCHN)	DRUG: Tisotumab Vedotin (HuMax-TF-ADC)	Genmab	195	INTERVENTIONAL	PHASE1|PHASE2
NCT03384238	Panitumumab-IRDye800 in Patients With Pancreatic Cancer Undergoing Surgery	https://clinicaltrials.gov/study/NCT03384238	RECRUITING	Pancreatic Adenocarcinoma	PROCEDURE: Fluorescence Imaging|BIOLOGICAL: Panitumumab|DRUG: Panitumumab-IRDye800	National Cancer Institute (NCI)	27	INTERVENTIONAL	PHASE1|PHASE2
NCT06390995	A Study of TAK-853 in Adult Participants With Folate Receptor Alpha-Positive Advanced Ovarian Cancer And Other Solid Tumors	https://clinicaltrials.gov/study/NCT06390995	RECRUITING	Ovarian Cancer|Solid Tumors	DRUG: TAK-853		25	INTERVENTIONAL	PHASE1|PHASE2
NCT03316638	A Study of a New Investigational Medicinal Product to Treat Patients With Advanced or Metastatic Solid Tumors	https://clinicaltrials.gov/study/NCT03316638	ACTIVE_NOT_RECRUITING	Advanced or Metastatic Solid Tumors	DRUG: W0101 - Cohort A1|DRUG: W0101 - Cohort A2|DRUG: W0101 - Expansion Phase		316	INTERVENTIONAL	PHASE1|PHASE2
NCT04983238	Evaluation of Safety and Efficacy of Sodium Thiosulfate (BYON5667) Eye Drops to Reduce Ocular Toxicity in Cancer Patients Treated With SYD985	https://clinicaltrials.gov/study/NCT04983238	COMPLETED	Metastatic Breast Cancer	DRUG: BYON5667 & SYD985|DRUG: Placebo & SYD985		48	INTERVENTIONAL	PHASE1|PHASE2
NCT02839681	Anti-Mesothelin Antibody Drug Conjugate Anetumab Ravtansine for Mesothelin Expressing Lung Adenocarcinoma	https://clinicaltrials.gov/study/NCT02839681	TERMINATED	Lung Neoplasms	DRUG: Anetumab Ravtansine|DEVICE: Blood test		2	INTERVENTIONAL	PHASE2
NCT03424603	Study of STRO-001, an Anti-CD74 Antibody Drug Conjugate, in Patients With Advanced B-Cell Malignancies	https://clinicaltrials.gov/study/NCT03424603	ACTIVE_NOT_RECRUITING	B-cell Lymphoma|Non Hodgkin Lymphoma|Multiple Myeloma|Follicular Lymphoma|Mantle Cell Lymphoma|Diffuse Large B Cell Lymphoma|Indolent Lymphoma|B Cells--Tumors	DRUG: STRO-001		70	INTERVENTIONAL	PHASE1
NCT00430846	Phase I Open-Label Dose Finding Study of SGN-35 for CD30 Positive Hematologic Malignancies	https://clinicaltrials.gov/study/NCT00430846	COMPLETED	Lymphoma, Non-Hodgkin|Disease, Hodgkin|Lymphoma, Large-Cell, Anaplastic	DRUG: SGN-35		45	INTERVENTIONAL	PHASE1
NCT00126646	BL22 Immunotoxin in Treating Patients With Refractory Chronic Lymphocytic Leukemia, Prolymphocytic Leukemia, or Non-Hodgkin's Lymphoma	https://clinicaltrials.gov/study/NCT00126646	COMPLETED	Leukemia|Lymphoma	DRUG: BL22 immunotoxin|PROCEDURE: antibody-drug conjugate therapy|PROCEDURE: immunotoxin therapy		24	INTERVENTIONAL	PHASE1
NCT05865990	HER3-DXd in Breast Cancer and NSCLC Brain Metastases and Solid Tumor Leptomeningeal Disease	https://clinicaltrials.gov/study/NCT05865990	RECRUITING	Metastatic Breast Cancer|Advanced Non-Small Cell Squamous Lung Cancer|Solid Tumor, Adult	DRUG: Patritumab deruxtecan	Daiichi Sankyo	60	INTERVENTIONAL	PHASE2
NCT01461538	Brentuximab Vedotin in Patients With CD30-positive Nonlymphomatous Malignancies	https://clinicaltrials.gov/study/NCT01461538	COMPLETED	Acute Lymphoid Leukemia|Acute Myeloid Leukemia|Anemia, Refractory, With Excess of Blasts|Solid Tumors	DRUG: brentuximab vedotin|DRUG: brentuximab vedotin|DRUG: brentuximab vedotin		84	INTERVENTIONAL	PHASE2
NCT06431490	A Study of TQB2102 for Injection in the Treatment of HER2-positive Biliary Tract Cancer	https://clinicaltrials.gov/study/NCT06431490	NOT_YET_RECRUITING	Biliary Tract Cancer	DRUG: TQB2102 for injection		103	INTERVENTIONAL	PHASE1|PHASE2
NCT01677390	A Phase 1b Study of SGN-75 in Combination With Everolimus in Patients With Renal Cell Carcinoma	https://clinicaltrials.gov/study/NCT01677390	TERMINATED	Renal Cell Carcinoma	DRUG: SGN-75|DRUG: everolimus		4	INTERVENTIONAL	PHASE1
NCT00017290	Combination Chemotherapy Followed By Vaccine Therapy Plus Sargramostim in Treating Patients With Stage III or Stage IV Non-Hodgkin's Lymphoma	https://clinicaltrials.gov/study/NCT00017290	UNKNOWN	Lymphoma	BIOLOGICAL: autologous immunoglobulin idiotype-KLH conjugate vaccine|BIOLOGICAL: keyhole limpet hemocyanin|BIOLOGICAL: sargramostim|DRUG: cyclophosphamide|DRUG: prednisone|DRUG: vincristine sulfate			INTERVENTIONAL	PHASE3
NCT06154343	A Study of GQ1005 in Subjects With HER2-Expressing Advanced Solid Tumors	https://clinicaltrials.gov/study/NCT06154343	RECRUITING	HER2 Expressing or Mutated Advanced Malignant Solid Tumors	DRUG: GQ1005		150	INTERVENTIONAL	PHASE1
NCT01969643	A Safety Study of SGN-LIV1A in Breast Cancer Patients	https://clinicaltrials.gov/study/NCT01969643	COMPLETED	HER2 Positive Breast Neoplasms|Hormone Receptor Positive Breast Neoplasms|Triple Negative Breast Neoplasms|HER2 Mutations Breast Neoplasms	DRUG: ladiratuzumab vedotin|DRUG: Trastuzumab		290	INTERVENTIONAL	PHASE1
NCT04296890	A Study of Mirvetuximab Soravtansine in Platinum-Resistant, Advanced High-Grade Epithelial Ovarian, Primary Peritoneal, or Fallopian Tube Cancers With High Folate Receptor-Alpha Expression	https://clinicaltrials.gov/study/NCT04296890	COMPLETED	Epithelial Ovarian Cancer|Peritoneal Cancer|Fallopian Tube Cancer	DRUG: Mirvetuximab Soravtansine		106	INTERVENTIONAL	PHASE3
NCT06395103	Substudy 01A: Zilovertamab Vedotin in Pediatric and Young Adult Participants With Hematologic Malignancies or Solid Tumors (MK-9999-01A/LIGHTBEAM-U01)	https://clinicaltrials.gov/study/NCT06395103	NOT_YET_RECRUITING	B-cell Acute Lymphoblastic Leukemia|Diffuse Large B-cell Lymphoma|Burkitt Lymphoma|Neuroblastoma|Ewing Sarcoma	BIOLOGICAL: Zilovertamab vedotin		90	INTERVENTIONAL	PHASE1|PHASE2
NCT02388490	Brentuximab Vedotin in Patients With Relapsed or Refractory EBV-and CD30-positive Lymphomas	https://clinicaltrials.gov/study/NCT02388490	COMPLETED	Relapsed or Refractory EBV-and CD30-positive Lymphomas	DRUG: brentuximab vedotin	Seoul National University Bundang Hospital|SMG-SNU Boramae Medical Center	25	INTERVENTIONAL	PHASE2
NCT06014190	HS-20089 in Patients With Ovarian Cancer and Endometrial Cancer	https://clinicaltrials.gov/study/NCT06014190	RECRUITING	Ovarian Cancer|Fallopian Tube Cancer|Primary Peritoneal Cancer|Endometrial Cancer	DRUG: HS-20089		460	INTERVENTIONAL	PHASE2
NCT02216890	Safety Study of SGN-CD70A in Cancer Patients	https://clinicaltrials.gov/study/NCT02216890	COMPLETED	Renal Cell Carcinoma|Mantle-Cell Lymphoma|Diffuse, Large B-Cell, Lymphoma|Follicular Lymphoma, Grade 3	DRUG: SGN-CD70A		38	INTERVENTIONAL	PHASE1
NCT06103864	A Phase III Study of Dato-DXd With or Without Durvalumab Compared With Investigator's Choice of Chemotherapy in Combination With Pembrolizumab in Patients With PD-L1 Positive Locally Recurrent Inoperable or Metastatic Triple-negative Breast Cancer	https://clinicaltrials.gov/study/NCT06103864	RECRUITING	Breast Cancer	DRUG: Dato-DXd|DRUG: Durvalumab|DRUG: Paclitaxel|DRUG: Nab-paclitaxel|DRUG: Gemcitabine|DRUG: Carboplatin|DRUG: Pembrolizumab	Daiichi Sankyo	625	INTERVENTIONAL	PHASE3
NCT03419403	UNITE Study: Understanding New Interventions With GBM ThErapy	https://clinicaltrials.gov/study/NCT03419403	TERMINATED	Glioblastoma Multiforme	DRUG: Steroid eye drops|DRUG: Vasoconstrictor eye drops|OTHER: Cold compress|DRUG: Ophthalmic steroid ointment|DRUG: Depatuxizumab mafodotin|DRUG: Temozolomide|RADIATION: Radiation		40	INTERVENTIONAL	PHASE3
NCT04207190	Talazoparib and Gemtuzumab Ozogamicin for the Treatment of CD33 Positive Relapsed or Refractory Acute Myeloid Leukemia	https://clinicaltrials.gov/study/NCT04207190	ACTIVE_NOT_RECRUITING	Recurrent Acute Myeloid Leukemia|Refractory Acute Myeloid Leukemia	DRUG: Gemtuzumab Ozogamicin|OTHER: Quality-of-Life Assessment|OTHER: Questionnaire Administration|DRUG: Talazoparib|DRUG: Talazoparib Tosylate	Pfizer	24	INTERVENTIONAL	PHASE1
NCT01869803	Gemtuzumab Ozogamicin in Treating Patients With Relapsed or Refractory Acute Myeloid Leukemia or Acute Promyelocytic Leukemia	https://clinicaltrials.gov/study/NCT01869803	APPROVED_FOR_MARKETING	Adult Acute Myeloid Leukemia With 11q23 (MLL) Abnormalities|Adult Acute Myeloid Leukemia With Del(5q)|Adult Acute Myeloid Leukemia With Inv(16)(p13;q22)|Adult Acute Myeloid Leukemia With t(15;17)(q22;q12)|Adult Acute Myeloid Leukemia With t(16;16)(p13;q22)|Adult Acute Myeloid Leukemia With t(8;21)(q22;q22)|Adult Acute Promyelocytic Leukemia (M3)|Childhood Acute Promyelocytic Leukemia (M3)|Recurre…	DRUG: gemtuzumab ozogamicin|OTHER: laboratory biomarker analysis	National Cancer Institute (NCI)		EXPANDED_ACCESS	0
NCT02864290	A Study to Evaluate Escalating Doses of ASP1235 (AGS62P1) Given as Monotherapy in Subjects With Acute Myeloid Leukemia (AML)	https://clinicaltrials.gov/study/NCT02864290	TERMINATED	Acute Myeloid Leukemia	DRUG: ASP1235		43	INTERVENTIONAL	PHASE1
NCT01166490	A Phase 1 Dose Escalation Trial of ASG-5ME in Pancreatic or Gastric Adenocarcinoma	https://clinicaltrials.gov/study/NCT01166490	COMPLETED	Gastric Neoplasms|Pancreatic Neoplasms	DRUG: ASG-5ME	Agensys, Inc.	51	INTERVENTIONAL	PHASE1
NCT06036121	A Study of ADRX-0706 in Select Advanced Solid Tumors	https://clinicaltrials.gov/study/NCT06036121	RECRUITING	Solid Tumors	DRUG: ADRX-0706		114	INTERVENTIONAL	PHASE1
NCT04838964	A Study of MRG003 in the Treatment of EGFR-positive Unresectable, Locally Advanced or Metastatic Biliary Tract Cancer	https://clinicaltrials.gov/study/NCT04838964	RECRUITING	Advanced or Metastatic Biliary Tract Cancer	DRUG: MRG003		80	INTERVENTIONAL	PHASE2
NCT06384352	A Phase I Study to Evaluate the Safety,Tolerability, Pharmacokinetics, and Efficacy of YL211 in Patients With Advanced Solid Tumors	https://clinicaltrials.gov/study/NCT06384352	RECRUITING	Advanced Solid Tumors	DRUG: YL211	Hoffmann-La Roche	155	INTERVENTIONAL	PHASE1
NCT03254732	Study ADI-PEG 20 Plus Pembrolizumab in Advanced Solid Cancers	https://clinicaltrials.gov/study/NCT03254732	TERMINATED	Advanced Solid Cancers	DRUG: ADI PEG20|DRUG: Pembrolizumab		33	INTERVENTIONAL	PHASE1
NCT03409432	Brentuximab Vedotin and Lenalidomide in Treating Patients With Stage IB-IVB Relapsed or Refractory T-Cell Lymphoma	https://clinicaltrials.gov/study/NCT03409432	ACTIVE_NOT_RECRUITING	Lymphomatoid Papulosis|Primary Cutaneous Anaplastic Large Cell Lymphoma|Recurrent Primary Cutaneous T-Cell Non-Hodgkin Lymphoma|Recurrent T-Cell Non-Hodgkin Lymphoma|Refractory Primary Cutaneous T-Cell Non-Hodgkin Lymphoma|Stage I Cutaneous T-Cell Non-Hodgkin Lymphoma|Stage II Cutaneous T-Cell Non-Hodgkin Lymphoma|Stage III Cutaneous T-Cell Non-Hodgkin Lymphoma|Stage IV Cutaneous T-Cell Non-Hodgk…	DRUG: Brentuximab Vedotin|OTHER: Laboratory Biomarker Analysis|DRUG: Lenalidomide		26	INTERVENTIONAL	PHASE2
NCT03374332	Fractionated Gemtuzumab Ozogamicin Followed by Non-engraftment Donor Leukocyte Infusions for Relapsed/Refractory Acute Myeloid Leukemia	https://clinicaltrials.gov/study/NCT03374332	ACTIVE_NOT_RECRUITING	Acute Myeloid Leukemia	DRUG: Gemtuzumab Ozogamicin (GO)|OTHER: Donor Leukocytes	Rhode Island Hospital|The Miriam Hospital|Pfizer	11	INTERVENTIONAL	PHASE2
NCT02588651	A Phase II Study of Single Agent Brentuximab Vedotin in Relapsed/Refractory CD30 Low (<10%) Mature T Cell Lymphoma (TCL)	https://clinicaltrials.gov/study/NCT02588651	RECRUITING	T-cell Lymphoma|Angioimmunoblastic T-cell Lymphoma|Hepato-splenic T-cell Lymphoma|Adult T-cell Leukemia/Lymphoma|Enteropathy Associated T-cell Lymphoma|NK T-cell Lymphoma	DRUG: Brentuximab vedotin		28	INTERVENTIONAL	PHASE2
NCT02175433	A Study to Evaluate Safety, Tolerability, and Pharmacokinetics of Escalating Doses of AGS67E Given as Monotherapy in Subjects With Refractory or Relapsed Lymphoid Malignancies	https://clinicaltrials.gov/study/NCT02175433	COMPLETED	Relapsed Lymphoid Malignancy|Refractory Lymphoid Malignancy	DRUG: AGS67E		71	INTERVENTIONAL	PHASE1
NCT01997333	Study of Glembatumumab Vedotin (CDX-011) in Patients With Metastatic, gpNMB Over-Expressing, Triple Negative Breast Cancer	https://clinicaltrials.gov/study/NCT01997333	COMPLETED	Metastatic gpNMB Over-expressing Triple Negative Breast Cancer	DRUG: CDX-011|DRUG: Capecitabine		327	INTERVENTIONAL	PHASE2
NCT06328387	HCQ+ADC vs ADC in the Treatment of Advanced Breast Cancer	https://clinicaltrials.gov/study/NCT06328387	RECRUITING	Advanced Breast Cancer|Metastatic Breast Cancer	DRUG: Hydroxychloroquine|DRUG: Sacituzumab Govitecan|DRUG: Trastuzumab Deruxtecan		120	INTERVENTIONAL	PHASE1|PHASE2
NCT02368951	Phase I, Dose-escalation Trial of BAY1187982 in Subjects With Advanced Solid Tumors Known to Express Fibroblast Growth Factor Receptor 2 (FGFR2)	https://clinicaltrials.gov/study/NCT02368951	TERMINATED	Medical Oncology	DRUG: BAY1187982		20	INTERVENTIONAL	PHASE1
NCT00002787	Vaccine Therapy in Treating Patients With Multiple Myeloma Who Have Undergone Stem Cell Transplantation	https://clinicaltrials.gov/study/NCT00002787	COMPLETED	Refractory Multiple Myeloma|Stage I Multiple Myeloma|Stage II Multiple Myeloma|Stage III Multiple Myeloma	BIOLOGICAL: autologous immunoglobulin idiotype-KLH conjugate vaccine|BIOLOGICAL: sargramostim|BIOLOGICAL: aldesleukin|OTHER: laboratory biomarker analysis	National Cancer Institute (NCI)	22	INTERVENTIONAL	PHASE1
NCT05043987	Dose Escalation and Expansion Study of CPO102, an Anti-claudin 18.2 ADC in Patients With Advanced Cancers	https://clinicaltrials.gov/study/NCT05043987	WITHDRAWN	Pancreatic Cancer|Gastric Cancer	DRUG: CPO102	CSPC Megalith Biopharmaceutical Co., Ltd.	0	INTERVENTIONAL	PHASE1
NCT06238687	A Study of STRO-002 in Chinese Adults With Epithelial Ovarian Cancer and Other Advanced Malignant Solid Tumors	https://clinicaltrials.gov/study/NCT06238687	RECRUITING	Neoplasm Malignant	BIOLOGICAL: STRO-002	Sutro Biopharma, Inc.	132	INTERVENTIONAL	PHASE1|PHASE2
NCT02064387	Dose Escalation Study to Investigate the Safety, Pharmacokinetics, Pharmacodynamics, Immunogenicity and Clinical Activity of GSK2857916	https://clinicaltrials.gov/study/NCT02064387	COMPLETED	Multiple Myeloma	DRUG: GSK2857916		79	INTERVENTIONAL	PHASE1
NCT01472887	SAR3419 as Single Agent in Relapsed-Refractory Diffuse Large B-Cell Lymphoma (DLBCL) Patients	https://clinicaltrials.gov/study/NCT01472887	COMPLETED	Diffuse Large B-cell Lymphoma	DRUG: SAR3419		61	INTERVENTIONAL	PHASE2
NCT01874054	Study of Brentuximab Vedotin Combined With Bendamustine in Patients With Hodgkin Lymphoma	https://clinicaltrials.gov/study/NCT01874054	COMPLETED	Hodgkin Disease	DRUG: brentuximab vedotin|DRUG: bendamustine		55	INTERVENTIONAL	PHASE1|PHASE2
NCT04726033	64Cu-TLX592 Phase I Safety, PK, Biodistribution and Dosimetry Study (CUPID Study)	https://clinicaltrials.gov/study/NCT04726033	COMPLETED	Metastatic Prostate Cancer	DRUG: 64Cu-DOTA-TLX592		14	INTERVENTIONAL	EARLY_PHASE1
NCT05323045	A First-in-human Dose-escalation and Expansion Study With the Antibody-drug Conjugate BYON3521	https://clinicaltrials.gov/study/NCT05323045	ACTIVE_NOT_RECRUITING	Solid Tumor	DRUG: BYON3521		31	INTERVENTIONAL	PHASE1
NCT01270698	Study of IMMU-130 in Patients With Relapsed/Refractory Colorectal Cancer	https://clinicaltrials.gov/study/NCT01270698	COMPLETED	Metastatic Colorectal Cancer	DRUG: IMMU-130		26	INTERVENTIONAL	PHASE1
NCT04197687	TPIV100 and Sargramostim for the Treatment of HER2 Positive, Stage II-III Breast Cancer in Patients With Residual Disease After Chemotherapy and Surgery	https://clinicaltrials.gov/study/NCT04197687	RECRUITING	Breast Adenocarcinoma|Stage II Breast Cancer AJCC v6 and v7|Stage IIA Breast Cancer AJCC v6 and v7|Stage IIB Breast Cancer AJCC v6 and v7|Stage III Breast Cancer AJCC v7|Stage IIIA Breast Cancer AJCC v7|Stage IIIB Breast Cancer AJCC v7|Stage IIIC Breast Cancer AJCC v7	BIOLOGICAL: Multi-epitope HER2 Peptide Vaccine TPIV100|BIOLOGICAL: Pertuzumab|OTHER: Placebo Administration|BIOLOGICAL: Sargramostim|BIOLOGICAL: Trastuzumab|BIOLOGICAL: Trastuzumab Emtansine	National Cancer Institute (NCI)	480	INTERVENTIONAL	PHASE2
NCT03953833	B003 in Patients With HER2-positive Recurrent or Metastatic Breast Cancer	https://clinicaltrials.gov/study/NCT03953833	COMPLETED	HER2-positive Breast Cancer	BIOLOGICAL: Recombinant anti-HER2 humanized monoclonal antibody conjugate for injection.R&D code: B003.		30	INTERVENTIONAL	PHASE1
NCT02453087	A Study of Escalating Doses of DCDS0780A in Participants With Relapsed or Refractory B-Cell Non-Hodgkin's Lymphoma	https://clinicaltrials.gov/study/NCT02453087	COMPLETED	Non-Hodgkin's Lymphoma	DRUG: DCDS0780A|DRUG: Rituximab|DRUG: Obinutuzumab		66	INTERVENTIONAL	PHASE1
NCT03904251	CPX-351 and Gemtuzumab Ozogamicin in Treating Patients With Relapsed Acute Myeloid Leukemia	https://clinicaltrials.gov/study/NCT03904251	TERMINATED	Acute Myelogenous Leukemia	DRUG: Gemtuzumab Ozogamicin|DRUG: Liposome-encapsulated Daunorubicin-Cytarabine	Pfizer|Jazz Pharmaceuticals|University of California, Los Angeles	13	INTERVENTIONAL	PHASE1
NCT00031187	Study of SGN-15, Antibody-Drug Conjugate, to Treat Hormone Refractory Prostate Cancer	https://clinicaltrials.gov/study/NCT00031187	COMPLETED	Prostatic Neoplasms	DRUG: SGN-15 (cBR96-doxorubicin immunoconjugate)|DRUG: Taxotere (docetaxel)		160	INTERVENTIONAL	PHASE2
NCT05866354	To Evaluate Pharmacokinetics of Tisotumab Vedotin in Chinese Subjects With Metastatic or Recurrent Solid Malignancies	https://clinicaltrials.gov/study/NCT05866354	COMPLETED	Solid Malignancies	DRUG: Tisotumab Vedotin		19	INTERVENTIONAL	PHASE1
NCT03013933	Brentuximab Vedotin, Cyclosporine, and Verapamil Hydrochloride in Treating Patients With Relapsed or Refractory Hodgkin Lymphoma	https://clinicaltrials.gov/study/NCT03013933	COMPLETED	Recurrent Hodgkin Lymphoma|Refractory Hodgkin Lymphoma	DRUG: Brentuximab Vedotin|DRUG: Cyclosporine|OTHER: Pharmacokinetic Study|DRUG: Verapamil|DRUG: Verapamil Hydrochloride	National Cancer Institute (NCI)	29	INTERVENTIONAL	PHASE1
NCT03219333	A Study of Enfortumab Vedotin for Patients With Locally Advanced or Metastatic Urothelial Bladder Cancer	https://clinicaltrials.gov/study/NCT03219333	COMPLETED	Carcinoma, Transitional Cell|Urinary Bladder Neoplasms|Urologic Neoplasms|Renal Pelvis Neoplasms|Urothelial Cancer|Ureteral Neoplasms|Urethral Neoplasms	DRUG: Enfortumab vedotin	Seagen Inc.	219	INTERVENTIONAL	PHASE2
NCT00070837	MLN2704 in Subjects With Metastatic Androgen-Independent Prostate Cancer	https://clinicaltrials.gov/study/NCT00070837	COMPLETED	Prostatic Neoplasms	DRUG: MLN2704 (DM1 conjugated monoclonal antibody MLN591)		46	INTERVENTIONAL	PHASE1|PHASE2
NCT05577715	A Study of MORAb-202 in Participants With Previously Treated Metastatic Non-Small Cell Lung Cancer (NSCLC) Adenocarcinoma (AC)	https://clinicaltrials.gov/study/NCT05577715	RECRUITING	Carcinoma, Non-Small-Cell Lung	DRUG: MORAb-202	Eisai Inc.	50	INTERVENTIONAL	PHASE2
NCT06210815	A Study of HLX42 in Advanced/Metastatic Solid Tumors	https://clinicaltrials.gov/study/NCT06210815	RECRUITING	Solid Tumor	DRUG: HLX42		42	INTERVENTIONAL	PHASE1
NCT04822337	Study of Carfilzomib, Lenalidomide, Dexamethasone and Belantamab Mafodotin in Multiple Myeloma	https://clinicaltrials.gov/study/NCT04822337	ACTIVE_NOT_RECRUITING	Multiple Myeloma	DRUG: Carfilzomib, Lenalidomide, Dexamethasone, Belantamab Mafodotin	Amgen|GlaxoSmithKline	70	INTERVENTIONAL	PHASE1|PHASE2
NCT05636215	A First-in-human Study of IBI354 in Subjects With Locally Advanced Unresectable or Metastatic Solid Tumors	https://clinicaltrials.gov/study/NCT05636215	NOT_YET_RECRUITING	Locally Advanced Unresectable or Metastatic Solid Tumors	BIOLOGICAL: IBI354		444	INTERVENTIONAL	PHASE1|PHASE2
NCT00671034	Calaspargase Pegol or Pegaspargase and Combination Chemotherapy in Treating Younger Patients With Newly Diagnosed High-Risk Acute Lymphoblastic Leukemia	https://clinicaltrials.gov/study/NCT00671034	COMPLETED	Acute Lymphoblastic Leukemia|Adult B Acute Lymphoblastic Leukemia|Childhood B Acute Lymphoblastic Leukemia	DRUG: Calaspargase Pegol-mknl|DRUG: Cyclophosphamide|DRUG: Cytarabine|DRUG: Daunorubicin Hydrochloride|DRUG: Dexamethasone|DRUG: Doxorubicin Hydrochloride|OTHER: Laboratory Biomarker Analysis|DRUG: Mercaptopurine|DRUG: Methotrexate|DRUG: Pegaspargase|OTHER: Pharmacological Study|DRUG: Prednisone|RADIATION: Radiation Therapy|DRUG: Thioguanine|DRUG: Vincristine Sulfate	National Cancer Institute (NCI)	166	INTERVENTIONAL	PHASE3
NCT02073916	T-DM1 With Abraxane and Lapatinib for Metastatic HER2 Positive Breast Cancer	https://clinicaltrials.gov/study/NCT02073916	COMPLETED	Metastatic Breast Cancer	DRUG: T-DM1|DRUG: Lapatinib|DRUG: Abraxane	The Methodist Hospital Research Institute	24	INTERVENTIONAL	PHASE1
NCT02828124	A Study of the Safety and Tolerability of BMS-986183 in Patients With Liver Cancer	https://clinicaltrials.gov/study/NCT02828124	TERMINATED	Hepatocellular Carcinoma	BIOLOGICAL: BMS-986183|BIOLOGICAL: Nivolumab		25	INTERVENTIONAL	PHASE1|PHASE2
NCT01909934	Study of Brentuximab Vedotin in Participants With Relapsed or Refractory Systemic Anaplastic Large Cell Lymphoma	https://clinicaltrials.gov/study/NCT01909934	ACTIVE_NOT_RECRUITING	Lymphoma	DRUG: Brentuximab vedotin	Takeda Development Center Americas, Inc.	50	INTERVENTIONAL	PHASE4
NCT04647916	Testing Sacituzumab Govitecan Therapy in Patients With HER2-Negative Breast Cancer and Brain Metastases	https://clinicaltrials.gov/study/NCT04647916	RECRUITING	Anatomic Stage IV Breast Cancer AJCC v8|Invasive Breast Carcinoma|Metastatic HER2 Negative Breast Carcinoma|Metastatic Malignant Neoplasm in the Brain|Prognostic Stage IV Breast Cancer AJCC v8	BIOLOGICAL: Sacituzumab Govitecan	National Cancer Institute (NCI)|Gilead Sciences	44	INTERVENTIONAL	PHASE2
NCT06038396	A Study of RC118 Plus Toripalimab in Patients With Locally Advanced Unresectable or Metastatic Solid Tumors	https://clinicaltrials.gov/study/NCT06038396	RECRUITING	Advanced Solid Tumor	DRUG: RC118|DRUG: Toripalimab		64	INTERVENTIONAL	PHASE1|PHASE2
NCT02539719	Study of SC-003 Alone and in Combination With ABBV-181 in Subjects With Platinum-Resistant/Refractory Ovarian Cancer	https://clinicaltrials.gov/study/NCT02539719	TERMINATED	Ovarian Cancer	DRUG: SC-003|DRUG: SC-003 in combination with ABBV-181		74	INTERVENTIONAL	PHASE1
NCT03543813	PROCLAIM-CX-2029: A Trial to Find Safe and Active Doses of an Investigational Drug CX-2029 for Patients With Solid Tumors or DLBCL	https://clinicaltrials.gov/study/NCT03543813	COMPLETED	Solid Tumor, Adult|Head and Neck Cancer|Non Small Cell Lung Cancer|Diffuse Large B Cell Lymphoma|Esophageal Cancer	DRUG: CX-2029		133	INTERVENTIONAL	PHASE1|PHASE2
NCT01671813	Brentuximab Vedotin in CD30 Positive Epstein Barr Virus (EBV) Positive DLBCL of Elderly	https://clinicaltrials.gov/study/NCT01671813	WITHDRAWN	Lymphoma	DRUG: brentuximab vedotin	Seagen Inc.	0	INTERVENTIONAL	NA
NCT01605318	Study of Labetuzumab Govitecan in Participants With Metastatic Colorectal Cancer	https://clinicaltrials.gov/study/NCT01605318	TERMINATED	Metastatic Colorectal Cancer|Colon Cancer|Rectal Cancer	DRUG: Labetuzumab Govitecan (LG)		92	INTERVENTIONAL	PHASE1|PHASE2
NCT06104618	Enfortumab Vedotin for the Treatment of Patients With Metastatic or Unresectable Squamous Cell Carcinoma of the Penis	https://clinicaltrials.gov/study/NCT06104618	RECRUITING	Metastatic Penile Squamous Cell Carcinoma|Stage III Penile Cancer AJCC v8|Stage IV Penile Cancer AJCC v8|Unresectable Penile Squamous Cell Carcinoma	DRUG: Enfortumab Vedotin		28	INTERVENTIONAL	PHASE2
NCT05434234	A Study of YL201 in Patients With Advanced Solid Tumors	https://clinicaltrials.gov/study/NCT05434234	RECRUITING	Advanced Solid Tumor	DRUG: YL201		196	INTERVENTIONAL	PHASE1
NCT05691517	Testing How the Body Responds to the Drug CBX-12 in Patients With Advanced Solid Cancers	https://clinicaltrials.gov/study/NCT05691517	RECRUITING	Advanced Malignant Solid Neoplasm|Metastatic Malignant Solid Neoplasm	PROCEDURE: Biopsy|PROCEDURE: Biospecimen Collection|PROCEDURE: Computed Tomography|DRUG: pH Low Insertion Peptide-exatecan Conjugate CBX-12		35	INTERVENTIONAL	PHASE1
NCT02702141	A Safety Study of SGN-CD19B in Patients With B-cell Non-Hodgkin Lymphoma	https://clinicaltrials.gov/study/NCT02702141	TERMINATED	Non-Hodgkin Lymphoma|DLBCL|Diffuse Large B-cell Lymphoma|Grade 3 Follicular Lymphoma	DRUG: SGN-CD19B		44	INTERVENTIONAL	PHASE1
NCT05571618	The Rechallenge of ADCs in MBC Patients	https://clinicaltrials.gov/study/NCT05571618	ACTIVE_NOT_RECRUITING	Breast Cancer	DRUG: ADC		100	OBSERVATIONAL	0
NCT02447718	Vaccinating Children After Chemotherapy	https://clinicaltrials.gov/study/NCT02447718	COMPLETED	Acute Lymphoblastic Leukemia	BIOLOGICAL: Prevnar?13|BIOLOGICAL: Pneumovax? 23|BIOLOGICAL: Pediacel?		156	INTERVENTIONAL	PHASE4
NCT03677596	A Study Of Two Inotuzumab Ozogamicin Doses in Relapsed/ Refractory Acute Lymphoblastic Leukemia Transplant Eligible Patients	https://clinicaltrials.gov/study/NCT03677596	COMPLETED	Leukemia|Precursor b-Cell Lymphoblastic Leukemia-Lymphoma|ACUTE LYMPHOBLASTIC LEUKEMIA	DRUG: inotuzumab ozogamicin-dose level 2|DRUG: Inotuzumab ozogamicin-dose level 1		102	INTERVENTIONAL	PHASE4
NCT04585958	Testing the Combination of DS-8201a and Olaparib in HER2-Expressing Cancers With Expansion in Patients With Endometrial Cancer	https://clinicaltrials.gov/study/NCT04585958	SUSPENDED	Endometrial Serous Adenocarcinoma|Metastatic Malignant Solid Neoplasm|Unresectable Malignant Solid Neoplasm	PROCEDURE: Biopsy|PROCEDURE: Biospecimen Collection|PROCEDURE: Computed Tomography|PROCEDURE: Echocardiography|DRUG: Olaparib|BIOLOGICAL: Trastuzumab Deruxtecan		55	INTERVENTIONAL	PHASE1
NCT05514158	To Evaluate the Safety, Tolerability, Pharmacokinetics and Preliminary Efficacy of Disitamab Vedotin Combined With RC98 in the Treatment of Subjects With HER2-expressing Locally Advanced or Metastatic Gastric Cancer (Including AEG)	https://clinicaltrials.gov/study/NCT05514158	RECRUITING	Gastric Cancer	DRUG: RC48-ADC|DRUG: RC98		24	INTERVENTIONAL	PHASE1
NCT01223235	Polyvalent Vaccine-KLH Conjugate + Opt-821 Given in Combination With Bevacizumab	https://clinicaltrials.gov/study/NCT01223235	COMPLETED	Fallopian Tubes Cancer|Ovarian Cancer|Peritoneal Cancer	BIOLOGICAL: bevacizumab and the polyvalent vaccine-KLH conjugate + OPT-821	Genentech, Inc.	22	INTERVENTIONAL	NA
NCT01786135	A Safety Study of SGN-CD19A for B-Cell Lymphoma	https://clinicaltrials.gov/study/NCT01786135	COMPLETED	Burkitt Lymphoma|Lymphoma, Follicular|Lymphoma, Large B-Cell, Diffuse|Lymphoma, Mantle-Cell|Precursor B-cell Lymphoblastic Leukemia-Lymphoma	DRUG: SGN-CD19A		64	INTERVENTIONAL	PHASE1
NCT01393717	Brentuximab Vedotin Before Autologous Stem Cell Transplant in Treating Patients With Hodgkin Lymphoma	https://clinicaltrials.gov/study/NCT01393717	COMPLETED	Recurrent Hodgkin Lymphoma|Refractory Hodgkin Lymphoma	DRUG: brentuximab vedotin	National Cancer Institute (NCI)	57	INTERVENTIONAL	PHASE2
NCT02669017	Study of ADCT-402 in Patients With Relapsed or Refractory B-cell Lineage Non Hodgkin Lymphoma (B-NHL)	https://clinicaltrials.gov/study/NCT02669017	COMPLETED	Non-Hodgkin Lymphoma|Burkitt's Lymphoma|Chronic Lymphocytic Leukemia|Lymphoma, Large B-Cell, Diffuse|Lymphoma, Follicular|Lymphoma, Mantle-Cell|Lymphoma, Marginal Zone|Waldenstrom Macroglobulinemia|Primary Mediastinal B-cell Lymphoma	DRUG: ADCT-402		183	INTERVENTIONAL	PHASE1
NCT02277717	First-in-human Study With the Antibody-drug Conjugate SYD985 to Evaluate Safety and Efficacy in Cancer Patients	https://clinicaltrials.gov/study/NCT02277717	COMPLETED	Solid Tumors	DRUG: SYD985 (trastuzumab vc-seco-DUBA)		185	INTERVENTIONAL	PHASE1
NCT01990534	A Study of Brentuximab Vedotin in Participants With Relapsed or Refractory Hodgkin Lymphoma	https://clinicaltrials.gov/study/NCT01990534	COMPLETED	Hodgkin Lymphoma	DRUG: Brentuximab Vedotin		60	INTERVENTIONAL	PHASE4
NCT05620017	Evaluate the Safety, Tolerability and Pharmacokinetic Characteristics of BAT8008 for Injection	https://clinicaltrials.gov/study/NCT05620017	NOT_YET_RECRUITING	Advanced Solid Tumors	DRUG: BAT8008 for Injection		182	INTERVENTIONAL	PHASE1
NCT02573324	A Study of ABT-414 in Participants With Newly Diagnosed Glioblastoma (GBM) With Epidermal Growth Factor Receptor (EGFR) Amplification	https://clinicaltrials.gov/study/NCT02573324	COMPLETED	Glioblastoma|Gliosarcoma	DRUG: Temozolomide|DRUG: Depatuxizumab mafodotin|RADIATION: Radiation|DRUG: Placebo for ABT-414	Radiation Therapy Oncology Group	691	INTERVENTIONAL	PHASE3
NCT06219941	AZD0901 in Participants With Advanced Solid Tumours Expressing Claudin18.2	https://clinicaltrials.gov/study/NCT06219941	RECRUITING	Gastric Cancer|Gastroesophageal Junction Cancer|Pancreatic Adenocarcinoma	DRUG: AZD0901|DRUG: 5-Fluorouracil|DRUG: Leucovorin|DRUG: l-leucovorin|DRUG: Irinotecan|DRUG: Nanoliposomal Irinotecan|DRUG: Gemcitabine		123	INTERVENTIONAL	PHASE2
NCT02751918	Phase Ib Study of Anetumab Ravtansine in Combination With Pegylated Liposomal Doxorubicin in Patients With Recurrent Mesothelin-expressing Platinum-resistant Cancer	https://clinicaltrials.gov/study/NCT02751918	COMPLETED	Ovarian Neoplasms	DRUG: Anetumab ravtansine (BAY94-9343)|DRUG: Pegylated Liposomal Doxorubicin		65	INTERVENTIONAL	PHASE1
NCT06048718	T-DXd Therapy for HER2-low Breast Cancer Patients With Brain Metastases	https://clinicaltrials.gov/study/NCT06048718	NOT_YET_RECRUITING	Breast Cancer|Metastatic Breast Cancer	DRUG: Trastuzumab-Deruxtecan (T-DXd)	Daiichi Sankyo	27	INTERVENTIONAL	PHASE2
NCT03386513	Study of IMGN632 in Patients With Untreated BPDCN and Relapsed/Refractory BPDCN	https://clinicaltrials.gov/study/NCT03386513	ACTIVE_NOT_RECRUITING	Blastic Plasmacytoid Dendritic Cell Neoplasm|Myeloproliferative Neoplasm	DRUG: IMGN632		179	INTERVENTIONAL	PHASE1|PHASE2
NCT05867563	Clinical Trial Evaluating the Safety of the TQB2103 for Injection	https://clinicaltrials.gov/study/NCT05867563	RECRUITING	Advanced Malignant Neoplasm	DRUG: TQB2103 for injection		71	INTERVENTIONAL	PHASE1
NCT02724163	International Randomised Phase III Clinical Trial in Children With Acute Myeloid Leukaemia	https://clinicaltrials.gov/study/NCT02724163	RECRUITING	Acute Myeloid Leukaemia	DRUG: Gemtuzumab ozogamicin|DRUG: Liposomal daunorubicin|DRUG: Mitoxantrone|DRUG: Fludarabine|DRUG: Cytarabine|DRUG: Busulfan|DRUG: Cyclophosphamide	Assistance Publique - H?pitaux de Paris|Cancer Research UK|National Cancer Institute, France|Pfizer	700	INTERVENTIONAL	PHASE3
NCT06132958	Sacituzumab Tirumotecan (MK-2870) in Post Platinum and Post Immunotherapy Endometrial Cancer (MK-2870-005)	https://clinicaltrials.gov/study/NCT06132958	RECRUITING	Endometrial Cancer	BIOLOGICAL: Sacituzumab tirumotecan|DRUG: Doxorubicin|DRUG: Paclitaxel	European Network for Gynaecological Oncological Trial groups(ENGOT)|GOG Foundation	710	INTERVENTIONAL	PHASE3
NCT03326258	Glembatumumab Vedotin, Nivolumab, and Ipilimumab in Treating Patients With Advanced Metastatic Solid Tumors That Cannot Be Removed by Surgery	https://clinicaltrials.gov/study/NCT03326258	WITHDRAWN	Advanced Malignant Solid Neoplasm|Estrogen Receptor Negative|GPNMB Positive|HER2/Neu Negative|Metastatic Malignant Solid Neoplasm|Metastatic Melanoma|Progesterone Receptor Negative|Stage III Breast Cancer AJCC v7|Stage III Cutaneous Melanoma AJCC v7|Stage III Uveal Melanoma AJCC v7|Stage IIIA Cutaneous Melanoma AJCC v7|Stage IIIB Cutaneous Melanoma AJCC v7|Stage IIIC Cutaneous Melanoma AJCC v7|St…	DRUG: Glembatumumab Vedotin|BIOLOGICAL: Ipilimumab|OTHER: Laboratory Biomarker Analysis|BIOLOGICAL: Nivolumab|OTHER: Pharmacological Study		0	INTERVENTIONAL	PHASE1|PHASE2
NCT05735496	Clinical Trial of the TQB2102 Injection in Patients With Advanced Cancers	https://clinicaltrials.gov/study/NCT05735496	NOT_YET_RECRUITING	Advanced Cancer	DRUG: TQB2102 injection		71	INTERVENTIONAL	PHASE1
NCT03418558	Study of Trastuzumab-emtansine in Patients With HER2-positive Metastatic Colorectal Cancer Progressing After Trastuzumab and Lapatinib.	https://clinicaltrials.gov/study/NCT03418558	UNKNOWN	Metastatic Colorectal Cancer	DRUG: Trastuzumab emtansine		13	INTERVENTIONAL	PHASE2
NCT05064358	Study to Investigate Alternative Dosing Regimens of Belantamab Mafodotin in Participants With Relapsed or Refractory Multiple Myeloma	https://clinicaltrials.gov/study/NCT05064358	ACTIVE_NOT_RECRUITING	Multiple Myeloma	DRUG: Belantamab mafodotin		177	INTERVENTIONAL	PHASE2
NCT01786096	A Safety Study of SGN-CD19A for Leukemia and Lymphoma	https://clinicaltrials.gov/study/NCT01786096	COMPLETED	Burkitt Lymphoma|Precursor B-cell Lymphoblastic Leukemia-Lymphoma	DRUG: SGN-CD19A		92	INTERVENTIONAL	PHASE1
NCT05564858	A Study of FDA022-BB05 in Subjects With Advanced Solid Malignant Tumors	https://clinicaltrials.gov/study/NCT05564858	RECRUITING	Advanced Solid Tumors	DRUG: FDA022 Monoclonal antibody-drug conjugate for injection Phase Ia|DRUG: FDA022 Monoclonal antibody-drug conjugate for injection Phase Ib		107	INTERVENTIONAL	PHASE1
NCT01351896	Lenalidomide and Vaccine Therapy in Treating Patients With Early-Stage Asymptomatic Chronic Lymphocytic Leukemia or Small Lymphocytic Lymphoma	https://clinicaltrials.gov/study/NCT01351896	ACTIVE_NOT_RECRUITING	Ann Arbor Stage I Small Lymphocytic Lymphoma|Ann Arbor Stage II Small Lymphocytic Lymphoma|Chronic Lymphocytic Leukemia|Chronic Lymphocytic Leukemia With Unmutated Immunoglobulin Heavy Chain Variable-Region Gene|Small Lymphocytic Lymphoma|Small Lymphocytic Lymphoma With Unmutated Immunoglobulin Heavy Chain Variable-Region Gene|Stage 0 Chronic Lymphocytic Leukemia|Stage I Chronic Lymphocytic Leuke…	OTHER: Laboratory Biomarker Analysis|DRUG: Lenalidomide|OTHER: Pharmacological Study|BIOLOGICAL: Pneumococcal Polyvalent Vaccine		48	INTERVENTIONAL	PHASE2
NCT06014658	Safety & PK of MBRC-101 in Advanced Refractory Solid Tumors	https://clinicaltrials.gov/study/NCT06014658	RECRUITING	Cancer	DRUG: Antibody-Drug Conjugate		90	INTERVENTIONAL	PHASE1
NCT01414296	Extended Study of Prostate-specific Membrane Antigen Antibody-Drug Conjugate in Subjects With Prostate Cancer	https://clinicaltrials.gov/study/NCT01414296	COMPLETED	Prostate Cancer	DRUG: PSMA ADC		10	INTERVENTIONAL	PHASE1
NCT03575819	A Phase 1 Study of FOR46 in Patients With Metastatic Castration-Resistant Prostate Cancer (mCRPC)	https://clinicaltrials.gov/study/NCT03575819	COMPLETED	Prostate Cancer Metastatic	DRUG: FOR46		56	INTERVENTIONAL	PHASE1
NCT05126719	A Study to Evaluate the Efficacy and Safety of MRG003 in Patients With Recurrent Metastatic Nasopharyngeal Carcinoma	https://clinicaltrials.gov/study/NCT05126719	RECRUITING	Recurrent or Metastatic Nasopharyngeal Carcinoma	DRUG: MRG003|DRUG: Capecitabine tablets|DRUG: Docetaxel injection		238	INTERVENTIONAL	PHASE2
NCT02485119	Phase I Dose Escalation Study of BAY94-9343 Given by Intravenous Infusion Every 3 Weeks in Japanese Subjects With Advanced Malignancies	https://clinicaltrials.gov/study/NCT02485119	COMPLETED	Neoplasms	DRUG: BAY94-9343		12	INTERVENTIONAL	PHASE1
NCT04724018	Sacituzumab Govitecan Plus EV in Metastatic UC	https://clinicaltrials.gov/study/NCT04724018	ACTIVE_NOT_RECRUITING	Urothelial Cancer|Metastatic Urothelial Carcinoma|Metastatic Urothelial Carcinoma of the Renal Pelvis and Ureter|Bladder Cancer	DRUG: Sacituzumab Govitecan (SG)|DRUG: Enfortumab vedotin-ejfv (EV)	Gilead Sciences	24	INTERVENTIONAL	PHASE1
NCT06235216	Sacituzumab govitEcan in THYroid Cancers	https://clinicaltrials.gov/study/NCT06235216	NOT_YET_RECRUITING	Differentiated Thyroid Cancer|Anaplastic Thyroid Cancer	DRUG: Sacituzumab govitecan	MFAR|Gilead Sciences	42	INTERVENTIONAL	PHASE2
NCT06041516	Antibody Drug Conjugate ADCT-701 in Neuroendocrine Tumors and Carcinomas	https://clinicaltrials.gov/study/NCT06041516	RECRUITING	Neuroendocrine Carcinomas|Neuroendocrine Tumors|Carcinoma, Neuroendocrine|Carcinoma, Adrenocortical|Carcinoma, Adrenal Cortical	DRUG: ADCT-701		70	INTERVENTIONAL	PHASE1
NCT03281824	Clinical Study of ALT-P7 to Determine Safety, Tolerability and Pharmacokinetics in Breast Cancer Patients	https://clinicaltrials.gov/study/NCT03281824	COMPLETED	HER2-positive Breast Cancer	BIOLOGICAL: ALT-P7 (HM2-MMAE)		27	INTERVENTIONAL	PHASE1
NCT03582124	Panitumumab-IRDye800 in Detecting Cancer in Participants With Lung Cancer During Surgery	https://clinicaltrials.gov/study/NCT03582124	RECRUITING	Lung Carcinoma|Metastatic Malignant Neoplasm in the Lung|Stage IV Lung Cancer AJCC v8|Stage IVA Lung Cancer AJCC v8|Stage IVB Lung Cancer AJCC v8	PROCEDURE: Near-Infrared Fluorescence Imaging|DRUG: Panitumumab-IRDye800|OTHER: Pharmacokinetic Study|PROCEDURE: Therapeutic Conventional Surgery		30	INTERVENTIONAL	PHASE1|PHASE2
NCT04410224	Study of ASN004 in Patients With Advanced Solid Tumors	https://clinicaltrials.gov/study/NCT04410224	ACTIVE_NOT_RECRUITING	Solid Tumor	DRUG: ASN004		19	INTERVENTIONAL	PHASE1
NCT03878524	Serial Measurements of Molecular and Architectural Responses to Therapy (SMMART) PRIME Trial	https://clinicaltrials.gov/study/NCT03878524	TERMINATED	Accelerated Phase Chronic Myelogenous Leukemia, BCR-ABL1 Positive|Anatomic Stage IV Breast Cancer AJCC v8|Anemia|Ann Arbor Stage III Hodgkin Lymphoma|Ann Arbor Stage III Non-Hodgkin Lymphoma|Ann Arbor Stage IV Hodgkin Lymphoma|Ann Arbor Stage IV Non-Hodgkin Lymphoma|Atypical Chronic Myeloid Leukemia, BCR-ABL1 Negative|Blast Phase Chronic Myelogenous Leukemia, BCR-ABL1 Positive|Castration-Resistan…	DRUG: Abemaciclib|DRUG: Abiraterone|DRUG: Afatinib|BIOLOGICAL: Bevacizumab|DRUG: Bicalutamide|PROCEDURE: Biospecimen Collection|DRUG: Bortezomib|DRUG: Cabazitaxel|DRUG: Cabozantinib|DRUG: Capecitabine|DRUG: Carboplatin|DRUG: Celecoxib|DRUG: Cobimetinib|DRUG: Copanlisib|DRUG: Dabrafenib|DRUG: Dacomitinib|DRUG: Darolutamide|DRUG: Dasatinib|DRUG: Doxorubicin|BIOLOGICAL: Durvalumab|DRUG: Enasidenib|D…	Oregon Health and Science University	2	INTERVENTIONAL	PHASE1
NCT04147819	A First in Human Study of BAY2701439 to Look at Safety, How the Body Absorbs, Distributes and Excretes the Drug, and How Well the Drug Works in Participants With Advanced Cancer Expressing the HER2 Protein	https://clinicaltrials.gov/study/NCT04147819	COMPLETED	Cancers With HER2 Expression	DRUG: BAY2701439|DRUG: BAY2701439		14	INTERVENTIONAL	PHASE1
NCT05410418	Mosunetuzumab and Polatuzumab Vedotin for Untreated Follicular Lymphoma	https://clinicaltrials.gov/study/NCT05410418	RECRUITING	Lymphoma, Follicular|Follicular Lymphoma	DRUG: Mosunetuzumab|DRUG: Polatuzumab vedotin	Genentech, Inc.|Institute for Follicular Lymphoma	34	INTERVENTIONAL	PHASE2
NCT00003819	Vaccine Therapy Plus QS21 in Treating Patients With Progressive Prostate Cancer	https://clinicaltrials.gov/study/NCT00003819	COMPLETED	Prostate Cancer	BIOLOGICAL: QS21|BIOLOGICAL: TF(c)-KLH conjugate vaccine|BIOLOGICAL: Thomsen-Friedenreich antigen|BIOLOGICAL: keyhole limpet hemocyanin	National Cancer Institute (NCI)	21	INTERVENTIONAL	PHASE1
NCT03531918	Gemtuzumab Ozogamicin With G-CSF, Cladribine, Cytarabine & Mitoxantrone for Untreated AML & High-Grade Myeloid Neoplasm	https://clinicaltrials.gov/study/NCT03531918	COMPLETED	Acute Myeloid Leukemia	DRUG: Cladribine|DRUG: Cytarabine|DRUG: Gemtuzumab Ozogamicin|BIOLOGICAL: Recombinant Granulocyte Colony-Stimulating Factor|OTHER: Laboratory Biomarker Analysis|DRUG: Mitoxantrone Hydrochloride	Pfizer	66	INTERVENTIONAL	PHASE1|PHASE2
NCT01892618	Pneumococcal Vaccine in Untreated CLL Patients	https://clinicaltrials.gov/study/NCT01892618	COMPLETED	Chronic Lymphocytic Leukemia	DRUG: Prevenar 13|DRUG: Pneumovax		134	INTERVENTIONAL	PHASE3
NCT03835819	A Phase 2 Study of Mirvetuximab Soravtansine (IMGN853) and Pembrolizumab in Endometrial Cancer (EC)	https://clinicaltrials.gov/study/NCT03835819	RECRUITING	Endometrial Cancer	DRUG: Pembrolizumab|DRUG: IMGN853	ImmunoGen, Inc.|Merck Sharp & Dohme LLC	35	INTERVENTIONAL	PHASE2
NCT00104819	Vaccine Therapy and GM-CSF in Treating Patients With Progressive Non-Hodgkin's Lymphoma	https://clinicaltrials.gov/study/NCT00104819	TERMINATED	Lymphoma	BIOLOGICAL: autologous immunoglobulin idiotype-KLH conjugate vaccine|BIOLOGICAL: sargramostim	National Cancer Institute (NCI)	238	INTERVENTIONAL	PHASE2
NCT04995419	A Study to Evaluate Enfortumab Vedotin (ASG-22CE) in Chinese Participants With Locally Advanced or Metastatic Urothelial Cancer Who Previously Received Platinum-containing Chemotherapy and Programmed Cell Death Protein-1 ( PD 1) / (Programmed Death Ligand-1 (PD-L1) Inhibitor Therapy	https://clinicaltrials.gov/study/NCT04995419	ACTIVE_NOT_RECRUITING	Metastatic Urothelial Cancer	DRUG: Enfortumab vedotin	Seagen Inc.	40	INTERVENTIONAL	PHASE2
NCT00621036	Vaccine Therapy and GM-CSF in Treating Patients With CNS Lymphoma	https://clinicaltrials.gov/study/NCT00621036	WITHDRAWN	Brain and Central Nervous System Tumors|Lymphoma|Lymphoproliferative Disorder|Small Intestine Cancer	BIOLOGICAL: autologous immunoglobulin idiotype-KLH conjugate vaccine|BIOLOGICAL: sargramostim|DRUG: methotrexate|DRUG: thiotepa|RADIATION: radiation therapy		0	INTERVENTIONAL	PHASE2
NCT04264936	A Study of RC48-ADC(Antibody Drug Conjugate) and JS001 to Evaluate the Safety and Pharmacokinetics of Subjects With Locally Advanced or Metastatic Urothelial Cancer	https://clinicaltrials.gov/study/NCT04264936	UNKNOWN	Urothelial Carcinoma	DRUG: RC48-ADC and JS001		36	INTERVENTIONAL	PHASE1|PHASE2
NCT05123482	First in Human Study to Evaluate AZD8205 in Patients With Advanced or Metastatic Solid Malignancies	https://clinicaltrials.gov/study/NCT05123482	RECRUITING	Breast Cancer|Biliary Tract Carcinoma|Ovarian Cancer|Endometrial Cancer	DRUG: AZD8205		248	INTERVENTIONAL	PHASE1|PHASE2
NCT00352131	Maytansinoid DM4-Conjugated Humanized Monoclonal Antibody huC242 in Treating Patients With Solid Tumors	https://clinicaltrials.gov/study/NCT00352131	COMPLETED	Non-colorectal Cancer|Pancreatic Cancer	DRUG: HuC242-DM4		50	INTERVENTIONAL	PHASE1
NCT03621982	Study of ADCT-301 in Patients With Selected Advanced Solid Tumors	https://clinicaltrials.gov/study/NCT03621982	TERMINATED	Advanced Solid Tumors With Literature Evidence of CD25(+) Treg Content|Head and Neck Cancer Squamous Cell Carcinoma|Non-small Cell Lung Cancer|Gastric Cancer|Esophageal Cancer|Pancreas Cancer|Bladder Cancer|Renal Cell Carcinoma|Melanoma|Triple-negative Breast Cancer|Ovarian Cancer|Colo-rectal Cancer|Fallopian Tube Cancer	DRUG: ADCT-301|BIOLOGICAL: Pembrolizumab		78	INTERVENTIONAL	PHASE1
NCT04602117	ISPY-P1.01:Evaluating the Safety of Weekly Paclitaxel With Trastuzumab Duocarmazine (SYD985) in Patients With Metastatic Cancer	https://clinicaltrials.gov/study/NCT04602117	WITHDRAWN	HER2-positive Breast Cancer|HER2 Low|SYD-985|SYD985|Vic-trastuzumab Duocarmazine|Metastatic Cancer|Metastatic Breast Cancer|Metastatic Gastrointestinal Carcinoid Tumor|Metastatic|HER2 Low Breast Cancer|GastroEsophageal Cancer|Gastroesophageal Adenocarcinoma|Endometrium Tumor|Ovarian Cancer|Ovarian Carcinoma|HER2-positive Gastric Cancer|HER2-positive Metastatic Breast Cancer|HER2 Mutation-Related …	DRUG: Vic-trastuzumab duocarmazine (SYD985) + paclitaxel	Byondis B.V.	0	INTERVENTIONAL	PHASE1
NCT04434417	Validation of an Immunochromatographic Assay for IgG/IgM Antibodies to 2019- nCoV	https://clinicaltrials.gov/study/NCT04434417	COMPLETED	COVID	DEVICE: 2019-nCoV IgG/IgM Rapid Test Cassette	Azienda Socio Sanitaria Territoriale di Cremona|Azienda Ospedaliera Niguarda Cà Granda|Fondazione I.R.C.C.S. Istituto Neurologico Carlo Besta|Papa Giovanni XXIII Hospital	1000	OBSERVATIONAL	0
NCT03856541	A Study of SHR-A1403 in Patients With Advanced Solid Tumor	https://clinicaltrials.gov/study/NCT03856541	COMPLETED	Advanced Solid Tumor	DRUG: SHR-A1403		9	INTERVENTIONAL	PHASE1
NCT05226117	Sacituzumab Govitecan, Preceding Radical Cystectomy, in Treating Patients With Muscle-invasive Bladder Cancer	https://clinicaltrials.gov/study/NCT05226117	UNKNOWN	Urothelial Carcinoma	DRUG: Sacituzumab govitecan	High Research	56	INTERVENTIONAL	PHASE2
NCT00291486	Capecitabine and 131I-huA33 in Patients With Metastatic Colorectal Cancer	https://clinicaltrials.gov/study/NCT00291486	COMPLETED	Colorectal Neoplasms	DRUG: Capecitabine|DRUG: 131I-huA33 (131-Iodine on humanised monoclonal antibody A33)	National Cancer Institute (NCI)	19	INTERVENTIONAL	PHASE1
NCT04082286	Yttrium-90 Anti CD66 Monoclonal Antibody in Childhood Relapsed/Refractory Leukaemia	https://clinicaltrials.gov/study/NCT04082286	COMPLETED	Acute Myeloblastic Leukemia|Acute Lymphoblastic Leukemia|Juvenile Myelomonocytic Leukemia	OTHER: Yttrium-90 labelled monoclonal antibody against CD66		9	INTERVENTIONAL	PHASE1
NCT05980416	Study of EO-3021 in Adult Patients With Solid Tumors Likely to Express CLDN18.2	https://clinicaltrials.gov/study/NCT05980416	RECRUITING	Pancreas Neoplasm|Stomach Neoplasm|Gastrointestinal Neoplasms|Digestive System Neoplasm|Neoplasms by Site|Neoplasms	DRUG: EO-3021		120	INTERVENTIONAL	PHASE1
NCT05911958	A Study of SHR-A1811 as Neoadjuvant Treatment for Patients With HR-Positive, Low HER2 Expression Breast Cancer	https://clinicaltrials.gov/study/NCT05911958	RECRUITING	HER2 Low Breast Carcinoma	DRUG: SHR-A1811 for injection		66	INTERVENTIONAL	PHASE2
NCT05453396	Loncastuximab Tesirine for the Treatment of Relapsed or Refractory B-Cell Malignancies	https://clinicaltrials.gov/study/NCT05453396	RECRUITING	Post-Transplant Lymphoproliferative Disorder|Recurrent B-Cell Non-Hodgkin Lymphoma|Recurrent Diffuse Large B-Cell Lymphoma|Recurrent Follicular Lymphoma|Recurrent Mantle Cell Lymphoma|Recurrent Neoplastic Post-Transplant Lymphoproliferative Disorder|Refractory B-Cell Non-Hodgkin Lymphoma|Refractory Diffuse Large B-Cell Lymphoma|Refractory Follicular Lymphoma|Refractory Mantle Cell Lymphoma|Refrac…	BIOLOGICAL: Loncastuximab Tesirine		40	INTERVENTIONAL	PHASE2
NCT02979522	A Study of Brentuximab Vedotin + Adriamycin, Vinblastine, and Dacarbazine in Pediatric Participants With Advanced Stage Newly Diagnosed Hodgkin Lymphoma	https://clinicaltrials.gov/study/NCT02979522	ACTIVE_NOT_RECRUITING	Hodgkin Disease	DRUG: Brentuximab vedotin|DRUG: Doxorubicin|DRUG: Vinblastine|DRUG: Dacarbazine		59	INTERVENTIONAL	PHASE1|PHASE2
NCT03672539	Liposome-encapsulated Daunorubicin-Cytarabine and Gemtuzumab Ozogamicin in Treating Patients With Relapsed or Refractory Acute Myeloid Leukemia (AML) or High Risk Myelodysplastic Syndrome	https://clinicaltrials.gov/study/NCT03672539	RECRUITING	Acute Myeloid Leukemia Arising From Previous Myelodysplastic Syndrome|Chronic Myelomonocytic Leukemia|High Risk Myelodysplastic Syndrome|Myelodysplastic Syndrome|Recurrent Acute Myeloid Leukemia|Refractory Acute Myeloid Leukemia	DRUG: Gemtuzumab Ozogamicin|DRUG: Liposome-encapsulated Daunorubicin-Cytarabine|OTHER: Quality-of-Life Assessment	National Cancer Institute (NCI)	50	INTERVENTIONAL	PHASE2
NCT05155839	Safety and Preliminary Efficacy Study of MRG001 in Patients With Non-Hodgkin Lymphoma (NHL)	https://clinicaltrials.gov/study/NCT05155839	UNKNOWN	Relapsed or Refractory B-cell Non-Hodgkin Lymphoma (NHL)	DRUG: MRG001		108	INTERVENTIONAL	PHASE1
NCT06161025	A Study of Raludotatug Deruxtecan (R-DXd) in Subjects With Platinum-resistant, High-grade Ovarian, Primary Peritoneal, or Fallopian Tube Cancer	https://clinicaltrials.gov/study/NCT06161025	RECRUITING	Solid Cancer	DRUG: R-DXd|DRUG: Gemcitabine|DRUG: Paclitaxel|DRUG: Topotecan|DRUG: PLD	Merck Sharp & Dohme LLC	650	INTERVENTIONAL	PHASE2|PHASE3
NCT05308225	Study to Assess Anti-CD38 Antibody Drug Conjugate in Relapsed or Refractory Multiple Myeloma	https://clinicaltrials.gov/study/NCT05308225	ACTIVE_NOT_RECRUITING	Multiple Myeloma	BIOLOGICAL: STI-6129		72	INTERVENTIONAL	PHASE1|PHASE2
NCT04617522	Study of Sacituzumab Govitecan in Participants With Advanced or Metastatic Solid Tumor and Moderate Liver Impairment	https://clinicaltrials.gov/study/NCT04617522	RECRUITING	Advanced or Metastatic Solid Tumor|Liver Failure	DRUG: Sacituzumab Govitecan-hziy		30	INTERVENTIONAL	PHASE1
NCT02020135	An Open-label Extension Study of PSMA ADC 2301 in mCRPC	https://clinicaltrials.gov/study/NCT02020135	COMPLETED	Prostate Cancer	DRUG: PSMA ADC		9	INTERVENTIONAL	PHASE2
NCT05367635	A Study of SKB315 in Patients With Advanced Solid Tumors	https://clinicaltrials.gov/study/NCT05367635	RECRUITING	Advanced Solid Tumors	DRUG: SKB315 for injection		206	INTERVENTIONAL	PHASE1
NCT04460235	Immunogenicity of an Anti-pneumococcal Combined Vaccination in Acute Leukemia or Lymphoma	https://clinicaltrials.gov/study/NCT04460235	RECRUITING	Vaccine|Streptococcus Pneumoniae|Acute Myeloid Leukemia|Lymphoma, Non-Hodgkin	DRUG: Prevenar13 Pneumo-23		160	INTERVENTIONAL	PHASE4
NCT02166463	Brentuximab Vedotin and Combination Chemotherapy in Treating Children and Young Adults With Stage IIB, Stage IIIB, IVA, or IVB Hodgkin Lymphoma	https://clinicaltrials.gov/study/NCT02166463	ACTIVE_NOT_RECRUITING	Ann Arbor Stage IIB Hodgkin Lymphoma|Ann Arbor Stage IIIB Hodgkin Lymphoma|Ann Arbor Stage IVA Hodgkin Lymphoma|Ann Arbor Stage IVB Hodgkin Lymphoma|Childhood Hodgkin Lymphoma|Classic Hodgkin Lymphoma	BIOLOGICAL: Bleomycin Sulfate|DRUG: Brentuximab Vedotin|DRUG: Cyclophosphamide|DRUG: Doxorubicin Hydrochloride|DRUG: Etoposide|OTHER: Laboratory Biomarker Analysis|DRUG: Methylprednisolone|OTHER: Pharmacological Study|DRUG: Prednisone|OTHER: Quality-of-Life Assessment|OTHER: Questionnaire Administration|DRUG: Vincristine Sulfate		600	INTERVENTIONAL	PHASE3
NCT04639986	Asian Study of Sacituzumab Govitecan (IMMU-132) in HR+/HER2- Metastatic Breast Cancer (MBC)	https://clinicaltrials.gov/study/NCT04639986	ACTIVE_NOT_RECRUITING	Metastatic Breast Cancer	DRUG: Sacituzumab Govitecan-hziy|DRUG: Eribulin Mesylate Injection|DRUG: Capecitabine Oral Product|DRUG: Gemcitabine Injection|DRUG: Vinorelbine injection		331	INTERVENTIONAL	PHASE3
NCT02725541	Trial of Neoadjuvant Trastuzumab Emtansine in Patients With HER2-Equivocal Breast Cancer	https://clinicaltrials.gov/study/NCT02725541	WITHDRAWN	Breast Cancer	DRUG: Trastuzumab emtansine	Genentech, Inc.|The Methodist Hospital Research Institute	0	INTERVENTIONAL	PHASE2
NCT02980341	Phase I/II Study of U3-1402 in Subjects With Human Epidermal Growth Factor Receptor 3 (HER3) Positive Metastatic Breast Cancer	https://clinicaltrials.gov/study/NCT02980341	COMPLETED	Metastatic Breast Cancer	DRUG: Patritumab Deruxtecan	Daiichi Sankyo	184	INTERVENTIONAL	PHASE1|PHASE2
NCT05293496	A Study of MGC018 in Combination With MGD019 in Participants With Advanced Solid Tumors	https://clinicaltrials.gov/study/NCT05293496	RECRUITING	Advanced Solid Tumor|Castration-Resistant Prostatic Cancer|Malignant Melanoma|Pancreatic Ductal Carcinoma|Hepatocellular Cancer|Epithelial Ovarian Cancer|Renal Cell Carcinoma	BIOLOGICAL: vobramitamab duocarmazine|BIOLOGICAL: lorigerlimab		278	INTERVENTIONAL	PHASE1
NCT03368196	DS-8201a in Patients With Cancer That Tests Positive for Human Epidermal Growth Factor Receptor 2 (HER2) Protein	https://clinicaltrials.gov/study/NCT03368196	COMPLETED	Adenocarcinoma, Gastric|Neoplasm, Breast	DRUG: DS-8201a	AstraZeneca	12	INTERVENTIONAL	PHASE1
NCT03682796	Study of TRPH-222 in Patients With Relapsed and/or Refractory B-Cell Lymphoma	https://clinicaltrials.gov/study/NCT03682796	COMPLETED	Lymphoma|Lymphoma, B-Cell|Lymphoma, Non-Hodgkin|Lymphoma, Mantle-Cell|Lymphoma, Marginal Zone|Lymphoma, Large B-Cell, Diffuse|Lymphoma, Follicular	DRUG: TRPH-222		32	INTERVENTIONAL	PHASE1
NCT03438396	A Trial of Tisotumab Vedotin in Cervical Cancer	https://clinicaltrials.gov/study/NCT03438396	COMPLETED	Cervical Cancer	DRUG: tisotumab vedotin	Genmab|European Network of Gynaecological Oncological Trial Groups (ENGOT)|Belgian Gynaecological Oncology Group|Gynecologic Oncology Group	102	INTERVENTIONAL	PHASE2
NCT01577758	Phase 1 Study of MLN0264 in Adult Patients With Advanced Gastrointestinal Malignancies Expressing Guanylyl Cyclase C	https://clinicaltrials.gov/study/NCT01577758	COMPLETED	Advanced Gastrointestinal Malignancies	DRUG: MLN0264		41	INTERVENTIONAL	PHASE1
NCT03390296	OX40, Venetoclax, Avelumab, Glasdegib, Gemtuzumab Ozogamicin, and Azacitidine in Relapsed or Refractory Acute Myeloid Leukemia	https://clinicaltrials.gov/study/NCT03390296	COMPLETED	Recurrent Acute Myeloid Leukemia|Refractory Acute Myeloid Leukemia	BIOLOGICAL: Anti-OX40 Agonist Monoclonal Antibody PF-04518600|DRUG: Avelumab|DRUG: Azacitidine|DRUG: Gemtuzumab Ozogamicin|DRUG: Glasdegib|DRUG: Glasdegib Maleate|DRUG: Venetoclax|DRUG: Azacitidine	National Cancer Institute (NCI)	50	INTERVENTIONAL	PHASE1|PHASE2
NCT01439152	Phase I Study to Determine the Maximum Tolerable Dose of BAY94-9343 in Patients With Advanced Solid Tumors.	https://clinicaltrials.gov/study/NCT01439152	COMPLETED	Oncology	DRUG: BAY94-9343|DRUG: BAY94-9343 (Expansion)|DRUG: BAY94-9343 (1.8 mg/kg)|DRUG: BAY94-9343 (2.2 mg/kg)		148	INTERVENTIONAL	PHASE1
NCT01631552	Study of Sacituzumab Govitecan-hziy (IMMU-132) in Adults With Epithelial Cancer	https://clinicaltrials.gov/study/NCT01631552	COMPLETED	Gastric Adenocarcinoma|Esophageal Cancer|Hepatocellular Carcinoma|Non-small Cell Lung Cancer|Small Cell Lung Cancer|Ovarian Epithelial Cancer|Carcinoma Breast Stage IV|Hormone-refractory Prostate Cancer|Head and Neck Cancers- Squamous Cell|Renal Cell Cancer|Urinary Bladder Neoplasms|Cervical Cancer|Endometrial Cancer|Glioblastoma Multiforme|Triple Negative Breast Cancer|Pancreatic Cancer	DRUG: Sacituzumab Govitecan-hziy (SG)		515	INTERVENTIONAL	PHASE1|PHASE2
NCT01777152	ECHELON-2: A Comparison of Brentuximab Vedotin and CHP With Standard-of-care CHOP in the Treatment of Patients With CD30-positive Mature T-cell Lymphomas	https://clinicaltrials.gov/study/NCT01777152	COMPLETED	Anaplastic Large-Cell Lymphoma|Non-Hodgkin Lymphoma|T-Cell Lymphoma	DRUG: brentuximab vedotin|DRUG: doxorubicin|DRUG: prednisone|DRUG: vincristine|DRUG: cyclophosphamide	Millennium Pharmaceuticals, Inc.	452	INTERVENTIONAL	PHASE3
NCT03729596	MGC018 With or Without MGA012 in Advanced Solid Tumors	https://clinicaltrials.gov/study/NCT03729596	TERMINATED	Squamous Cell Carcinoma of Head and Neck|Triple Negative Breast Cancer|Melanoma|Advanced Solid Tumor, Adult|Metastatic Castrate Resistant Prostate Cancer|Non Small Cell Lung Cancer	BIOLOGICAL: vobramitamab duocarmazine		143	INTERVENTIONAL	PHASE1|PHASE2
NCT04251416	A Study of Sacituzumab Govitecan (IMMU-132) in Endometrial Carcinoma	https://clinicaltrials.gov/study/NCT04251416	RECRUITING	Endometrial Carcinoma	DRUG: Sacituzumab Govitecan	Gilead Sciences	50	INTERVENTIONAL	PHASE2
NCT03023722	Phase II Anetumab Ravtansine in Pre-treated Mesothelin-expressing Pancreatic Cancer	https://clinicaltrials.gov/study/NCT03023722	COMPLETED	Pancreatic Cancer	DRUG: anetumab ravtansine	Bayer	18	INTERVENTIONAL	PHASE2
NCT04280341	JS001 in Combination With RC48-ADC in Treatment of HER2-Positive Advanced Malignant Solid Tumors	https://clinicaltrials.gov/study/NCT04280341	RECRUITING	HER2-Positive Solid Tumors	BIOLOGICAL: RC48-ADC in combinaton with JS001	RemeGen Co., Ltd.	50	INTERVENTIONAL	PHASE1
NCT06112041	The Prospective Clinical Study of Precision PRaG Therapy in Elderly Patients With Advanced Solid Malignant Tumors (PRaG9.0)	https://clinicaltrials.gov/study/NCT06112041	NOT_YET_RECRUITING	Carcinoma|Solid Tumor	DRUG: ADC Combined With Radiotherapy, PD-L1 Sequential GM-CSF and Thymopentin		29	INTERVENTIONAL	PHASE2
NCT02988817	Enapotamab Vedotin (HuMax-AXL-ADC) Safety Study in Patients With Solid Tumors	https://clinicaltrials.gov/study/NCT02988817	COMPLETED	Ovarian Cancer|Cervical Cancer|Endometrial Cancer|Non Small Cell Lung Cancer (NSCLC)|Thyroid Cancer|Melanoma|Sarcoma|Solid Tumors	BIOLOGICAL: Enapotamab vedotin (HuMax-AXL-ADC)		306	INTERVENTIONAL	PHASE1|PHASE2
NCT06362252	A Study of I-DXd in Combination With Atezolizumab With or Without Carboplatin as First-Line Induction or Maintenance in Subjects With Extensive Stage-Small Cell Lung Cancer (IDeate-Lung03)	https://clinicaltrials.gov/study/NCT06362252	NOT_YET_RECRUITING	Extensive Stage-small Cell Lung Cancer	DRUG: Ifinatamab deruxtecan|DRUG: Atezolizumab|DRUG: Carboplatin|DRUG: Etoposide	Merck Sharp & Dohme LLC	149	INTERVENTIONAL	PHASE1|PHASE2
NCT05633615	Testing Drug Treatments After CAR T-cell Therapy in Patients With Relapsed/Refractory Diffuse Large B-cell Lymphoma	https://clinicaltrials.gov/study/NCT05633615	RECRUITING	Diffuse Large B-Cell Lymphoma|Grade 3b Follicular Lymphoma|Primary Mediastinal (Thymic) Large B-Cell Lymphoma|Recurrent Diffuse Large B-Cell Lymphoma|Refractory Diffuse Large B-Cell Lymphoma|Transformed Follic Lymph to Diff Large B-Cell Lymphoma|Transformed Marg Zone Lymph to Diff Large B-Cell Lymphoma	BIOLOGICAL: Axicabtagene Ciloleucel|PROCEDURE: Biospecimen Collection|PROCEDURE: Computed Tomography|DRUG: Cyclophosphamide|DRUG: Fludarabine|BIOLOGICAL: Lisocabtagene Maraleucel|BIOLOGICAL: Mosunetuzumab|OTHER: Patient Observation|DRUG: Polatuzumab Vedotin|PROCEDURE: Positron Emission Tomography|BIOLOGICAL: Tisagenlecleucel	National Cancer Institute (NCI)|Genentech, Inc.	396	INTERVENTIONAL	PHASE2
NCT00293215	Biodistribution Study of CMD-193 in Patients With Advanced Tumours Expressing the Lewis-Y Antigen	https://clinicaltrials.gov/study/NCT00293215	TERMINATED	Neoplasms	DRUG: 111-Indium-CMD-193|DRUG: CMD-193	Wyeth is now a wholly owned subsidiary of Pfizer	9	INTERVENTIONAL	PHASE1
NCT00988715	Donor Peripheral Blood Stem Cell Transplant and Pretargeted Radioimmunotherapy in Treating Patients With High-Risk Advanced Acute Myeloid Leukemia, Acute Lymphoblastic Leukemia, or Myelodysplastic Syndrome	https://clinicaltrials.gov/study/NCT00988715	COMPLETED	Chronic Myelomonocytic Leukemia|Myelodysplastic/Myeloproliferative Neoplasm, Unclassifiable|Previously Treated Myelodysplastic Syndrome|Recurrent Adult Acute Lymphoblastic Leukemia|Recurrent Adult Acute Myeloid Leukemia|Refractory Anemia With Excess Blasts|Refractory Cytopenia With Multilineage Dysplasia|Refractory Cytopenia With Multilineage Dysplasia and Ringed Sideroblasts|Secondary Acute Myel…	BIOLOGICAL: Pretargeted Radioimmunotherapy|DRUG: Cyclosporine|DRUG: Mycophenolate Mofetil|RADIATION: Total-Body Irradiation|PROCEDURE: Nonmyeloablative Allogeneic Hematopoietic Stem Cell Transplantation|PROCEDURE: Peripheral Blood Stem Cell Transplantation|DRUG: Fludarabine Phosphate|OTHER: Pharmacological Study|OTHER: Laboratory Biomarker Analysis	National Cancer Institute (NCI)	17	INTERVENTIONAL	PHASE1
NCT04316442	Study of the Safety and Efficacy of STI-6129 in Patients With Relapsed or Refractory Systemic AL Amyloidosis	https://clinicaltrials.gov/study/NCT04316442	RECRUITING	Light Chain (AL) Amyloidosis	BIOLOGICAL: STI-6129		60	INTERVENTIONAL	PHASE1|PHASE2
NCT06115642	A Phase I Study to Evaluate the Safety, Tolerability, and PK of HLX43 in Advanced/Metastatic Solid Tumors	https://clinicaltrials.gov/study/NCT06115642	RECRUITING	Advanced Solid Tumor	DRUG: HLX43		36	INTERVENTIONAL	PHASE1
NCT04784715	Trastuzumab Deruxtecan (T-DXd) With or Without Pertuzumab Versus Taxane, Trastuzumab and Pertuzumab in HER2-positive Metastatic Breast Cancer (DESTINY-Breast09)	https://clinicaltrials.gov/study/NCT04784715	ACTIVE_NOT_RECRUITING	Breast Cancer; HER2-positive; Metastatic	DRUG: Trastuzumab deruxtecan|DRUG: Placebo|DRUG: Taxane|DRUG: Pertuzumab|DRUG: Trastuzumab	Daiichi Sankyo	1156	INTERVENTIONAL	PHASE3
NCT01026415	Clinical Pharmacology Study of Brentuximab Vedotin (SGN-35)	https://clinicaltrials.gov/study/NCT01026415	COMPLETED	Carcinomas|Disease, Hodgkin|Lymphoma, Large-Cell, Anaplastic|Lymphoma, Non-Hodgkin|Neoplasms	DRUG: brentuximab vedotin|DRUG: rifampin|DRUG: midazolam|DRUG: ketoconazole|DRUG: brentuximab vedotin	Millennium Pharmaceuticals, Inc.	73	INTERVENTIONAL	PHASE1
NCT03149549	PROCLAIM-CX-2009: A Trial to Find Safe and Active Doses of an Investigational Drug CX-2009 for Patients With Selected Solid Tumors	https://clinicaltrials.gov/study/NCT03149549	TERMINATED	Solid Tumor, Adult|Breast Cancer|Non Small Cell Lung Cancer|Head and Neck Cancer|Ovarian Cancer	DRUG: CX-2009		99	INTERVENTIONAL	PHASE1|PHASE2
NCT00001249	Treatment of Tac-Expressing Cutaneous T-Cell Lymphoma (CTCL) and Adult T-Cell Leukemia (ATL) With Yttrium-90 Radiolabeled Anti-Tac	https://clinicaltrials.gov/study/NCT00001249	COMPLETED	Leukemia, T-Cell|Lymphoma, T-Cell, Cutaneous	DRUG: Yttrium-90 radiolabeled anti-Tac antibody		30	INTERVENTIONAL	PHASE1
NCT03363399	Flow Cytometric Analysis of Peripheral Blood Neutrophil Myeloperoxidase Expression and Myelodysplastic Syndromes	https://clinicaltrials.gov/study/NCT03363399	COMPLETED	Myelodysplastic Syndromes|Chronic Myelomonocytic Leukemia	DIAGNOSTIC_TEST: Flow cytometry analysis of neutrophil myeloperoxidase expression		60	OBSERVATIONAL	0
NCT04924699	A Study of MRG002 in the Treatment of Patients With HER2-positive Unresectable Locally Advanced or Metastatic Breast Cancer	https://clinicaltrials.gov/study/NCT04924699	RECRUITING	Advanced Breast Cancer|Metastatic Breast Cancer	DRUG: MRG002|DRUG: Trastuzumab Emtansine for Injection		350	INTERVENTIONAL	PHASE2|PHASE3
NCT06373406	A Study of MHB036C for Advanced Solid Tumor	https://clinicaltrials.gov/study/NCT06373406	RECRUITING	Advanced Solid Tumor	DRUG: MHB036C		200	INTERVENTIONAL	PHASE1|PHASE2
NCT01703949	Brentuximab Vedotin With or Without Nivolumab in Treating Patients With Relapsed or Refractory CD30+ Lymphoma	https://clinicaltrials.gov/study/NCT01703949	RECRUITING	Recurrent Hodgkin Lymphoma|Recurrent Non-Hodgkin Lymphoma|Refractory Hodgkin Lymphoma|Refractory Non-Hodgkin Lymphoma	DRUG: Brentuximab Vedotin|OTHER: Laboratory Biomarker Analysis|BIOLOGICAL: Nivolumab		40	INTERVENTIONAL	PHASE2
NCT06187506	Disitamab Vedotin Combined With BCG Therapy in HER2-expressing High-risk Non-muscle Invasive Bladder Cancer	https://clinicaltrials.gov/study/NCT06187506	NOT_YET_RECRUITING	Non-muscle Invasive Bladder Cancer|HER-2 Protein Overexpression	DRUG: Disitamab vedotin|DRUG: Bacillus Calmette Guerin Vaccine		20	INTERVENTIONAL	PHASE2
NCT01672775	A Study to Assess the Safety, Pharmacokinetics and Effectiveness of AGS-16C3F Monotherapy in Subjects With Renal Cell Carcinoma (RCC) of Clear Cell or Papillary Histology	https://clinicaltrials.gov/study/NCT01672775	COMPLETED	Carcinoma, Renal Cell|Renal Cell Carcinoma of Papillary Histology|Renal Cell Carcinoma With Clear Cell Histology|Renal Cell Carcinoma With Non-Clear Cell Histology	DRUG: AGS-16C3F		34	INTERVENTIONAL	PHASE1
NCT02855359	Denintuzumab Mafodotin (SGN-CD19A) Combined With RCHOP or RCHP Versus RCHOP Alone in Diffuse Large B-Cell Lymphoma or Follicular Lymphoma	https://clinicaltrials.gov/study/NCT02855359	TERMINATED	Diffuse, Large B-Cell, Lymphoma|Follicular Lymphoma, Grade 3b|Transformed Lymphoma / DLBCL	DRUG: denintuzumab mafodotin|DRUG: rituximab|DRUG: cyclophosphamide|DRUG: doxorubicin|DRUG: vincristine|DRUG: prednisone		24	INTERVENTIONAL	PHASE2
NCT00943670	Corrected QT Interval Effects of Trastuzumab Emtansine (T-DM1) in Patients With Human Epidermal Growth Factor Receptor 2 (HER2)-Positive Locally Advanced or Metastatic Breast Cancer and the Safety and Tolerability of Combined T-DM1 and Pertuzumab in Patients With Early Disease Progression	https://clinicaltrials.gov/study/NCT00943670	COMPLETED	Metastatic Breast Cancer	BIOLOGICAL: pertuzumab|BIOLOGICAL: Trastuzumab emtansine [Kadcyla]		51	INTERVENTIONAL	PHASE2
NCT03913559	Inotuzumab Ozogamicin for Children With MRD Positive CD22+ Lymphoblastic Leukemia	https://clinicaltrials.gov/study/NCT03913559	RECRUITING	Acute Lymphoblastic Leukemia	DRUG: Inotuzumab ozogamicin|DRUG: Methotrexate|DRUG: Hydrocortisone|DRUG: Cytarabine|DRUG: Diphenhydramine|DRUG: Acetaminophen|DRUG: Methylprednisolone	Pfizer	32	INTERVENTIONAL	PHASE2
NCT04064359	Safety and Preliminary Efficacy of OBT076 in Recurrent/Metastatic CD205+ Solid Tumors	https://clinicaltrials.gov/study/NCT04064359	RECRUITING	Solid Tumor	DRUG: OBT076, a CD205-directed antibody-drug conjugate		200	INTERVENTIONAL	PHASE1
NCT02343406	Adult Study: ABT-414 Alone or ABT-414 Plus Temozolomide vs. Lomustine or Temozolomide for Recurrent Glioblastoma Pediatric Study: Evaluation of ABT-414 in Children With High Grade Gliomas	https://clinicaltrials.gov/study/NCT02343406	COMPLETED	Glioblastoma	DRUG: Depatuxizumab mafodotin|DRUG: Temozolomide|DRUG: Lomustine	European Organisation for Research and Treatment of Cancer - EORTC	266	INTERVENTIONAL	PHASE2
NCT03913806	FLuoresence Image Guided Surgery With A VEGF-targeted Tracer in Soft-tissue Sarcomas in Humans Approach With Bevacizumab-IRDye 800CW	https://clinicaltrials.gov/study/NCT03913806	COMPLETED	Soft Tissue Sarcoma	DRUG: Bevacizumab-IRDye800CW		16	INTERVENTIONAL	PHASE1|PHASE2
NCT01716806	A Study of Brentuximab Vedotin With Hodgkin Lymphoma (HL) and CD30-expressing Peripheral T-cell Lymphoma (PTCL)	https://clinicaltrials.gov/study/NCT01716806	COMPLETED	Hodgkin Disease|Peripheral T Cell Lymphoma	DRUG: brentuximab vedotin|DRUG: bendamustine|DRUG: dacarbazine|DRUG: nivolumab	Bristol-Myers Squibb	131	INTERVENTIONAL	PHASE2
NCT01475006	AMG 595 First-in-Human in Recurrent Gliomas	https://clinicaltrials.gov/study/NCT01475006	COMPLETED	Advanced Malignant Glioma|Anaplastic Astrocytomas|Glioblastoma Multiforme	DRUG: AMG 595		32	INTERVENTIONAL	PHASE1
NCT06188559	A Study of BB-1701 in Previously Treated Participants With Human Epidermal Growth Factor Receptor 2 (HER2)-Positive or HER2-low Unresectable or Metastatic Breast Cancer	https://clinicaltrials.gov/study/NCT06188559	RECRUITING	Breast Cancer	DRUG: BB-1701	Bliss Biopharmaceutical (Hangzhou) Co., Ltd	135	INTERVENTIONAL	PHASE2
NCT02202759	A Study of MLN0264 in Participants With Cancer of the Stomach or Gastroesophageal Junction	https://clinicaltrials.gov/study/NCT02202759	TERMINATED	Adenocarcinoma of the Stomach|Gastroesophageal Junction Expressing Guanylyl Cyclase C	DRUG: MLN0264		38	INTERVENTIONAL	PHASE2
NCT03113500	Brentuximab Vedotin and Combination Chemotherapy in Treating Patients With CD30-Positive Peripheral T-cell Lymphoma	https://clinicaltrials.gov/study/NCT03113500	ACTIVE_NOT_RECRUITING	Adult T-Cell Leukemia/Lymphoma|Anaplastic Large Cell Lymphoma, ALK-Negative|Anaplastic Large Cell Lymphoma, ALK-Positive|Angioimmunoblastic T-Cell Lymphoma|Ann Arbor Stage II Noncutaneous Anaplastic Large Cell Lymphoma|Ann Arbor Stage III Noncutaneous Anaplastic Large Cell Lymphoma|Ann Arbor Stage IV Noncutaneous Anaplastic Large Cell Lymphoma|Enteropathy-Associated T-Cell Lymphoma|Hepatosplenic …	DRUG: Brentuximab Vedotin|DRUG: Cyclophosphamide|DRUG: Doxorubicin|DRUG: Doxorubicin Hydrochloride|DRUG: Etoposide|DRUG: Etoposide Phosphate|OTHER: Laboratory Biomarker Analysis|DRUG: Prednisone	National Cancer Institute (NCI)	48	INTERVENTIONAL	PHASE2
NCT06106152	WTX212A Monotherapy and in Combination With PD -1/PD-L1 Monoclonal Antibody	https://clinicaltrials.gov/study/NCT06106152	RECRUITING	Advanced Lung Cancer	DRUG: WTX212A injection|DRUG: PD -1/PD-L1 monoclonal antibody	Westlake Therapeutics	20	INTERVENTIONAL	EARLY_PHASE1
NCT02947152	HKT288 in Solid Tumors, Including Epithelial Ovarian Cancer and Renal Cell Carcinoma	https://clinicaltrials.gov/study/NCT02947152	TERMINATED	Epithelial Ovarian Cancer|Renal Cell Carcinoma	DRUG: HKT288		9	INTERVENTIONAL	PHASE1
NCT04456959	InO - A Retrospective Study of UK Patients With Leukaemia	https://clinicaltrials.gov/study/NCT04456959	COMPLETED	Precursor Cell Lymphoblastic Leukemia-Lymphoma	DRUG: Inotuzumab Ozogamicin		28	OBSERVATIONAL	0
NCT04802759	A Study Evaluating the Efficacy and Safety of Multiple Treatment Combinations in Participants With Breast Cancer	https://clinicaltrials.gov/study/NCT04802759	RECRUITING	Inoperable, Locally Advanced or Metastatic, ER-positive Breast Cancer	DRUG: Giredestrant|DRUG: Abemaciclib|DRUG: Ipatasertib|DRUG: Inavolisib|DRUG: Ribociclib|DRUG: Everolimus|DRUG: Samuraciclib|DRUG: PH FDC SC|DRUG: Palbociclib|DRUG: Atezolizumab		510	INTERVENTIONAL	PHASE1|PHASE2
NCT05279300	A Study of CS5001 in Patients With Advanced Solid Tumors and Lymphomas	https://clinicaltrials.gov/study/NCT05279300	RECRUITING	Advanced Solid Tumor|Advanced Lymphoma	DRUG: CS5001		156	INTERVENTIONAL	PHASE1
NCT05115500	ADC Combined With Hypofractionated Radiotherapy, PD-1/PD-L1 Sequential GM-CSF and IL-2 for Treatment of HER-2 Positive Advanced Solid Tumors(PRaG3.0)	https://clinicaltrials.gov/study/NCT05115500	NOT_YET_RECRUITING	Carcinoma|Solid Tumor	DRUG: ADC Combined With Radiotherapy, PD-1/PD-L1 Sequential GM-CSF and IL-2		55	INTERVENTIONAL	PHASE2
NCT06341400	RC48 Combined With Toripalimab as Neoadjuvant Therapy for Cisplatin Ineligible MIBC Patients	https://clinicaltrials.gov/study/NCT06341400	RECRUITING	Bladder Cancer|Muscle-Invasive Bladder Carcinoma	DRUG: DisitamabVedotinForIicction Toripalimab		55	INTERVENTIONAL	PHASE1|PHASE2
NCT02078752	A Study Of PF-06647263 In Patients With Advanced Solid Tumors	https://clinicaltrials.gov/study/NCT02078752	TERMINATED	Neoplasms|Triple-Negative Breast Cancer	DRUG: PF-06647263|DRUG: PF-06647263		60	INTERVENTIONAL	PHASE1
NCT03197532	Assessing Urinary Hormones in Female Cancer Survivors	https://clinicaltrials.gov/study/NCT03197532	COMPLETED	Effects of Chemotherapy			38	OBSERVATIONAL	0
NCT02512237	A Dose-escalation Study of ARX788, IV Administered in Subjects With Advanced Cancers With HER2 Expression	https://clinicaltrials.gov/study/NCT02512237	TERMINATED	Breast Neoplasms|Stomach Neoplasms	DRUG: ARX788	Ambrx, Inc.	9	INTERVENTIONAL	PHASE1
NCT02309515	Lenalidomide in Improving Immune Response to Vaccine Therapy in Patients With Chronic Lymphocytic Leukemia, Small Lymphocytic Lymphoma, or Monoclonal B Cell Lymphocytosis	https://clinicaltrials.gov/study/NCT02309515	TERMINATED	Monoclonal B-Cell Lymphocytosis|Stage 0 Chronic Lymphocytic Leukemia|Stage I Chronic Lymphocytic Leukemia|Stage I Small Lymphocytic Lymphoma	OTHER: Laboratory Biomarker Analysis|DRUG: Lenalidomide|BIOLOGICAL: Pneumococcal 13-valent Conjugate Vaccine	National Cancer Institute (NCI)	12	INTERVENTIONAL	PHASE2
NCT03957915	Study of Escalating Doses of INA03 Administered Intravenously as Single Agent in Adult Patients With Relapse/Refractory Acute Leukemia	https://clinicaltrials.gov/study/NCT03957915	RECRUITING	Acute Lymphoblastic Leukemia Recurrent|Acute Lymphoblastic Leukemia, in Relapse|Acute Myeloid Leukemia, in Relapse|Acute Myeloid Leukaemia Recurrent|Mixed Phenotype Acute Leukemia	DRUG: INA03 administration	INATHERYS	34	INTERVENTIONAL	EARLY_PHASE1
NCT01963715	A Phase 1 Study of IMGN289 in Adult Patients With EGFR-positive Solid Tumors	https://clinicaltrials.gov/study/NCT01963715	TERMINATED	EGFR Positive Solid Tumors	DRUG: IMGN289		20	INTERVENTIONAL	PHASE1
NCT04276415	DS-6157a in Participants With Advanced Gastrointestinal Stromal Tumor (GIST)	https://clinicaltrials.gov/study/NCT04276415	TERMINATED	Gastrointestinal Stromal Tumors	DRUG: DS-6157a		34	INTERVENTIONAL	PHASE1
NCT06413615	A Study of FDA022-BB05 in Advanced/Metastatic Solid Tumors	https://clinicaltrials.gov/study/NCT06413615	NOT_YET_RECRUITING	Advanced Solid Tumor	DRUG: FDA022-BB05		150	INTERVENTIONAL	PHASE2
NCT05174637	A Study of FDA018-ADC in Patients With Advanced Solid Tumors	https://clinicaltrials.gov/study/NCT05174637	RECRUITING	Advanced/ Metastatic Solid Tumors	DRUG: FDA018-ADC		78	INTERVENTIONAL	PHASE1
NCT00089115	Vaccine Therapy and Sargramostim Compared With Placebo and Sargramostim Following Rituximab in Treating Patients With Non-Hodgkin's Lymphoma	https://clinicaltrials.gov/study/NCT00089115	TERMINATED	Lymphoma	BIOLOGICAL: autologous immunoglobulin idiotype-KLH conjugate vaccine|BIOLOGICAL: rituximab|BIOLOGICAL: sargramostim			INTERVENTIONAL	PHASE3
NCT04300556	A Study to Evaluate the Safety, Tolerability, and Efficacy of MORAb-202 (Herein Referred to as Farletuzumab Ecteribulin), a Folate Receptor Alpha (FRα)-Targeting Antibody-drug Conjugate (ADC) in Participants With Selected Tumor Types	https://clinicaltrials.gov/study/NCT04300556	RECRUITING	Solid Tumor	DRUG: Farletuzumab ecteribulin|DRUG: Prednisone|DRUG: Prednisolone|DRUG: Dexamethasone	Bristol-Myers Squibb	142	INTERVENTIONAL	PHASE1|PHASE2
NCT05603156	A Study of Olverembatinib Combined With Inotuzumab Ozogamicin in the Treatment ph+ ALL With MRD Persistent Positive	https://clinicaltrials.gov/study/NCT05603156	NOT_YET_RECRUITING	Ph+ ALL|Bone Marrow Transplant|Minimal Residual Disease	DRUG: the usage of Olverembatinib combined with Inotuzumab Ozogamicin		46	INTERVENTIONAL	NA
NCT05629585	A Study of Dato-DXd With or Without Durvalumab Versus Investigator's Choice of Therapy in Patients With Stage I-III Triple-negative Breast Cancer Without Pathological Complete Response Following Neoadjuvant Therapy (TROPION-Breast03)	https://clinicaltrials.gov/study/NCT05629585	RECRUITING	Breast Cancer	DRUG: Dato-DXd|DRUG: Durvalumab|DRUG: Capecitabine|DRUG: Pembrolizumab	Daiichi Sankyo|SWOG Clinical Trials Partnerships	1075	INTERVENTIONAL	PHASE3
NCT03959085	Inotuzumab Ozogamicin and Post-Induction Chemotherapy in Treating Patients With High-Risk B-ALL, Mixed Phenotype Acute Leukemia, and B-LLy	https://clinicaltrials.gov/study/NCT03959085	RECRUITING	B Acute Lymphoblastic Leukemia|B Lymphoblastic Lymphoma|Central Nervous System Leukemia|Mixed Phenotype Acute Leukemia|Testicular Leukemia	PROCEDURE: Biospecimen Collection|PROCEDURE: Bone Marrow Aspiration|PROCEDURE: Bone Marrow Biopsy|PROCEDURE: Bone Scan|DRUG: Calaspargase Pegol|PROCEDURE: Computed Tomography|DRUG: Cyclophosphamide|DRUG: Cytarabine|DRUG: Daunorubicin Hydrochloride|DRUG: Dexamethasone|DRUG: Doxorubicin Hydrochloride|BIOLOGICAL: Inotuzumab Ozogamicin|DRUG: Leucovorin Calcium|PROCEDURE: Magnetic Resonance Imaging|DR…	National Cancer Institute (NCI)	4997	INTERVENTIONAL	PHASE3
NCT02202785	A Study of MLN0264 in Patients With Pancreatic Cancer	https://clinicaltrials.gov/study/NCT02202785	TERMINATED	Pancreatic Adenocarcinoma	DRUG: MLN0264		43	INTERVENTIONAL	PHASE2
NCT06202885	CAREMM-2306: Advanced Immunotherapy vs. Classical Immunotherapy	https://clinicaltrials.gov/study/NCT06202885	ACTIVE_NOT_RECRUITING	Lymphoma	DRUG: Immunotherapy		2500	OBSERVATIONAL	0
NCT01771107	Brentuximab Vedotin and Combination Chemotherapy in Treating Patients With Stage II-IV HIV-Associated Hodgkin Lymphoma	https://clinicaltrials.gov/study/NCT01771107	ACTIVE_NOT_RECRUITING	AIDS-Related Hodgkin Lymphoma|Ann Arbor Stage II Hodgkin Lymphoma|Ann Arbor Stage IIA Hodgkin Lymphoma|Ann Arbor Stage IIB Hodgkin Lymphoma|Ann Arbor Stage III Hodgkin Lymphoma|Ann Arbor Stage IIIA Hodgkin Lymphoma|Ann Arbor Stage IIIB Hodgkin Lymphoma|Ann Arbor Stage IV Hodgkin Lymphoma|Ann Arbor Stage IVA Hodgkin Lymphoma|Ann Arbor Stage IVB Hodgkin Lymphoma|Classic Hodgkin Lymphoma|HIV Infecti…	DRUG: Brentuximab Vedotin|DRUG: Dacarbazine|DRUG: Doxorubicin Hydrochloride|OTHER: Pharmacological Study|DRUG: Vinblastine	The Lymphoma Academic Research Organisation	41	INTERVENTIONAL	PHASE1|PHASE2
NCT00626015	Chemotherapy, Radiation Therapy, and Vaccine Therapy With Basiliximab in Treating Patients With Glioblastoma Multiforme That Has Been Removed by Surgery	https://clinicaltrials.gov/study/NCT00626015	COMPLETED	Malignant Neoplasms of Brain	BIOLOGICAL: PEP-3-KLH conjugate vaccine|BIOLOGICAL: daclizumab|DRUG: temozolomide|OTHER: placebo|BIOLOGICAL: PEP-3-KLH	National Cancer Institute (NCI)	16	INTERVENTIONAL	PHASE1
NCT06415487	ACE2016 in Adult Subjects With Locally Advanced or Metastatic Solid Tumors Expressing Epidermal Growth Factor Receptor (EGFR)	https://clinicaltrials.gov/study/NCT06415487	NOT_YET_RECRUITING	Locally Advanced Solid Tumor|Metastatic Solid Tumor	DRUG: Cyclophosphamide|DRUG: Fludarabine|DRUG: ACE2016|DRUG: Pembrolizumab		30	INTERVENTIONAL	PHASE1
NCT02729961	Ceritinib With Brentuximab Vedotin in Treating Patients With ALK-Positive Anaplastic Large Cell Lymphoma	https://clinicaltrials.gov/study/NCT02729961	WITHDRAWN	Anaplastic Large Cell Lymphoma, ALK-Positive|CD30-Positive Neoplastic Cells Present|Systemic Anaplastic Large Cell Lymphoma	DRUG: Brentuximab Vedotin|DRUG: Ceritinib|OTHER: Laboratory Biomarker Analysis|OTHER: Pharmacological Study	National Cancer Institute (NCI)	0	INTERVENTIONAL	PHASE1|PHASE2
NCT05711628	A Trial Comparing Chemotherapy Versus Novel Immune Checkpoint Inhibitor (Pembrolizumab) Plus Chemotherapy in Treating Relapsed/Refractory Classical Hodgkin Lymphoma	https://clinicaltrials.gov/study/NCT05711628	WITHDRAWN	Recurrent Classic Hodgkin Lymphoma|Refractory Classic Hodgkin Lymphoma	PROCEDURE: Autologous Hematopoietic Stem Cell Transplantation|DRUG: Bendamustine|DRUG: Brentuximab Vedotin|DRUG: Carboplatin|PROCEDURE: Computed Tomography|DRUG: Etoposide|DRUG: Gemcitabine|DRUG: Ifosfamide|DRUG: Pegylated Liposomal Doxorubicin Hydrochloride|BIOLOGICAL: Pembrolizumab|PROCEDURE: Positron Emission Tomography|RADIATION: Radiation Therapy|OTHER: Transplant Conditioning|DRUG: Vinorelb…		0	INTERVENTIONAL	PHASE3
NCT06265428	A Study to Compare DB-1303/BNT323 Versus T-DM1 in Breast Cancer	https://clinicaltrials.gov/study/NCT06265428	RECRUITING	HER2-positive Breast Cancer	DRUG: DB-1303/BNT323|DRUG: T-DM1	BioNTech SE	224	INTERVENTIONAL	PHASE3
NCT05498597	AMT-151 in Patients With Selected Advanced Solid Tumours	https://clinicaltrials.gov/study/NCT05498597	RECRUITING	Advanced Solid Tumor|Advanced Cancer|Advanced Carcinoma|Ovarian Cancer|Ovarian Carcinoma|Ovarian Epithelial Cancer|Ovarian Endometrioid Adenocarcinoma|Endometrial Cancer|Endometrial Adenocarcinoma|Endometrial Serous Adenocarcinoma|Endometrial Endometrioid Adenocarcinoma|Endometrial Clear Cell Adenocarcinoma|Lung Adenocarcinoma|Triple Negative Breast Cancer|Pancreatic Ductal Adenocarcinoma|Maligna…	DRUG: AMT-151	Tigermed Consulting Co., Ltd	30	INTERVENTIONAL	PHASE1
NCT01026233	Cardiac Safety Study of Brentuximab Vedotin (SGN-35)	https://clinicaltrials.gov/study/NCT01026233	COMPLETED	Disease, Hodgkin|Lymphoma, Large-Cell, Anaplastic|Lymphoma, Non-Hodgkin	DRUG: brentuximab vedotin	Millennium Pharmaceuticals, Inc.	52	INTERVENTIONAL	PHASE1
NCT06000033	Study of Disitamab Vedotin and Anlotinib in Patients With HR-Negative, HER2-Low-Expressing Metastatic Breast Cancer	https://clinicaltrials.gov/study/NCT06000033	NOT_YET_RECRUITING	Breast Cancer	DRUG: Disitamab Vedotin+Anlotinib		35	INTERVENTIONAL	PHASE2
NCT02567851	A Study of Brentuximab Vedotin in Patients With Hodgkin Lymphoma Unsuitable for Chemotherapy Due to Age, Frailty or Co-morbidity	https://clinicaltrials.gov/study/NCT02567851	COMPLETED	Hodgkin Disease	DRUG: Brentuximab Vedotin	Leukaemia Lymphoma Research|Millennium Pharmaceuticals, Inc.	38	INTERVENTIONAL	PHASE2
NCT05672251	Loncastuximab Tesirine and Mosunetuzumab for the Treatment of Relapsed or Refractory Diffuse Large B-Cell Lymphoma	https://clinicaltrials.gov/study/NCT05672251	RECRUITING	Recurrent Diffuse Large B-Cell Lymphoma|Recurrent Grade 3b Follicular Lymphoma|Recurrent High Grade B-Cell Lymphoma|Recurrent Primary Mediastinal (Thymic) Large B-Cell Lymphoma|Recurrent Transformed Chronic Lymphocytic Leukemia|Recurrent Transformed Indolent B-Cell Non-Hodgkin Lymphoma to Diffuse Large B-Cell Lymphoma|Refractory Diffuse Large B-Cell Lymphoma|Refractory Grade 3b Follicular Lymphom…	PROCEDURE: Biopsy|PROCEDURE: Biospecimen Collection|PROCEDURE: Computed Tomography|BIOLOGICAL: Loncastuximab Tesirine|BIOLOGICAL: Mosunetuzumab|PROCEDURE: Positron Emission Tomography	National Cancer Institute (NCI)	36	INTERVENTIONAL	PHASE2
NCT05399654	A Dose Escalation and Expansion Study of TAC-001 in Patients With Select Advanced or Metastatic Solid Tumors	https://clinicaltrials.gov/study/NCT05399654	RECRUITING	Advanced or Metastatic Solid Tumors	DRUG: TAC-001		200	INTERVENTIONAL	PHASE1|PHASE2
NCT05183854	Pneumococcal Pneumonia Vaccine Series (PCV20 and PPSV23) in Patients With Chronic Lymphocytic Leukemia Associated Immunodeficiency, PROTECT CLL Trial	https://clinicaltrials.gov/study/NCT05183854	RECRUITING	Chronic Lymphocytic Leukemia|Small Lymphocytic Lymphoma	BIOLOGICAL: Pneumococcal 20-valent Conjugate Vaccine|BIOLOGICAL: Pneumococcal Polyvalent Vaccine|OTHER: Questionnaire Administration	National Cancer Institute (NCI)	60	INTERVENTIONAL	PHASE2
NCT04587687	Brentuximab Vedotin and Bendamustine for the Treatment of Relapsed or Refractory Follicular Lymphoma	https://clinicaltrials.gov/study/NCT04587687	RECRUITING	Recurrent Follicular Lymphoma|Refractory Follicular Lymphoma	DRUG: Bendamustine Hydrochloride|DRUG: Brentuximab Vedotin	National Cancer Institute (NCI)|Seagen Inc.	23	INTERVENTIONAL	PHASE2
NCT02073487	Neoadjuvant TDM1 With Lapatinib and Abraxane Compared With Trastuzumab Plus Pertuzumab With Paclitaxel	https://clinicaltrials.gov/study/NCT02073487	COMPLETED	Breast Cancer	DRUG: T-DM1|DRUG: Trastuzumab|DRUG: Lapatinib|DRUG: Abraxane|DRUG: Paclitaxel|DRUG: Pertuzumab	Celgene Corporation|Novartis	32	INTERVENTIONAL	PHASE2
NCT00510471	Personalized Active Immunotherapy (Vaccine Therapy) and Sargramostim Given After Standard of Care Treatment With Rituximab and Chemotherapy for Initial Treatment With Lymphoma	https://clinicaltrials.gov/study/NCT00510471	TERMINATED	Non-Hodgkin's Lymphoma	DRUG: autologous immunoglobulin idiotype-KLH conjugate vaccine			INTERVENTIONAL	PHASE2
NCT03525678	A Study to Investigate the Efficacy and Safety of Two Doses of GSK2857916 in Participants With Multiple Myeloma Who Have Failed Prior Treatment With an Anti-CD38 Antibody	https://clinicaltrials.gov/study/NCT03525678	ACTIVE_NOT_RECRUITING	Multiple Myeloma	DRUG: Belantamab mafodotin frozen liquid|DRUG: Belantamab mafodotin lyophilized powder		221	INTERVENTIONAL	0
NCT00077493	BL22 Immunotoxin In Treating Young Patients With Relapsed or Refractory Acute Lymphoblastic Leukemia or Non-Hodgkin's Lymphoma	https://clinicaltrials.gov/study/NCT00077493	SUSPENDED	Leukemia|Lymphoma	DRUG: BL22 immunotoxin|PROCEDURE: antibody-drug conjugate therapy|PROCEDURE: immunotoxin therapy|PROCEDURE: monoclonal antibody therapy	Cambridge Antibody Technology	95	INTERVENTIONAL	PHASE1
NCT05831878	RC48-ADC in HER2-low Advanced Breast Cancer	https://clinicaltrials.gov/study/NCT05831878	RECRUITING	Advanced Breast Cancer	DRUG: Disitamab vedotin		36	INTERVENTIONAL	NA
NCT05775471	Pembrolizumab and Enfortumab Vedotin With Pembrolizumab Prior to and After Radical Nephroureterectomy for High-Risk Upper Tract Urothelial Cancer	https://clinicaltrials.gov/study/NCT05775471	NOT_YET_RECRUITING	Renal Pelvis and Ureter Urothelial Carcinoma	PROCEDURE: Biopsy|PROCEDURE: Biospecimen Collection|DRUG: Enfortumab Vedotin|PROCEDURE: MR Urography|PROCEDURE: Nephroureterectomy|BIOLOGICAL: Pembrolizumab	Merck Sharp & Dohme LLC|Seagen Inc.	21	INTERVENTIONAL	PHASE2
NCT05456685	IMGN853 With Carboplatin in Second-line Treatment of FRα Expressing, Platinum-sensitive Epithelial Ovarian Cancer	https://clinicaltrials.gov/study/NCT05456685	ACTIVE_NOT_RECRUITING	High Grade Ovarian Cancer|Primary Peritoneal Cancer|Fallopian Tube Cancer	DRUG: Mirvetuximab soravtansine|DRUG: Carboplatin		114	INTERVENTIONAL	PHASE2
NCT05597085	A Study of Patients Who Received Inotuzumab Ozogamicin for B-cell ALL (Acute Lymphoblastic Leukemia) That Occurred Again After the Last Treatment	https://clinicaltrials.gov/study/NCT05597085	COMPLETED	Adult Relapsed/Refractory B Cell Acute Lymphoblastic Leukemia	DRUG: Inotuzumab Ozogamicin		32	OBSERVATIONAL	0
NCT04601285	A Phase I Study of JS108 in Patients With Advanced Solid Tumors	https://clinicaltrials.gov/study/NCT04601285	TERMINATED	Advanced Solid Tumors	DRUG: JS108 (recombinant humanized anti-Trop-2 mAb-Tub196 conjugate for injection)		25	INTERVENTIONAL	PHASE1
NCT05144009	A Study of Loncastuximab Tesirine and Rituximab (Lonca-R) in Previously Untreated Unfit/Frail Participants With Diffuse Large B-cell Lymphoma (DLBCL)	https://clinicaltrials.gov/study/NCT05144009	COMPLETED	Diffuse Large B-cell Lymphoma	DRUG: Loncastuximab Tesirine|DRUG: Rituximab		41	INTERVENTIONAL	PHASE2
NCT06244485	A Study of Valemetostat in Combination With DXd ADCs in Subjects With Solid Tumors	https://clinicaltrials.gov/study/NCT06244485	RECRUITING	Advanced Solid Tumor	DRUG: Valemetostat tosylate|DRUG: T-DXd|DRUG: Dato-DXd		140	INTERVENTIONAL	PHASE1
NCT04460456	A Study of SBT6050 Alone and in Combination With PD-1 Inhibitors in Subjects With Advanced HER2 Expressing Solid Tumors	https://clinicaltrials.gov/study/NCT04460456	UNKNOWN	HER2 Positive Solid Tumors	DRUG: SBT6050|DRUG: pembrolizumab|DRUG: Cemiplimab		58	INTERVENTIONAL	PHASE1
NCT05276609	ARTEMIS-001: Phase 1 Study of the HS-20093 in Patients With Advanced Solid Tumors	https://clinicaltrials.gov/study/NCT05276609	RECRUITING	Advanced Solid Tumor	DRUG: HS-20093 (Phase Ia: Dose escalation)|DRUG: HS-20093 (Phase Ib: Dose expansion)		177	INTERVENTIONAL	PHASE1
NCT04323956	Parsaclisib With or Without Polatuzumab Vedotin Plus the Standard Drug Therapy in Patients With Newly Diagnosed, High Risk Diffuse Large B-cell Lymphoma	https://clinicaltrials.gov/study/NCT04323956	ACTIVE_NOT_RECRUITING	Ann Arbor Stage II Diffuse Large B-Cell Lymphoma|Ann Arbor Stage II Follicular Lymphoma|Ann Arbor Stage II Marginal Zone Lymphoma|Ann Arbor Stage III Diffuse Large B-Cell Lymphoma|Ann Arbor Stage III Follicular Lymphoma|Ann Arbor Stage III Marginal Zone Lymphoma|Ann Arbor Stage IV Diffuse Large B-Cell Lymphoma|Ann Arbor Stage IV Follicular Lymphoma|Ann Arbor Stage IV Marginal Zone Lymphoma|Diffus…	DRUG: Cyclophosphamide|DRUG: Doxorubicin Hydrochloride|DRUG: Parsaclisib|BIOLOGICAL: Pegfilgrastim|DRUG: Polatuzumab Vedotin|DRUG: Prednisone|BIOLOGICAL: Rituximab|DRUG: Vincristine Sulfate		50	INTERVENTIONAL	PHASE1
NCT06160609	Platform Sub-study of Belantamab Mafodotin (GSK2857916) in Combination With aOX40 (GSK3174998) in Participants With RRMM	https://clinicaltrials.gov/study/NCT06160609	TERMINATED	Relapsed/Refractory Multiple Myeloma	DRUG: Belantamab Mafodotin|DRUG: GSK3174998		9	INTERVENTIONAL	PHASE1|PHASE2
NCT05887609	An Evaluation of Maintenance Therapy Combination Mirvetuximab Soravtansine and Olaparib	https://clinicaltrials.gov/study/NCT05887609	RECRUITING	Ovary Cancer|Peritoneal Cancer|Fallopian Tube Cancer	DRUG: Mirvetuximab Soravtansine|DRUG: Olaparib	ImmunoGen, Inc.	53	INTERVENTIONAL	PHASE2
NCT02581878	Safety and Tolerability of BAY1862864 Injection in Subjects With Relapsed or Refractory CD22-positive Non-Hodgkin's Lymphoma	https://clinicaltrials.gov/study/NCT02581878	COMPLETED	Lymphoma, Non-Hodgkin	DRUG: BAY1862864		21	INTERVENTIONAL	PHASE1
NCT05749588	FUSCC Refractory TNBC Platform Study (FUTURE2.0)	https://clinicaltrials.gov/study/NCT05749588	RECRUITING	Triple-negative Breast Cancer	DRUG: A1: SHR-A1811|DRUG: A2: SHR-A1811 with Camrelizumab|DRUG: B1: Trop-2 ADC|DRUG: B2: Trop-2 ADC with Camrelizumab|DRUG: C1: SHR-A1811|DRUG: C2: SHR-A1811 with BP102|DRUG: D1: Trop-2 ADC|DRUG: D2: Trop-2 ADC with BP102|DRUG: E1: SHR-A1811|DRUG: F1: Trop-2 ADC|DRUG: G1: SHR-A1811|DRUG: H1: Trop-2 ADC		120	INTERVENTIONAL	PHASE2
NCT03696771	Study to Determine Safety and Dose of NJH395 in Non-breast HER2+ Advanced Cancer	https://clinicaltrials.gov/study/NCT03696771	COMPLETED	NON-breast HER2+ Malignancies	DRUG: NJH395		18	INTERVENTIONAL	PHASE1
NCT05798156	Rituximab in Combination With Glofitamab and Polatuzumab Vedotin in Patients With Previously Untreated Aggressive B-cell Lymphoma Ineligible for R-CHOP	https://clinicaltrials.gov/study/NCT05798156	RECRUITING	Lymphoma, Large B-Cell, Diffuse	DRUG: Glofitamab|DRUG: Rituximab|DRUG: Obinutuzumab|DRUG: Polatuzumab vedotin	Charite University, Berlin, Germany|University of Salzburg|Arbeitsgemeinschaft medikamentoese Tumortherapie|Roche Pharma AG|Zentrum für Klinische Studien Leipzig|Hoffmann-La Roche	80	INTERVENTIONAL	PHASE2
NCT02851056	Survivin Vaccine : Multiple Myeloma Autologous Hematopoietic Cell Transplant (HCT)	https://clinicaltrials.gov/study/NCT02851056	COMPLETED	Multiple Myeloma	BIOLOGICAL: Survivin Vaccine|PROCEDURE: Autologous Hematopoietic Cell Transplantation|BIOLOGICAL: Prevnar 13|DRUG: Granulocyte-colony Stimulating Factor		14	INTERVENTIONAL	EARLY_PHASE1
NCT02280785	Brentuximab Vedotin for Relapsed/Refractory CD30-positive Non-Hodgkin Lymphomas	https://clinicaltrials.gov/study/NCT02280785	COMPLETED	Non-Hodgkin Lymphoma	DRUG: Brentuximab vedotin	Millennium Pharmaceuticals, Inc.	33	INTERVENTIONAL	PHASE2
NCT03455556	Anetumab Ravtansine and Atezolizumab in Treating Participants With Advanced Non-small Cell Lung Cancer	https://clinicaltrials.gov/study/NCT03455556	TERMINATED	Mesothelin Positive|Stage III Non-Small Cell Lung Cancer AJCC v7|Stage IIIA Non-Small Cell Lung Cancer AJCC v7|Stage IIIB Non-Small Cell Lung Cancer AJCC v7|Stage IV Non-Small Cell Lung Cancer AJCC v7	BIOLOGICAL: Anetumab Ravtansine|BIOLOGICAL: Atezolizumab|OTHER: Laboratory Biomarker Analysis	National Cancer Institute (NCI)	1	INTERVENTIONAL	PHASE1
NCT04381832	Adenosine Receptor Antagonist Combination Therapy for Metastatic Castrate Resistant Prostate Cancer	https://clinicaltrials.gov/study/NCT04381832	ACTIVE_NOT_RECRUITING	Prostatic Neoplasms, Castration-Resistant|Androgen-Resistant Prostatic Neoplasms|Castration Resistant Prostatic Neoplasms|Prostatic Cancer, Castration-Resistant	DRUG: Etrumadenant|DRUG: Zimberelimab|DRUG: Quemliclustat|DRUG: Enzalutamide|DRUG: Docetaxel|DRUG: SG	Gilead Sciences	173	INTERVENTIONAL	PHASE1|PHASE2
NCT02312037	Expanded Access /Compassionate Use Protocol For Relapsed Or Refractory CD33 Positive AML Patients In The USA Without Access To Comparable Or Alternative Therapy	https://clinicaltrials.gov/study/NCT02312037	NO_LONGER_AVAILABLE	CD33 Positive Acute Myelogenous Leukemia	BIOLOGICAL: Antibody Drug Conjugate Chemotherapeutic			EXPANDED_ACCESS	0
NCT06147037	A Phase 1, Dose-escalation Study of [225Ac]-FPI-2068 in Adult Patients With Advanced Solid Tumours	https://clinicaltrials.gov/study/NCT06147037	NOT_YET_RECRUITING	Advanced Solid Tumor|Metastatic Colorectal Carcinoma|Head and Neck Squamous Cell Carcinoma|Non-small Cell Lung Cancer|Pancreatic Ductal Adenocarcinoma	DRUG: FPI-2053|DRUG: [111In]-FPI-2107|DRUG: [225Ac]-FPI-2068	AstraZeneca	110	INTERVENTIONAL	PHASE1
NCT05378737	Evaluate the Safety, Tolerability and Pharmacokinetic Characteristics of BAT8006 for Injection	https://clinicaltrials.gov/study/NCT05378737	RECRUITING	Advanced Solid Tumors	DRUG: BAT8006 for Injection		216	INTERVENTIONAL	PHASE1
NCT06028932	A Study of Sacituzumab Govitecan (IMMU-132) in Platinum-resistant Ovarian Cancer Patients	https://clinicaltrials.gov/study/NCT06028932	RECRUITING	Ovarian Carcinoma	DRUG: Sacituzumab govitecan	Gilead Sciences	20	INTERVENTIONAL	PHASE2
NCT05510037	Incidence and Prognostic Significance of HER-2 Status Discordance Between Primary Breast Cancer and Paired Recurrent/Metastatic Lesions	https://clinicaltrials.gov/study/NCT05510037	COMPLETED	Breast Cancer	OTHER: no intervention		1299	OBSERVATIONAL	0
NCT05613088	A Study of MORAb-202 Versus Investigator's Choice Chemotherapy in Female Participants With Platinum-resistant High-grade Serous (HGS) Ovarian, Primary Peritoneal, or Fallopian Tube Cancer	https://clinicaltrials.gov/study/NCT05613088	RECRUITING	Neoplasms, Ovarian	DRUG: MORAb-202|DRUG: Paclitaxel|DRUG: Pegylated Liposomal Doxorubicin (PLD)|DRUG: Topotecan	Eisai Inc.	90	INTERVENTIONAL	PHASE2
NCT06341478	Investigator Grant (IG) 2022 27746	https://clinicaltrials.gov/study/NCT06341478	RECRUITING	Bladder Cancer	DRUG: various neoadjuvant therapies		153	INTERVENTIONAL	NA
NCT05991388	A Global Study of Novel Agents in Paediatric and Adolescent Relapsed and Refractory B-cell Non-Hodgkin Lymphoma	https://clinicaltrials.gov/study/NCT05991388	NOT_YET_RECRUITING	B-cell Non Hodgkin Lymphoma	DRUG: Odronextamab|DRUG: Loncastuximab tesirine|DRUG: Rituximab|DRUG: Ifosfamide|DRUG: Carboplatin|DRUG: Etoposide|DRUG: Etoposide Phosphate|DRUG: Dexamethasone|BIOLOGICAL: CAR T-cells (TBC)	Cancer Research UK|Fight Kids Cancer|Regeneron Pharmaceuticals|ADC Therapeutics SA	210	INTERVENTIONAL	PHASE2|PHASE3
NCT05445778	Mirvetuximab Soravtansine With Bevacizumab Versus Bevacizumab as Maintenance in Platinum-sensitive Ovarian, Fallopian Tube, or Peritoneal Cancer (GLORIOSA)	https://clinicaltrials.gov/study/NCT05445778	RECRUITING	Ovarian Cancer|Peritoneal Cancer|Fallopian Tube Cancer	DRUG: Mirvetuximab soravtansine plus Bevacizumab|DRUG: Bevacizumab	GOG Foundation	418	INTERVENTIONAL	PHASE3
NCT01492088	Study of Brentuximab Vedotin (SGN-35) in Pediatric Participants With Relapsed or Refractory (r/r) Systemic Anaplastic Large-Cell Lymphoma or Hodgkin Lymphoma	https://clinicaltrials.gov/study/NCT01492088	COMPLETED	Relapsed or Refractory Hodgkin Lymphoma|Relapsed or Refractory Anaplastic Large-cell Lymphoma	DRUG: Brentuximab vedotin		36	INTERVENTIONAL	PHASE1|PHASE2
NCT04492488	A Study of MRG002 in Patients With HER2-Positive Advanced Solid Tumors and Locally Advanced or Metastatic Gastric/Gastroesophageal Junction (GEJ) Cancer	https://clinicaltrials.gov/study/NCT04492488	UNKNOWN	Advanced Solid Tumors|Advanced or Metastatic Gastric Cancer|Advanced or Metastatic Gastroesophageal Junction Cancer	DRUG: MRG002		129	INTERVENTIONAL	PHASE1|PHASE2
NCT06336707	HS-20089 Combination Treatment in Subjects With Advanced Solid Tumors	https://clinicaltrials.gov/study/NCT06336707	NOT_YET_RECRUITING	Advanced Solid Tumors	DRUG: HS-20089|DRUG: Adebrelimab|DRUG: Bevacizumab|DRUG: Cisplatin / carboplatin		1048	INTERVENTIONAL	PHASE1
NCT05011188	FOR46 in Combination With Enzalutamide in Patients With Metastatic Castration Resistant Prostate Cancer	https://clinicaltrials.gov/study/NCT05011188	RECRUITING	Metastatic Castration-resistant Prostate Cancer|Prostate Cancer	BIOLOGICAL: FOR46|BIOLOGICAL: Enzalutamide|DRUG: Pegfilgrastim	Fortis Therapeutics, Inc.	36	INTERVENTIONAL	PHASE1|PHASE2
NCT06433609	Study of ADCs Combined With Adebrelimab in HER2-negative Advanced Breast Cancer	https://clinicaltrials.gov/study/NCT06433609	NOT_YET_RECRUITING	Advanced Breast Cancer	DRUG: SHR-A1811|DRUG: SHR-A1921|DRUG: Adebrelimab		131	INTERVENTIONAL	PHASE2
NCT04843709	A Study of MRG004A in Patients With Tissue Factor Positive Advanced or Metastatic Solid Tumors	https://clinicaltrials.gov/study/NCT04843709	RECRUITING	Advanced or Metastatic Solid Tumors	DRUG: MRG004A		181	INTERVENTIONAL	PHASE1|PHASE2
NCT05188209	A Study to Evaluate the Efficacy and Safety of MRG003 in Patients With Advanced Gastric Cancer.	https://clinicaltrials.gov/study/NCT05188209	UNKNOWN	Advanced or Metastatic Gastric Cancer|Advanced or Metastatic Gastroesophageal Junction Carcinoma	DRUG: MRG003		60	INTERVENTIONAL	PHASE2
NCT00947856	A Brentuximab Vedotin Trial for Patients Who Have Previously Participated in a Brentuximab Vedotin Study	https://clinicaltrials.gov/study/NCT00947856	COMPLETED	Disease, Hodgkin|Lymphoma, Large-Cell, Anaplastic|Lymphoma, Non-Hodgkin	DRUG: brentuximab vedotin	Millennium Pharmaceuticals, Inc.	110	INTERVENTIONAL	PHASE2
NCT00346385	BB-10901 in Treating Patients With Relapsed or Refractory Solid Tumors	https://clinicaltrials.gov/study/NCT00346385	COMPLETED	Ovarian Cancer|Merkel Cell Carcinoma|SCLC	DRUG: BB-10901		97	INTERVENTIONAL	PHASE1
NCT01470456	Combination of SAR3419 and Rituximab in Relapsed/Refractory Diffuse Large B-Cell Lymphoma	https://clinicaltrials.gov/study/NCT01470456	COMPLETED	Diffuse Large B-Cell Lymphoma	DRUG: SAR3419|DRUG: rituximab		50	INTERVENTIONAL	PHASE2
NCT01805037	Brentuximab Vedotin + Rituximab as Frontline Therapy for Pts w/ CD30+ and/or EBV+ Lymphomas	https://clinicaltrials.gov/study/NCT01805037	TERMINATED	Adult Grade III Lymphomatoid Granulomatosis|Adult Nasal Type Extranodal NK/T-cell Lymphoma|Anaplastic Large Cell Lymphoma|Angioimmunoblastic T-cell Lymphoma|Contiguous Stage II Adult Burkitt Lymphoma|Contiguous Stage II Adult Diffuse Large Cell Lymphoma|Contiguous Stage II Adult Diffuse Mixed Cell Lymphoma|Contiguous Stage II Adult Diffuse Small Cleaved Cell Lymphoma|Contiguous Stage II Adult Imm…	DRUG: brentuximab vedotin|BIOLOGICAL: rituximab|OTHER: laboratory biomarker analysis	Seagen Inc.	20	INTERVENTIONAL	PHASE1|PHASE2
NCT05673785	A Study of Brentuximab Vedotin in Combination With Cyclophosphamide, Doxorubicin (Hydroxydaunorubicin), Prednisone (CHP) in Chinese Participants With CD30-Positive (CD30+) Peripheral T-Cell Lymphomas (PTCL)	https://clinicaltrials.gov/study/NCT05673785	RECRUITING	Lymphoma	DRUG: Brentuximab Vedotin|DRUG: Cyclophosphamide|DRUG: Doxorubicin|DRUG: Prednisone		52	INTERVENTIONAL	PHASE2
NCT03523585	DS-8201a in Pre-treated HER2 Breast Cancer That Cannot be Surgically Removed or Has Spread [DESTINY-Breast02]	https://clinicaltrials.gov/study/NCT03523585	ACTIVE_NOT_RECRUITING	Breast Cancer	DRUG: Trastuzumab deruxtecan|DRUG: Capecitabine|DRUG: Lapatinib|DRUG: Trastuzumab	Daiichi Sankyo Co., Ltd.|AstraZeneca	608	INTERVENTIONAL	PHASE3
NCT05773937	A Clinical Study of 9MW2821 in Advanced Malignant Solid Tumors	https://clinicaltrials.gov/study/NCT05773937	RECRUITING	Advanced Malignant Solid Tumors	DRUG: 9MW2821		40	INTERVENTIONAL	PHASE1
NCT06178588	Sacituzumab Govitecan for the Treatment for Patients With Locally Advanced, Recurrent, or Metastatic Cholangiocarcinoma	https://clinicaltrials.gov/study/NCT06178588	RECRUITING	Locally Advanced Cholangiocarcinoma|Metastatic Cholangiocarcinoma|Recurrent Cholangiocarcinoma|Stage III Hilar Cholangiocarcinoma AJCC v8|Stage III Intrahepatic Cholangiocarcinoma AJCC v8|Stage IV Hilar Cholangiocarcinoma AJCC v8|Stage IV Intrahepatic Cholangiocarcinoma AJCC v8	PROCEDURE: Biopsy|PROCEDURE: Biospecimen Collection|PROCEDURE: Computed Tomography|PROCEDURE: Magnetic Resonance Imaging|PROCEDURE: Positron Emission Tomography|BIOLOGICAL: Sacituzumab Govitecan	National Cancer Institute (NCI)	22	INTERVENTIONAL	PHASE2
NCT05320588	A Study in Patients With Advanced Cancers	https://clinicaltrials.gov/study/NCT05320588	RECRUITING	Advanced Cancer|Advanced Solid Tumor|Cancer|Oncology	DRUG: BIO-106|DRUG: Pembrolizumab		332	INTERVENTIONAL	PHASE1|PHASE2
NCT03504488	CAB-ROR2-ADC Safety and Efficacy Study in Patients With TNBC or Head & Neck Cancer (Ph1) and NSCLC or Melanoma (Ph2)	https://clinicaltrials.gov/study/NCT03504488	RECRUITING	Non Small Cell Lung Cancer|Triple Negative Breast Cancer|Melanoma|Head and Neck Cancer	BIOLOGICAL: CAB-ROR2-ADC|BIOLOGICAL: PD-1 inhibitor		420	INTERVENTIONAL	PHASE1|PHASE2
NCT01534078	Brentuximab Vedotin Plus AVD in Limited-stage Hodgkin Lymphoma	https://clinicaltrials.gov/study/NCT01534078	COMPLETED	Hodgkin Lymphoma	DRUG: Brentuximab Vedotin|DRUG: Adriamycin, vinblastine, and dacarbazine	Beth Israel Deaconess Medical Center|Dana-Farber Cancer Institute|H. Lee Moffitt Cancer Center and Research Institute|Seagen Inc.	34	INTERVENTIONAL	PHASE2
NCT06162988	PET Imaging of 68Ga-NOTA-H006 in Malignancy	https://clinicaltrials.gov/study/NCT06162988	NOT_YET_RECRUITING	Tumor, Solid	DRUG: 68Ga-NOTA-H006 is injected intravenously with a dose of 1.8 MBq[0.05MCi]/kg.		15	INTERVENTIONAL	NA
NCT06074588	Sacituzumab Tirumotecan (MK-2870) Versus Chemotherapy in Previously Treated Advanced or Metastatic Nonsquamous Non-small Cell Lung Cancer (NSCLC) With EGFR Mutations or Other Genomic Alterations (MK-2870-004)	https://clinicaltrials.gov/study/NCT06074588	RECRUITING	Non-small Cell Lung Cancer (NSCLC)	BIOLOGICAL: Sacituzumab tirumotecan|DRUG: Docetaxel|DRUG: Pemetrexed		556	INTERVENTIONAL	PHASE3
NCT03907488	Immunotherapy (Nivolumab or Brentuximab Vedotin) Plus Combination Chemotherapy in Treating Patients With Newly Diagnosed Stage III-IV Classic Hodgkin Lymphoma	https://clinicaltrials.gov/study/NCT03907488	ACTIVE_NOT_RECRUITING	Ann Arbor Stage III Hodgkin Lymphoma|Ann Arbor Stage III Lymphocyte-Depleted Classic Hodgkin Lymphoma|Ann Arbor Stage III Mixed Cellularity Classic Hodgkin Lymphoma|Ann Arbor Stage III Nodular Sclerosis Classic Hodgkin Lymphoma|Ann Arbor Stage IV Hodgkin Lymphoma|Ann Arbor Stage IV Lymphocyte-Depleted Classic Hodgkin Lymphoma|Ann Arbor Stage IV Mixed Cellularity Classic Hodgkin Lymphoma|Ann Arbor…	PROCEDURE: Biospecimen Collection|DRUG: Brentuximab Vedotin|PROCEDURE: Computed Tomography|DRUG: Dacarbazine|DRUG: Doxorubicin Hydrochloride|BIOLOGICAL: Filgrastim|PROCEDURE: Magnetic Resonance Imaging|BIOLOGICAL: Nivolumab|BIOLOGICAL: Pegfilgrastim|PROCEDURE: Positron Emission Tomography|OTHER: Quality-of-Life Assessment|OTHER: Questionnaire Administration|RADIATION: Radiation Therapy|DRUG: Vinb…		995	INTERVENTIONAL	PHASE3
NCT05565807	Safety and Efficacy Study of An Anti-CD38 Antibody Drug Conjugate in Relapsed or Refractory Multiple Myeloma	https://clinicaltrials.gov/study/NCT05565807	RECRUITING	Relapsed or Refractory Multiple Myeloma	BIOLOGICAL: STI-6129		84	INTERVENTIONAL	PHASE1|PHASE2
NCT05584709	Study to Access Anti-CD38 Anibody Drug in Patients With Advanced Solid Tumors	https://clinicaltrials.gov/study/NCT05584709	NOT_YET_RECRUITING	Advanced Solid Tumor	BIOLOGICAL: STI-6129		34	INTERVENTIONAL	PHASE1
NCT06384807	A Phase 1/2 Study of PBI-410 in Advanced Solid Tumors	https://clinicaltrials.gov/study/NCT06384807	NOT_YET_RECRUITING	Solid Tumor	DRUG: PBI-410		170	INTERVENTIONAL	PHASE1|PHASE2
NCT06195709	ECLECTIC: EstroTEP and Circulating Biomarkers for ER-positive HER2-negative Metastatic Breast Cancer Patients	https://clinicaltrials.gov/study/NCT06195709	RECRUITING	Breast Carcinoma	COMBINATION_PRODUCT: Endocrine therapy|COMBINATION_PRODUCT: Endocrine therapy combined with the local treatment of FES-negative lesions|COMBINATION_PRODUCT: Chemotherapy	Zionexa	300	INTERVENTIONAL	PHASE3
NCT03474107	A Study to Evaluate Enfortumab Vedotin Versus (vs) Chemotherapy in Subjects With Previously Treated Locally Advanced or Metastatic Urothelial Cancer (EV-301)	https://clinicaltrials.gov/study/NCT03474107	ACTIVE_NOT_RECRUITING	Ureteral Cancer|Urothelial Cancer|Bladder Cancer	DRUG: Enfortumab Vedotin|DRUG: Docetaxel|DRUG: Vinflunine|DRUG: Paclitaxel	Seagen Inc.	608	INTERVENTIONAL	PHASE3
NCT04887870	Study of Sitravatinib With or Without Other Anticancer Therapies Receiving Clinical Benefit From Parent Study	https://clinicaltrials.gov/study/NCT04887870	ACTIVE_NOT_RECRUITING	Advanced or Metastatic Solid Malignancies	DRUG: Sitravatinib|DRUG: Nivolumab|DRUG: Pembrolizumab|DRUG: Enfortumab Vedotin-Ejfv|DRUG: Ipilimumab		55	INTERVENTIONAL	PHASE2|PHASE3
NCT06332170	ARTEMIS-101: A Study of HS-20093 Combinations in Patients With Advanced Solid Tumors	https://clinicaltrials.gov/study/NCT06332170	NOT_YET_RECRUITING	Advanced Solid Tumor	DRUG: HS-20093|DRUG: Adebrelimab|DRUG: Cisplatin/ Carboplatin|DRUG: Cetuximab|DRUG: Enzalutamide		610	INTERVENTIONAL	PHASE1
NCT05887206	Corneal Toxicity in Patients Treated by Belantamab Mafodotin	https://clinicaltrials.gov/study/NCT05887206	COMPLETED	Myeloma Multiple	OTHER: Collection of datas		43	OBSERVATIONAL	0
NCT02819999	A Study of Rovalpituzumab Tesirine (SC16LD6.5) in the Frontline Treatment of Patients With Extensive Stage Small Cell Lung Cancer	https://clinicaltrials.gov/study/NCT02819999	TERMINATED	Small Cell Lung Cancer	DRUG: Rovalpituzumab Tesirine|DRUG: Cisplatin|DRUG: Etoposide		28	INTERVENTIONAL	PHASE1
NCT02091999	A Study of Escalating Doses of ASG-22CE Given as Monotherapy in Subjects With Metastatic Urothelial Cancer and Other Malignant Solid Tumors That Express Nectin-4	https://clinicaltrials.gov/study/NCT02091999	COMPLETED	Metastatic Urothelial Cancer and Other Malignant Solid Tumors	DRUG: enfortumab vedotin	Seagen Inc.	213	INTERVENTIONAL	PHASE1
NCT06233942	Study of BG-C9074 as Monotherapy and in Combination With Tislelizumab in Participants With Advanced Solid Tumors	https://clinicaltrials.gov/study/NCT06233942	RECRUITING	Advanced Solid Tumor	DRUG: BG-C9074|DRUG: Tislelizumab		150	INTERVENTIONAL	PHASE1
NCT02706899	Study of Vadastuximab Talirine (SGN-CD33A; 33A) in Combination With Azacitidine in Patients With Previously Untreated Higher Risk MDS	https://clinicaltrials.gov/study/NCT02706899	TERMINATED	Myelodysplastic Syndrome	DRUG: vadastuximab talirine|DRUG: Azacitidine|DRUG: Placebo (for 33A)		19	INTERVENTIONAL	PHASE1|PHASE2
NCT05582499	Fudan University Shanghai Cancer Center Breast Cancer Precision Platform Series Study- Neoadjuvant Therapy	https://clinicaltrials.gov/study/NCT05582499	RECRUITING	Breast Neoplasm|Breast Cancer|Breast Tumors|Triple-Negative Breast Cancer (TNBC)|HER2-positive Breast Cancer|HER2-negative Breast Cancer|Hormone Receptor Positive Tumor|Hormone Receptor Negative Tumor|Early-stage Breast Cancer|Locally Advanced Breast Cancer	DRUG: Dalpiciclib|DRUG: Pyrotinib|DRUG: SHR-A1811|DRUG: SHR-1316|DRUG: Camrelizumab|DRUG: Trophoblast cell-surface antigen 2 (Trop-2) ADC|DRUG: Pertuzumab|DRUG: Trastuzumab|DRUG: Goserelin|DRUG: Letrozole|DRUG: Nab paclitaxel|DRUG: Carboplatin|DRUG: Epirubicin|DRUG: Cyclophosphamide|DRUG: Fluzoparib|DRUG: HER2 ADC		716	INTERVENTIONAL	PHASE1|PHASE2
NCT04441099	NBE-002 in Patients With Advanced Solid Tumors	https://clinicaltrials.gov/study/NCT04441099	TERMINATED	Advanced Solid Tumor|Advanced Cancer|Triple Negative Breast Cancer	DRUG: NBE-002	Cmed Clinical Services	12	INTERVENTIONAL	PHASE1|PHASE2
NCT02227199	Brentuximab Vedotin, Ifosfamide, Carboplatin, and Etoposide in Treating Patients With Relapsed or Refractory Hodgkin Lymphoma	https://clinicaltrials.gov/study/NCT02227199	ACTIVE_NOT_RECRUITING	Recurrent Hodgkin Lymphoma|Refractory Hodgkin Lymphoma	DRUG: Brentuximab Vedotin|DRUG: Carboplatin|DRUG: Etoposide|DRUG: Ifosfamide|OTHER: Laboratory Biomarker Analysis	National Cancer Institute (NCI)|Seagen Inc.	45	INTERVENTIONAL	PHASE1|PHASE2
NCT04152499	Phase I-II, FIH, Trop-2 ADC, Advanced Unresectable/Metastatic Solid Tumors, Refractory to Standard Therapies	https://clinicaltrials.gov/study/NCT04152499	RECRUITING	Epithelial Ovarian Cancer|Gastric Adenocarcinoma|Gastroesophageal Junction Adenocarcinoma|Urothelial Carcinoma|Non-Small Cell Lung Cancer|Small-Cell Lung Cancer|Endometrial Carcinoma|Head and Neck Squamous Cell Carcinoma|Breast Cancer	DRUG: SKB264		430	INTERVENTIONAL	PHASE1|PHASE2
NCT05365659	IKS03 in Patients With Advanced B Cell Non-Hodgkin Lymphomas	https://clinicaltrials.gov/study/NCT05365659	RECRUITING	B-cell Non-Hodgkin Lymphoma|Diffuse Large B Cell Lymphoma|Follicular Lymphoma|Mantle Cell Lymphoma|B-cell Lymphoma	DRUG: IKS03		140	INTERVENTIONAL	PHASE1
NCT00052000	A Trial of MLN2704 in Subjects With Metastatic Androgen Independent Prostate Cancer	https://clinicaltrials.gov/study/NCT00052000	COMPLETED	Prostate Cancer	DRUG: MLN2704 (DM1 conjugated monoclonal antibody MLN591)		29	INTERVENTIONAL	PHASE1
NCT04014075	DS-8201a in HER2-positive Gastric Cancer That Cannot Be Surgically Removed or Has Spread (DESTINY-Gastric02)	https://clinicaltrials.gov/study/NCT04014075	COMPLETED	Adenocarcinoma Gastric Stage IV With Metastases|Adenocarcinoma - GEJ	DRUG: Trastuzumab deruxtecan	AstraZeneca	79	INTERVENTIONAL	PHASE2
NCT04946370	Phase I/II Trial of Pembrolizumab and Androgen-receptor Pathway Inhibitor With or Without 225Ac-J591 for Progressive Metastatic Castration Resistant Prostate Cancer	https://clinicaltrials.gov/study/NCT04946370	RECRUITING	Prostate Cancer	DRUG: 225Ac-J591|DRUG: Pembrolizumab|DRUG: Androgen receptor pathway inhibitor|DIAGNOSTIC_TEST: 68Ga-PSMA-11	United States Department of Defense|Merck Sharp & Dohme LLC	76	INTERVENTIONAL	PHASE1|PHASE2
NCT05280470	Ifinatamab Deruxtecan (I-DXd) in Subjects With Pretreated Extensive-Stage Small Cell Lung Cancer (ES-SCLC)	https://clinicaltrials.gov/study/NCT05280470	RECRUITING	Extensive-stage Small-cell Lung Cancer	DRUG: Ifinatamab Deruxtecan (I-DXd)	Merck Sharp & Dohme LLC	180	INTERVENTIONAL	PHASE2
NCT03255070	A Dose-escalation, Expansion Study of ARX788, in Advanced Solid Tumors Subjects With HER2 Expression (ACE-Pan Tumor 01)	https://clinicaltrials.gov/study/NCT03255070	COMPLETED	Breast Neoplasms|Gastric Neoplasm|Solid Tumors	DRUG: ARX788		106	INTERVENTIONAL	PHASE1
NCT06034470	Combination Chemotherapy (FLAG-Ida) With Pivekimab Sunirine (PVEK [IMGN632]) for the Treatment of Newly Diagnosed Adverse Risk Acute Myeloid Leukemia and Other High-Grade Myeloid Neoplasms	https://clinicaltrials.gov/study/NCT06034470	RECRUITING	Acute Myeloid Leukemia|Mixed Phenotype Acute Leukemia|Myelodysplastic Syndrome|Myelodysplastic/Myeloproliferative Neoplasm|Myeloproliferative Neoplasm	PROCEDURE: Biospecimen Collection|PROCEDURE: Bone Marrow Aspiration|PROCEDURE: Bone Marrow Biopsy|DRUG: Cytarabine|PROCEDURE: Echocardiography|DRUG: Fludarabine|DRUG: Granulocyte Colony-Stimulating Factor|DRUG: Idarubicin|PROCEDURE: Multigated Acquisition Scan|DRUG: Pivekimab Sunirine	ImmunoGen, Inc.	30	INTERVENTIONAL	PHASE1
NCT01396070	Brentuximab Vedotin (SGN-35) in Patients With Mycosis Fungoides With Variable CD30 Expression Level	https://clinicaltrials.gov/study/NCT01396070	COMPLETED	Non-Hodgkin Lymphoma (NHL)|Cutaneous Lymphoma|Cutaneous T-cell Lymphoma (CTCL)|Mycosis Fungoides|Sezary Syndrome	DRUG: Brentuximab vedotin	Seagen Inc.	36	INTERVENTIONAL	PHASE2
NCT03859752	TR1801-ADC in Patients With Tumors That Express c-Met	https://clinicaltrials.gov/study/NCT03859752	SUSPENDED	Unspecified Adult Solid Tumor, Protocol Specific	BIOLOGICAL: TR1801-ADC		15	INTERVENTIONAL	PHASE1
NCT04266249	CompassHER2-pCR: Decreasing Chemotherapy for Breast Cancer Patients After Pre-surgery Chemo and Targeted Therapy	https://clinicaltrials.gov/study/NCT04266249	RECRUITING	Anatomic Stage II Breast Cancer AJCC v8|Anatomic Stage IIA Breast Cancer AJCC v8|Anatomic Stage IIB Breast Cancer AJCC v8|Anatomic Stage IIIA Breast Cancer AJCC v8|Invasive Breast Carcinoma|Prognostic Stage II Breast Cancer AJCC v8|Prognostic Stage IIA Breast Cancer AJCC v8|Prognostic Stage IIB Breast Cancer AJCC v8|Prognostic Stage IIIA Breast Cancer AJCC v8	DRUG: Docetaxel|PROCEDURE: Lumpectomy|PROCEDURE: Mastectomy|DRUG: Nab-paclitaxel|DRUG: Paclitaxel|BIOLOGICAL: Pertuzumab|RADIATION: Radiation Therapy|BIOLOGICAL: Trastuzumab|BIOLOGICAL: Trastuzumab Emtansine	National Cancer Institute (NCI)	2156	INTERVENTIONAL	PHASE2
NCT00258336	Rituximab, Vaccine Therapy, and GM-CSF in Treating Patients With Non-Hodgkin's Lymphoma	https://clinicaltrials.gov/study/NCT00258336	UNKNOWN	Lymphoma	BIOLOGICAL: autologous immunoglobulin idiotype-KLH conjugate vaccine|BIOLOGICAL: rituximab|BIOLOGICAL: sargramostim		56	INTERVENTIONAL	PHASE2
NCT04561206	Brentuximab Vedotin and Nivolumab for the Treatment of Patients With Relapsed/Refractory Classical Hodgkin Lymphoma	https://clinicaltrials.gov/study/NCT04561206	RECRUITING	Relapsed Classic Hodgkin Lymphoma	DRUG: Brentuximab Vedotin|BIOLOGICAL: Nivolumab	National Cancer Institute (NCI)	31	INTERVENTIONAL	PHASE2
NCT04745949	PACIFIC: Primary Mediastinal Large B-cell Lymphoma Treated With Antibody Therapy, Checkpoint Inhibitor in Frontline With ImmunoChemotherapy	https://clinicaltrials.gov/study/NCT04745949	RECRUITING	Ann Arbor Stage I Primary Mediastinal (Thymic) Large B-Cell Lymphoma|Ann Arbor Stage II Primary Mediastinal (Thymic) Large B-Cell Lymphoma|Ann Arbor Stage III Primary Mediastinal (Thymic) Large B-Cell Lymphoma|Ann Arbor Stage IV Primary Mediastinal (Thymic) Large B-Cell Lymphoma	DRUG: Brentuximab Vedotin|DRUG: Cyclophosphamide|DRUG: Doxorubicin|BIOLOGICAL: Nivolumab|DRUG: Prednisone|OTHER: Quality-of-Life Assessment|BIOLOGICAL: Rituximab		40	INTERVENTIONAL	PHASE2
NCT04450732	Safety of GQ1001 in Adult Patients With HER2-Positive Advanced Solid Tumors	https://clinicaltrials.gov/study/NCT04450732	RECRUITING	HER2-positive Breast Cancer|HER2-positive Biliary Tract Cancer|HER2-Positive Salivary Gland Carcinomas|HER2-Positive Advanced Solid Tumor	DRUG: GQ1001		96	INTERVENTIONAL	PHASE1
NCT03225937	Evaluation of Trastuzumab in Combination With Lapatinib or Pertuzumab in Combination With Trastuzumab-Emtansine to Treat Patients With HER2-positive Metastatic Colorectal Cancer	https://clinicaltrials.gov/study/NCT03225937	UNKNOWN	Metastatic Colorectal Cancer	DRUG: Trastuzumab, Lapatinib|DRUG: Pertuzumab, trastuzumab-emtansine		54	INTERVENTIONAL	PHASE2
NCT03900949	Gentuzumab Ozogamicin and Midostaurin Combination With Standard Cytarabine and Danunorubi Midostaurin as a Novel Approach to Treating Patients With Newly Diagnosed FLT-3 Mutated Acute Myeloid Leukemia	https://clinicaltrials.gov/study/NCT03900949	SUSPENDED	Acute Myeloid Leukemia	PROCEDURE: Allogeneic Hematopoietic Stem Cell Transplantation|DRUG: Cytarabine|DRUG: Daunorubicin Hydrochloride|DRUG: Gemtuzumab Ozogamicin|DRUG: Midostaurin		18	INTERVENTIONAL	PHASE1
NCT03540849	BV After Allogeneic Hematopoietic Stem Cell Transplantation	https://clinicaltrials.gov/study/NCT03540849	UNKNOWN	Hodgkin Lymphoma	DRUG: Brentuximab Vedotin (Bv)		58	INTERVENTIONAL	PHASE2
NCT05228249	Loncastuximab Tesirine in Combination With Chemotherapy Prior to Stem Cell Transplant for the Treatment of Recurrent or Refractory Diffuse Large B-Cell Lymphoma	https://clinicaltrials.gov/study/NCT05228249	WITHDRAWN	Recurrent Diffuse Large B-Cell Lymphoma|Recurrent Diffuse Large B-Cell Lymphoma, Not Otherwise Specified|Recurrent High Grade B-Cell Lymphoma With MYC and BCL2 or BCL6 Rearrangements|Recurrent Primary Mediastinal (Thymic) Large B-Cell Lymphoma|Recurrent Transformed Follicular Lymphoma to Diffuse Large B-Cell Lymphoma|Refractory Diffuse Large B-Cell Lymphoma|Refractory Diffuse Large B-Cell Lymphom…	PROCEDURE: Autologous Hematopoietic Stem Cell Transplantation|DRUG: Carmustine|DRUG: Cytarabine|DRUG: Etoposide|BIOLOGICAL: Loncastuximab Tesirine|DRUG: Melphalan	ADC Therapeutics	0	INTERVENTIONAL	PHASE1
NCT05245006	PET Imaging Study of 89Zr-DFO-YS5 in Men With Prostate Cancer	https://clinicaltrials.gov/study/NCT05245006	RECRUITING	Prostate Cancer|Metastatic Castration-resistant Prostate Cancer	DRUG: 89Zr-DFO-YS5|BIOLOGICAL: YS5 antibody|PROCEDURE: Positron Emission Tomography (PET)/Computerized tomography (CT)|PROCEDURE: Positron Emission Tomography (PET)/Magnetic Resonance Imaging (MRI)	United States Department of Defense|Fortis Therapeutics, Inc.	24	INTERVENTIONAL	PHASE1
NCT01979536	Brentuximab Vedotin or Crizotinib and Combination Chemotherapy in Treating Patients With Newly Diagnosed Stage II-IV Anaplastic Large Cell Lymphoma	https://clinicaltrials.gov/study/NCT01979536	COMPLETED	Anaplastic Large Cell Lymphoma, ALK-Positive|Ann Arbor Stage II Noncutaneous Childhood Anaplastic Large Cell Lymphoma|Ann Arbor Stage III Noncutaneous Childhood Anaplastic Large Cell Lymphoma|Ann Arbor Stage IV Noncutaneous Childhood Anaplastic Large Cell Lymphoma	DRUG: Brentuximab Vedotin|DRUG: Crizotinib|DRUG: Cyclophosphamide|DRUG: Cytarabine|DRUG: Dexamethasone|DRUG: Doxorubicin Hydrochloride|DRUG: Etoposide|DRUG: Ifosfamide|DRUG: Methotrexate		137	INTERVENTIONAL	PHASE2
NCT02564900	Study of DS-8201a in Subjects With Advanced Solid Malignant Tumors	https://clinicaltrials.gov/study/NCT02564900	COMPLETED	Advanced Solid Tumors	DRUG: DS-8201a (DP1)|DRUG: DS-8201a (DP2)|DRUG: DS-8201a (DP)	Daiichi Sankyo|AstraZeneca	292	INTERVENTIONAL	PHASE1
NCT04126200	Platform Study of Belantamab Mafodotin as Monotherapy and in Combination With Anti-cancer Treatments in Participants With Relapsed/Refractory Multiple Myeloma (RRMM)	https://clinicaltrials.gov/study/NCT04126200	RECRUITING	Multiple Myeloma	DRUG: Belantamab mafodotin|DRUG: GSK3174998|DRUG: Feladilimab|DRUG: Nirogacestat|DRUG: Dostarlimab|DRUG: Isatuximab|DRUG: Lenalidomide|DRUG: Dexamethasone|DRUG: Pomalidomide		464	INTERVENTIONAL	PHASE1|PHASE2
NCT01963052	ASG-15ME is a Study of Escalating Doses of AGS15E Given as Monotherapy in Subjects With Metastatic Urothelial Cancer	https://clinicaltrials.gov/study/NCT01963052	COMPLETED	Metastatic Urothelial Cancer	DRUG: AGS15E	Seagen Inc.	93	INTERVENTIONAL	PHASE1
NCT03125200	Study of ADCT-502 in Patients With Advanced Solid Tumors Withhuman Epidermal Growth Factor Receptor-2 (HER2) Expression	https://clinicaltrials.gov/study/NCT03125200	TERMINATED	Breast Cancer|Non Small Cell Lung Cancer|GastroEsophageal Cancer|Bladder Cancer	DRUG: ADCT-502		21	INTERVENTIONAL	PHASE1
NCT02785900	Vadastuximab Talirine (SGN-CD33A; 33A) Combined With Azacitidine or Decitabine in Older Patients With Newly Diagnosed Acute Myeloid Leukemia	https://clinicaltrials.gov/study/NCT02785900	TERMINATED	Acute Myeloid Leukemia	DRUG: 33A|DRUG: placebo|DRUG: azacitidine|DRUG: decitabine		240	INTERVENTIONAL	PHASE3
NCT03507452	First-in-human Study of BAY2287411 Injection, a Thorium-227 Labeled Antibody-chelator Conjugate, in Patients With Tumors Known to Express Mesothelin	https://clinicaltrials.gov/study/NCT03507452	COMPLETED	Advanced Recurrent Malignant Pleural Epithelioid Mesothelioma|Advanced Recurrent Malignant Peritoneal Epithelioid Mesothelioma|Advanced Recurrent Serous Ovarian Cancer|Advanced Pancreatic Ductal Adenocarcinoma (Optional, Dose Expansion, Not Initiated)	DRUG: BAY2287411|DRUG: BAY2287411		36	INTERVENTIONAL	PHASE1
NCT04610528	A Window-of-opportunity Study of U3-1402, a HER3-targeting Antibody-drug Conjugate in Operable Breast Cancer According to ERBB3 Expression	https://clinicaltrials.gov/study/NCT04610528	ACTIVE_NOT_RECRUITING	Breast Cancer	DRUG: U3 1402|DRUG: U3 1402	Daiichi Sankyo	80	INTERVENTIONAL	EARLY_PHASE1
NCT02780011	Alsertib (MLN8237) and Brentuximab Vedotin for Relapsed/Refractory CD30-Positive Lymphomas and Solid Malignancies	https://clinicaltrials.gov/study/NCT02780011	WITHDRAWN	CD30-positive Lymphoma|CD30-positive Solid Tumor	DRUG: Brentuximab Vedotin|DRUG: Alsertib	Millennium Pharmaceuticals, Inc.|The Methodist Hospital Research Institute	0	INTERVENTIONAL	PHASE1
NCT05748171	A Study to Learn More About the Study Medicine Called Inotuzumab Ozogamicin (InO) in Children (1 to <18 Years) With First Relapse ALL	https://clinicaltrials.gov/study/NCT05748171	RECRUITING	ACUTE LYMPHOBLASTIC LEUKEMIA	DRUG: Inotuzumab ozogamicin|DRUG: ALLR3		100	INTERVENTIONAL	PHASE2
NCT03150693	Inotuzumab Ozogamicin and Frontline Chemotherapy in Treating Young Adults With Newly Diagnosed B Acute Lymphoblastic Leukemia	https://clinicaltrials.gov/study/NCT03150693	SUSPENDED	B Acute Lymphoblastic Leukemia	DRUG: Allopurinol|DRUG: Cytarabine|DRUG: Daunorubicin Hydrochloride|DRUG: Vincristine Sulfate|DRUG: Dexamethasone|DRUG: Pegylated L-Asparaginase|DRUG: Methotrexate|PROCEDURE: Bone Marrow Aspiration and Biopsy|DRUG: Cyclophosphamide|DRUG: Mercaptopurine|BIOLOGICAL: Rituximab|DRUG: Doxorubicin|DRUG: Thioguanine|BIOLOGICAL: Inotuzumab Ozogamicin|OTHER: Laboratory Biomarker Analysis	National Cancer Institute (NCI)	310	INTERVENTIONAL	PHASE3
NCT06106711	The Impact of Adverse Events, Produced by Antibodies Conjugates, on Quality of Life in Patients With Metastatic Breast Cancer: Multicentric, Observational Study (EVA).	https://clinicaltrials.gov/study/NCT06106711	NOT_YET_RECRUITING	Metastatic Breast Cancer			92	OBSERVATIONAL	0
NCT03942328	Modified Immune Cells (Autologous Dendritic Cells) and a Vaccine (Prevnar) After High-Dose External Beam Radiation Therapy in Treating Patients With Unresectable Liver Cancer	https://clinicaltrials.gov/study/NCT03942328	RECRUITING	Stage III Hepatocellular Carcinoma AJCC v8|Stage III Intrahepatic Cholangiocarcinoma AJCC v8|Stage IV Hepatocellular Carcinoma AJCC v8|Stage IV Intrahepatic Cholangiocarcinoma AJCC v8|Unresectable Hepatocellular Carcinoma|Unresectable Intrahepatic Cholangiocarcinoma	BIOLOGICAL: Atezolizumab|BIOLOGICAL: Bevacizumab|RADIATION: External Beam Radiation Therapy|PROCEDURE: Pheresis|BIOLOGICAL: Pneumococcal 13-valent Conjugate Vaccine|BIOLOGICAL: Therapeutic Autologous Dendritic Cells	National Cancer Institute (NCI)	54	INTERVENTIONAL	PHASE1|PHASE2
NCT05653271	ACE1831 in Adult Subjects With Relapsed/ Refractory CD20-expressing B-cell Malignancies	https://clinicaltrials.gov/study/NCT05653271	RECRUITING	B-cell Lymphoma|Non Hodgkin Lymphoma|DLBCL|Primary Mediastinal Large B Cell Lymphoma|Marginal Zone Lymphoma|Follicular Lymphoma	DRUG: Cyclophosphamide|DRUG: Fludarabine|DRUG: ACE1831|DRUG: Obinutuzumab		42	INTERVENTIONAL	PHASE1
NCT06439693	The SAPPHO Study: A Single-Arm, Phase II Study of Sequential Therapy With Curative Intent in de Novo HER2+ Metastatic Breast Cancer	https://clinicaltrials.gov/study/NCT06439693	NOT_YET_RECRUITING	Breast Cancer Female|Breast Cancer|Breast Cancer Metastatic|Estrogen Receptor-positive Breast Cancer|HER2-positive Breast Cancer|Stage IV Breast Cancer	DRUG: Nab-Paclitaxel|DRUG: Paclitaxel|DRUG: Docetaxel|DRUG: Phesgo|DRUG: T-DM1|DRUG: Pertuzumab|DRUG: Trastuzumab Deruxtecan|DRUG: Trastuzumab Subcutaneous Subcutaneous|DRUG: Tucatinib|DRUG: Trastuzumab	Translational Breast Cancer Research Consortium|Johns Hopkins University	72	INTERVENTIONAL	PHASE2
NCT02981628	Inotuzumab Ozogamicin in Treating Younger Patients With B-Lymphoblastic Lymphoma or Relapsed or Refractory CD22 Positive B Acute Lymphoblastic Leukemia	https://clinicaltrials.gov/study/NCT02981628	RECRUITING	Recurrent B Acute Lymphoblastic Leukemia|Recurrent B Lymphoblastic Lymphoma|Refractory B Acute Lymphoblastic Leukemia|Refractory B Lymphoblastic Lymphoma	DRUG: Asparaginase Erwinia chrysanthemi|PROCEDURE: Biospecimen Collection|PROCEDURE: Bone Marrow Aspiration and Biopsy|DRUG: Calaspargase Pegol|DRUG: Cyclophosphamide|DRUG: Cytarabine|PROCEDURE: Diagnostic Imaging|BIOLOGICAL: Inotuzumab Ozogamicin|DRUG: Leucovorin Calcium|PROCEDURE: Lumbar Puncture|DRUG: Methotrexate|DRUG: Pegaspargase|DRUG: Vincristine	National Cancer Institute (NCI)	80	INTERVENTIONAL	PHASE2
NCT03366428	Phase 1 Study to Evaluate the Effect of DS-8201a on the QT/QTc Interval and Pharmacokinetics in HER2-Expressing Breast Cancer	https://clinicaltrials.gov/study/NCT03366428	COMPLETED	Malignant Neoplasm of Breast	DRUG: DS-8201a	AstraZeneca	51	INTERVENTIONAL	PHASE1
NCT04189211	A Clinical Trial of BAT8001 on Safety, Tolerability and Pharmacokinetics for Patients	https://clinicaltrials.gov/study/NCT04189211	UNKNOWN	HER2-Positive Solid Tumors	DRUG: BAT8001		30	INTERVENTIONAL	PHASE1
NCT01015911	A Phase 1 Dose-escalation Trial of SGN-75 in CD70-positive Non-Hodgkin Lymphoma or Renal Cell Carcinoma	https://clinicaltrials.gov/study/NCT01015911	COMPLETED	Carcinoma, Renal Cell|Lymphoma, Non-Hodgkin	DRUG: SGN-75		58	INTERVENTIONAL	PHASE1
NCT01548911	Gemtuzumab Ozogamicin in Treating Patients With Acute Myeloid Leukemia	https://clinicaltrials.gov/study/NCT01548911	WITHDRAWN	Adult Acute Myeloid Leukemia With 11q23 (MLL) Abnormalities|Adult Acute Myeloid Leukemia With Del(5q)|Adult Acute Myeloid Leukemia With Inv(16)(p13;q22)|Adult Acute Myeloid Leukemia With t(15;17)(q22;q12)|Adult Acute Myeloid Leukemia With t(16;16)(p13;q22)|Adult Acute Myeloid Leukemia With t(8;21)(q22;q22)|Adult Acute Promyelocytic Leukemia (M3)|Recurrent Adult Acute Myeloid Leukemia	DRUG: gemtuzumab ozogamicin|OTHER: laboratory biomarker analysis	National Cancer Institute (NCI)	0	INTERVENTIONAL	PHASE2
NCT05489211	Study of Dato-Dxd as Monotherapy and in Combination With Anti-cancer Agents in Patients With Advanced Solid Tumours (TROPION-PanTumor03)	https://clinicaltrials.gov/study/NCT05489211	RECRUITING	Endometrial Cancer|Gastric Cancer|Metastatic Castration-resistant Prostate Cancer|Ovarian Cancer|Colorectal Cancer|Urothelial Cancer|Biliary Tract Cancer	DRUG: Datopotamab deruxtecan (Dato-DXd)|DRUG: Saruparib|DRUG: Durvalumab|DRUG: Capecitabine|DRUG: 5-Fluorouracil|DRUG: Volrustomig|DRUG: Carboplatin|DRUG: Leucovorin LV|DRUG: Bevacizumab|DRUG: Rilvegostomig|DRUG: Prednisone/ prednisolone	Daiichi Sankyo	531	INTERVENTIONAL	PHASE2
NCT06065371	Sacituzumab Govitecan in Combination With Capecitabine for Advanced Gastrointestinal Cancers After Progression on Standard Therapy	https://clinicaltrials.gov/study/NCT06065371	NOT_YET_RECRUITING	Gastrointestinal Cancer	DRUG: Capecitabine|DRUG: Sacituzumab govetican	Gilead Sciences	20	INTERVENTIONAL	PHASE1
NCT06179511	Study of AZD9829 in CD123+ Hematological Malignancies	https://clinicaltrials.gov/study/NCT06179511	RECRUITING	Hematological Malignancies	DRUG: AZD9829		65	INTERVENTIONAL	PHASE1|PHASE2
NCT01374971	Rheumatoid Arthritis Treatment and Biopsy Study Assessing Certolizumab Pegol (Cimzia)	https://clinicaltrials.gov/study/NCT01374971	COMPLETED	Rheumatoid Arthritis	DRUG: Certolizumab Pegol (CZP)|PROCEDURE: Arthroscopic synovial tissue biopsy	University of California, San Diego	12	INTERVENTIONAL	PHASE3
NCT05217693	A First-in-human of Multiplle Doses of BB-1705 in Subjects With Locally Advanced/Metastatic Solid Tumors	https://clinicaltrials.gov/study/NCT05217693	RECRUITING	Solid Tumor	DRUG: BB-1705		288	INTERVENTIONAL	PHASE1
NCT00019097	Vaccine Therapy in Treating Patients With Multiple Myeloma	https://clinicaltrials.gov/study/NCT00019097	COMPLETED	Stage II Multiple Myeloma|Stage III Multiple Myeloma|Refractory Plasma Cell Neoplasm	DRUG: autologous tumor cell vaccine|DRUG: keyhole limpet hemocyanin|DRUG: melphalan|DRUG: sargramostim			INTERVENTIONAL	PHASE2
NCT02134197	Dose-escalation Study of Lupartumab Amadotin (BAY1129980)	https://clinicaltrials.gov/study/NCT02134197	TERMINATED	Neoplasms	DRUG: Lupartumab Amadotin (BAY1129980)		69	INTERVENTIONAL	PHASE1
NCT06303505	FiH Study to Investigate Safety, PK and Efficacy of the NaPi2b ADC TUB-040 in Patients With PROC or r/r Adenocarcinoma NSCLC	https://clinicaltrials.gov/study/NCT06303505	RECRUITING	Ovarian Cancer|Non-small Cell Lung Cancer	DRUG: TUB-040		100	INTERVENTIONAL	PHASE1|PHASE2
NCT06440005	A Study to Evaluate Safety, Tolerability and Preliminary Activity of AGX101 in Participants With Advanced Solid Tumors	https://clinicaltrials.gov/study/NCT06440005	RECRUITING	Cancer|Advanced Cancer|Locally Advanced Carcinoma|Metastatic Solid Tumor|Triple Negative Breast Cancer|Pancreas Cancer|Pancreatic Adenocarcinoma	DRUG: AGX101		80	INTERVENTIONAL	PHASE1
NCT02363283	Glembatumumab Vedotin in Treating Patients With Metastatic or Locally Recurrent Uveal Melanoma	https://clinicaltrials.gov/study/NCT02363283	COMPLETED	Recurrent Uveal Melanoma|Stage IV Uveal Melanoma AJCC v7	DRUG: Glembatumumab Vedotin|OTHER: Laboratory Biomarker Analysis|OTHER: Pharmacological Study		37	INTERVENTIONAL	PHASE2
NCT00001561	Active Immunization of Sibling Bone Marrow Transplant Donors Against Purified Myeloma Protein of the Recipient Undergoing Allogeneic Bone Marrow Transplantation	https://clinicaltrials.gov/study/NCT00001561	COMPLETED	Graft vs Host Disease|Multiple Myeloma	DRUG: Myeloma Immunoglobulin Idiotype Vaccine-KLH|DRUG: GM-CSF		30	INTERVENTIONAL	PHASE3
NCT03725761	Sacituzumab Govitecan in Patients With Metastatic Castration-Resistant Prostate Cancer Progressing on Second Generation AR-Directed Therapy	https://clinicaltrials.gov/study/NCT03725761	ACTIVE_NOT_RECRUITING	Prostate Cancer	DRUG: Sacituzumab Govitecan	National Cancer Institute (NCI)|Gilead Sciences	31	INTERVENTIONAL	PHASE2
NCT05493683	Disitamab Vedotin Combined With Tislelizumab in Advanced HER2 Positive Colorectal Cancer	https://clinicaltrials.gov/study/NCT05493683	RECRUITING	Colorectal Neoplasms	DRUG: Disitamab vedotin|DRUG: Tislelizumab		29	INTERVENTIONAL	PHASE2
NCT05455697	Tafasitamab, Retifanlimab, and Rituximab in Combination With Standard Therapy for the Treatment of Diffuse Large B-cell Lymphoma	https://clinicaltrials.gov/study/NCT05455697	RECRUITING	Diffuse Large B-Cell Lymphoma|Grade 3b Follicular Lymphoma|High Grade B-Cell Lymphoma	PROCEDURE: Bone Marrow Biopsy|DRUG: Cyclophosphamide|DRUG: Doxorubicin|DRUG: Prednisone|BIOLOGICAL: Retifanlimab|BIOLOGICAL: Rituximab and Hyaluronidase Human|BIOLOGICAL: Tafasitamab|DRUG: Vincristine|PROCEDURE: Bone Marrow Aspiration|PROCEDURE: Multigated Acquisition Scan|OTHER: Fludeoxyglucose F-18|PROCEDURE: Positron Emission Tomography|PROCEDURE: Computed Tomography|PROCEDURE: Biospecimen Col…		35	INTERVENTIONAL	PHASE1|PHASE2
NCT05103683	First in Human Study of TORL-1-23 in Participants With Advanced Cancer	https://clinicaltrials.gov/study/NCT05103683	RECRUITING	Advanced Solid Tumor|Ovarian Cancer|Endometrial Cancer|NSCLC	DRUG: TORL-1-23	Translational Research in Oncology	90	INTERVENTIONAL	PHASE1
NCT03287128	Retrospective Analysis of the Outcome of Patients With Relapsed/Refractory Acute Myeloid Leukemia Included in a Patient Named Program of Gemtuzumab Ozogamicin/Mylotarg?	https://clinicaltrials.gov/study/NCT03287128	UNKNOWN	Leukemia, Myeloid, Acute	DRUG: Gemtuzumab Ozogamicin (GO)		300	OBSERVATIONAL	0
NCT00268983	Comparison Of Rituximab Versus Tositumomab and Iodine I 131 Tositumomab (BEXXAR? Therapeutic Regimen) For Patients With Relapsed Follicular Non-Hodgkins Lymphoma	https://clinicaltrials.gov/study/NCT00268983	COMPLETED	Lymphoma, Non-Hodgkin	BIOLOGICAL: Tositumomab and Iodine I 131 Tositumomab|BIOLOGICAL: Rituximab		14	INTERVENTIONAL	PHASE3
NCT04052997	Study to Evaluate the Efficacy and Safety of Camidanlumab Tesirine (ADCT-301) in Patients With Relapsed or Refractory Hodgkin Lymphoma	https://clinicaltrials.gov/study/NCT04052997	COMPLETED	Relapsed Hodgkin Lymphoma|Refractory Hodgkin Lymphoma	DRUG: Camidanlumab Tesirine		117	INTERVENTIONAL	PHASE2
NCT02600897	A Study of Obinutuzumab, Polatuzumab Vedotin, and Lenalidomide in Relapsed or Refractory Follicular Lymphoma (FL) and Rituximab in Combination With Polatuzumab Vedotin and Lenalidomide in Relapsed or Refractory Diffuse Large B-Cell Lymphoma (DLBCL)	https://clinicaltrials.gov/study/NCT02600897	COMPLETED	Relapsed or Refractory Follicular Lymphoma, Relapsed or Refractory Diffuse Large B-Cell Lymphoma	DRUG: Lenalidomide|DRUG: Obinutuzumab|DRUG: Polatuzumab Vedotin|DRUG: Rituximab		114	INTERVENTIONAL	PHASE1|PHASE2
NCT06429761	A PROSPECTIVE, MULTI-CENTER, PHASE 4 STUDY TO ASSESS THE SAFETY OF TRASTUZUMAB DERUXTECAN, AN ANTI-HER2-ANTIBODY DRUG CONJUGATE IN INDIAN PATIENTS WITH UNRESECTABLE OR METASTATIC HER2-POSITIVE BREAST CANCER WHO HAVE RECEIVED A PRIOR ANTI-HER2-BASED REGIMEN	https://clinicaltrials.gov/study/NCT06429761	NOT_YET_RECRUITING	BREAST CANCER	DRUG: Trastuzumab deruxtecan		100	INTERVENTIONAL	PHASE4
NCT04143711	Study of DF1001 in Patients With Advanced Solid Tumors	https://clinicaltrials.gov/study/NCT04143711	RECRUITING	Solid Tumor, Adult	DRUG: DF1001|DRUG: Nivolumab|DRUG: Nab paclitaxel|DRUG: Sacituzumab Govitecan-hziy		378	INTERVENTIONAL	PHASE1|PHASE2
NCT00698711	Vaccination of Prostate Cancer Patients With MUC-2-KLH Conjugate Plus the Immunological Adjuvant QS21	https://clinicaltrials.gov/study/NCT00698711	COMPLETED	Prostate Cancer	BIOLOGICAL: MUC-2-KLH		15	INTERVENTIONAL	PHASE1
NCT03319628	First-in-Human Study of XMT-1536 in Cancers Likely to Express NaPi2b	https://clinicaltrials.gov/study/NCT03319628	ACTIVE_NOT_RECRUITING	Platinum Resistant Ovarian Cancer|Non Small Cell Lung Cancer Metastatic	DRUG: upifitamab rilsodotin		523	INTERVENTIONAL	PHASE1|PHASE2
NCT06176261	DATO-BASE: DATOpotamab-deruxtecan for Breast Cancer Brain metAstaSEs	https://clinicaltrials.gov/study/NCT06176261	RECRUITING	Breast Cancer|Breast Cancer Female|Metastatic Triple-Negative Breast Carcinoma|ER Positive Breast Cancer|HER2-negative Breast Cancer|HER2 Negative Breast Carcinoma|ER-negative Breast Cancer	DRUG: Datopotamab Deruxtecan	Daiichi Sankyo	58	INTERVENTIONAL	PHASE2
NCT06418061	Study of IBI3005 in Subjects With Unresectable, Locally Advanced or Metastatic Solid Tumors	https://clinicaltrials.gov/study/NCT06418061	NOT_YET_RECRUITING	Solid Tumors	DRUG: IBI3005		198	INTERVENTIONAL	PHASE1
NCT05941507	A Study to Evaluate Trop-2 ADC LCB84 Single Agent and in Combination With an Anti-PD-1 Ab in Advanced Solid Tumors	https://clinicaltrials.gov/study/NCT05941507	RECRUITING	Advanced Solid Tumors	DRUG: LCB84|DRUG: Anti-PD-1 monoclonal antibody	AntibodyChem Biosciences, Inc.	300	INTERVENTIONAL	PHASE1|PHASE2
NCT04036461	A Study of CC-99712, a BCMA Antibody-Drug Conjugate, in Participants With Relapsed and Refractory Multiple Myeloma	https://clinicaltrials.gov/study/NCT04036461	ACTIVE_NOT_RECRUITING	Multiple Myeloma	DRUG: CC-99712|DRUG: BMS-986405		160	INTERVENTIONAL	PHASE1
NCT02452554	Lorvotuzumab Mertansine in Treating Younger Patients With Relapsed or Refractory Wilms Tumor, Rhabdomyosarcoma, Neuroblastoma, Pleuropulmonary Blastoma, Malignant Peripheral Nerve Sheath Tumor, or Synovial Sarcoma	https://clinicaltrials.gov/study/NCT02452554	COMPLETED	Pleuropulmonary Blastoma|Recurrent Malignant Peripheral Nerve Sheath Tumor|Recurrent Neuroblastoma|Recurrent Rhabdomyosarcoma|Recurrent Synovial Sarcoma|Wilms Tumor	OTHER: Laboratory Biomarker Analysis|BIOLOGICAL: Lorvotuzumab Mertansine|OTHER: Pharmacological Study	National Cancer Institute (NCI)	62	INTERVENTIONAL	PHASE2
NCT00866047	A Phase 2 Open Label Trial of Brentuximab Vedotin (SGN-35) for Systemic Anaplastic Large Cell Lymphoma	https://clinicaltrials.gov/study/NCT00866047	COMPLETED	Lymphoma, Large-Cell, Anaplastic|Lymphoma, Non-Hodgkin	DRUG: brentuximab vedotin	Millennium Pharmaceuticals, Inc.	58	INTERVENTIONAL	PHASE2
NCT03724747	Study to Evaluate the Safety, Tolerability,Pharmacokinetics, and Antitumor Activity of a Thorium-227 Labeled Antibody-chelator Conjugate Alone and in Combination With Darolutamide, in Patients With Metastatic Castration Resistant Prostate Cancer	https://clinicaltrials.gov/study/NCT03724747	ACTIVE_NOT_RECRUITING	Metastatic Castration Resistant Prostate Cancer (mCRPC)	DRUG: BAY2315497 Injection|DRUG: Darolutamide(BAY1841788)		63	INTERVENTIONAL	PHASE1
NCT04231877	Polatuzumab Vedotin and Combination Chemotherapy for the Treatment of Untreated Aggressive Large B-cell Lymphoma	https://clinicaltrials.gov/study/NCT04231877	SUSPENDED	Aggressive Non-Hodgkin Lymphoma|ALK-Positive Large B-Cell Lymphoma|B-Cell Lymphoma, Unclassifiable, With Features Intermediate Between Diffuse Large B-Cell Lymphoma and Classic Hodgkin Lymphoma|Diffuse Large B-Cell Lymphoma, Not Otherwise Specified|EBV-Positive Diffuse Large B-Cell Lymphoma, Not Otherwise Specified|High Grade B-Cell Lymphoma With MYC and BCL2 and/or BCL6 Rearrangements|High Grade…	DRUG: Polatuzumab Vedotin|BIOLOGICAL: Rituximab|DRUG: Prednisone|DRUG: Etoposide|DRUG: Doxorubicin|DRUG: Cyclophosphamide|BIOLOGICAL: Filgrastim	Genentech, Inc.	50	INTERVENTIONAL	PHASE1
NCT05754853	A Study of MRG002 Versus Investigator's Choice of Chemotherapy in the Treatment of Patients With HER2-positive Unresectable Advanced or Metastatic Urothelial Cancer	https://clinicaltrials.gov/study/NCT05754853	RECRUITING	Advanced or Metastatic Urothelium Cancer	DRUG: MRG002|DRUG: Docetaxel Injection|DRUG: Paclitaxel Injection|DRUG: Gemcitabine Hydrochloride for Injection|DRUG: Pemetrexed Disodium Injection		290	INTERVENTIONAL	PHASE3
NCT04963153	Testing Combination Erdafitinib and Enfortumab Vedotin in Metastatic Bladder Cancer After Treatment With Chemotherapy and Immunotherapy	https://clinicaltrials.gov/study/NCT04963153	RECRUITING	Locally Advanced Bladder Urothelial Carcinoma|Locally Advanced Renal Pelvis Urothelial Carcinoma|Locally Advanced Ureter Urothelial Carcinoma|Locally Advanced Urethral Urothelial Carcinoma|Locally Advanced Urothelial Carcinoma|Metastatic Bladder Urothelial Carcinoma|Metastatic Renal Pelvis Urothelial Carcinoma|Metastatic Ureter Urothelial Carcinoma|Metastatic Urethral Urothelial Carcinoma|Metasta…	PROCEDURE: Biospecimen Collection|PROCEDURE: Computed Tomography|DRUG: Enfortumab Vedotin|DRUG: Erdafitinib		30	INTERVENTIONAL	PHASE1
NCT02908451	A Study of AbGn-107 in Patients With Gastric, Colorectal, Pancreatic or Biliary Cancer	https://clinicaltrials.gov/study/NCT02908451	TERMINATED	Gastric Cancer|Colorectal Cancer|Pancreatic Cancer|Biliary Cancer	BIOLOGICAL: AbGn-107		39	INTERVENTIONAL	PHASE1
NCT03574753	Lung-MAP S1400K: c-MET Positive	https://clinicaltrials.gov/study/NCT03574753	COMPLETED	Recurrent Squamous Cell Lung Carcinoma|Stage IV Squamous Cell Lung Carcinoma AJCC V7	DRUG: ABBV-399		28	INTERVENTIONAL	PHASE2
NCT02591654	MRI and PET to Assess Pembrolizumab Response	https://clinicaltrials.gov/study/NCT02591654	TERMINATED	Malignant Melanoma, Metastatic	DRUG: Pembrolizumab|DRUG: FLT PET	Merck Sharp & Dohme LLC	6	INTERVENTIONAL	EARLY_PHASE1
NCT05930951	Study of OBT076 Associated or Not in Patients With Recurrent or Metastatic Adenoid Cystic Carcinoma of the Head and Neck	https://clinicaltrials.gov/study/NCT05930951	RECRUITING	Adenoid Cystic Carcinoma of the Head and Neck	DRUG: OBT076|DRUG: Balstilimab		32	INTERVENTIONAL	PHASE1
NCT05311397	A Study of A166 in Patients With Advanced Solid Malignant Tumors	https://clinicaltrials.gov/study/NCT05311397	UNKNOWN	Breast Cancer	DRUG: A166		120	INTERVENTIONAL	PHASE1
NCT01691898	A Study of Pinatuzumab Vedotin (DCDT2980S) Combined With Rituximab or Polatuzumab Vedotin (DCDS4501A) Combined With Rituximab or Obinutuzumab in Participants With Relapsed or Refractory B-Cell Non-Hodgkin's Lymphoma (NHL)	https://clinicaltrials.gov/study/NCT01691898	COMPLETED	Follicular Lymphoma|Diffuse Large B-Cell Lymphoma	DRUG: Obinutuzumab|DRUG: Pinatuzumab Vedotin|DRUG: Polatuzumab Vedotin|DRUG: Rituximab		231	INTERVENTIONAL	PHASE1|PHASE2
NCT02221505	Phase 1 Study of LOP628 in Adult Patients With cKit-positive Solid Tumors and Acute Myeloid Leukemia	https://clinicaltrials.gov/study/NCT02221505	TERMINATED	cKIT-positive Solid Tumors|AML	DRUG: LOP628		3	INTERVENTIONAL	PHASE1
NCT04740398	A Study of CBP-1008 in Patients With Advanced Solid Tumor	https://clinicaltrials.gov/study/NCT04740398	RECRUITING	Advanced Solid Tumor	DRUG: CBP-1008		143	INTERVENTIONAL	PHASE1
NCT04686305	Phase Ib Study of the Safety of T-DXd and Immunotherapy Agents With and Without Chemotherapy in Advanced or Metastatic HER2+, Non-squamous NSCLC	https://clinicaltrials.gov/study/NCT04686305	RECRUITING	Locally Advanced or Metastatic Non-Small Cell Lung Cancer	DRUG: T-DXd|BIOLOGICAL: Durvalumab|DRUG: Cisplatin|DRUG: Carboplatin|DRUG: Pemetrexed|DRUG: Volrustomig|DRUG: Rilvegostomig	Daiichi Sankyo	248	INTERVENTIONAL	PHASE1
NCT01807598	Brentuximab Vedotin in Treating Patients With Advanced Systemic Mastocytosis or Mast Cell Leukemia	https://clinicaltrials.gov/study/NCT01807598	COMPLETED	Aggressive Systemic Mastocytosis|Mast Cell Leukemia|Systemic Mastocytosis	DRUG: Brentuximab vedotin	Seagen Inc.	10	INTERVENTIONAL	PHASE2
NCT04319198	Rollover Study in Participants With Metastatic Solid Tumors Benefiting From Therapy With Sacituzumab Govitecan-hziy	https://clinicaltrials.gov/study/NCT04319198	ENROLLING_BY_INVITATION	Metastatic Solid Tumor	DRUG: Sacituzumab Govitecan-hiy		200	INTERVENTIONAL	PHASE4
NCT02606305	Study of Mirvetuximab Soravtansine in Combination With Bevacizumab, Carboplatin, Pegylated Liposomal Doxorubicin, Pembrolizumab, or Bevacizumab + Carboplatin in Participants With Folate Receptor Alpha (FRα) Positive Advanced Epithelial Ovarian Cancer, Primary Peritoneal, or Fallopian Tube Cancer	https://clinicaltrials.gov/study/NCT02606305	COMPLETED	Epithelial Ovarian Cancer|Primary Peritoneal Cancer|Fallopian Tube Cancer	DRUG: Mirvetuximab soravtansine|DRUG: Bevacizumab|DRUG: Carboplatin|DRUG: Pegylated Liposomal Doxorubicin|DRUG: Pembrolizumab		264	INTERVENTIONAL	PHASE1|PHASE2
NCT05688605	A Study of MRG003 in the Treatment of Patients With EGFR-positive Advanced or Metastatic Solid Tumors	https://clinicaltrials.gov/study/NCT05688605	RECRUITING	Advanced Solid Tumors	DRUG: MRG003+HX008		18	INTERVENTIONAL	PHASE1|PHASE2
NCT04742153	A Study of MRG002 in the Treatment of Patients With HER2-low Locally Advanced or Metastatic Breast Cancer (BC)	https://clinicaltrials.gov/study/NCT04742153	RECRUITING	Advanced or Metastatic Breast Cancer	DRUG: MRG002		66	INTERVENTIONAL	PHASE2
NCT06198751	A Study of Neoadjuvant Treatment With TQB2102 for Injection for Human Epidermal Growth Factor Receptor 2 (HER2) Positive Breast Cancer	https://clinicaltrials.gov/study/NCT06198751	RECRUITING	Breast Cancer	DRUG: 6.0 mg/kg of TQB2102 for injection|DRUG: 7.5 mg/kg of TQB2102 for injection		104	INTERVENTIONAL	PHASE2
NCT02529553	A Study of LY3076226 in Participants With Advanced or Metastatic Cancer	https://clinicaltrials.gov/study/NCT02529553	COMPLETED	Advanced Cancer|Metastatic Cancer	DRUG: LY3076226		25	INTERVENTIONAL	PHASE1
NCT03628053	Tisagenlecleucel vs Blinatumomab or Inotuzumab for Patients With Relapsed/Refractory B-cell Precursor Acute Lymphoblastic Leukemia	https://clinicaltrials.gov/study/NCT03628053	WITHDRAWN	Acute Lymphoblastic Leukemia	BIOLOGICAL: Tisagenlecleucel|DRUG: Blinatumomab|DRUG: Inotuzumab		0	INTERVENTIONAL	PHASE3
NCT03233347	Doxorubicin, Vinblastine, Dacarbazine, Brentuximab Vedotin, and Nivolumab in Treating Patients With Stage I-II Hodgkin Lymphoma	https://clinicaltrials.gov/study/NCT03233347	ACTIVE_NOT_RECRUITING	Ann Arbor Stage I Hodgkin Lymphoma|Ann Arbor Stage IA Hodgkin Lymphoma|Ann Arbor Stage IB Hodgkin Lymphoma|Ann Arbor Stage II Hodgkin Lymphoma|Ann Arbor Stage IIA Hodgkin Lymphoma|Ann Arbor Stage IIB Hodgkin Lymphoma|Classic Hodgkin Lymphoma	DRUG: Brentuximab Vedotin|DRUG: Dacarbazine|DRUG: Doxorubicin|OTHER: Laboratory Biomarker Analysis|BIOLOGICAL: Nivolumab|DRUG: Vinblastine	National Cancer Institute (NCI)	82	INTERVENTIONAL	PHASE2
NCT00673153	Vorinostat and Gemtuzumab Ozogamicin in Treating Older Patients With Previously Untreated Acute Myeloid Leukemia	https://clinicaltrials.gov/study/NCT00673153	TERMINATED	Adult Acute Megakaryoblastic Leukemia (M7)|Adult Acute Minimally Differentiated Myeloid Leukemia (M0)|Adult Acute Monoblastic Leukemia (M5a)|Adult Acute Monocytic Leukemia (M5b)|Adult Acute Myeloblastic Leukemia With Maturation (M2)|Adult Acute Myeloblastic Leukemia Without Maturation (M1)|Adult Acute Myeloid Leukemia With 11q23 (MLL) Abnormalities|Adult Acute Myeloid Leukemia With Del(5q)|Adult …	DRUG: gemtuzumab ozogamicin|DRUG: vorinostat|OTHER: laboratory biomarker analysis	National Cancer Institute (NCI)	31	INTERVENTIONAL	PHASE2
NCT06365853	A Study of Ocular Toxicity Evaluation and Mitigation During Treatment With Mirvetuximab Soravtansine in Participants With Recurrent Ovarian Cancer With High Folate Receptor-Alpha Expression	https://clinicaltrials.gov/study/NCT06365853	NOT_YET_RECRUITING	Recurrent Ovarian Cancer|Folate Receptor-Alpha Positive	DRUG: Mirvetuximab Soravtansine|DRUG: Lubricating Eye Drops|DRUG: Prednisolone acetate ophthalmic suspension 1% eye drops|DRUG: Brimonidine tartrate ophthalmic solution eye drops		100	INTERVENTIONAL	PHASE2
NCT01409161	Tretinoin and Arsenic Trioxide With or Without Gemtuzumab Ozogamicin in Treating Patients With Previously Untreated Acute Promyelocytic Leukemia	https://clinicaltrials.gov/study/NCT01409161	RECRUITING	Acute Promyelocytic Leukemia With PML-RARA	DRUG: Arsenic Trioxide|DRUG: Gemtuzumab Ozogamicin|OTHER: Laboratory Biomarker Analysis|DRUG: Tretinoin	National Cancer Institute (NCI)	151	INTERVENTIONAL	PHASE2
NCT01414283	Prostate-specific Membrane Antigen Antibody-Drug Conjugate in Subjects With Prostate Cancer	https://clinicaltrials.gov/study/NCT01414283	COMPLETED	Prostate Cancer	DRUG: PSMA ADC		52	INTERVENTIONAL	PHASE1
NCT04202705	A First-in-human Dose-escalation and Expansion Study With the Antibody-drug Conjugate SYD1875	https://clinicaltrials.gov/study/NCT04202705	COMPLETED	Solid Tumor	DRUG: SYD1875		31	INTERVENTIONAL	PHASE1
NCT03373305	Brentuximab Vedotin and Lenalidomide in Treating Patients With Relapsed or Refractory T-Cell Lymphomas	https://clinicaltrials.gov/study/NCT03373305	WITHDRAWN	CD30-Positive Neoplastic Cells Present|Folliculotropic Mycosis Fungoides|Recurrent Mycosis Fungoides|Recurrent Primary Cutaneous T-Cell Non-Hodgkin Lymphoma|Refractory Mycosis Fungoides|Refractory Primary Cutaneous T-Cell Non-Hodgkin Lymphoma|Sezary Syndrome	DRUG: Brentuximab Vedotin|DRUG: Lenalidomide|OTHER: Laboratory Biomarker Analysis		0	INTERVENTIONAL	PHASE1
NCT05611853	Study of BN301, an Anti-CD74 Antibody Drug Conjugate, in Patients With Advanced B-Cell Malignancies	https://clinicaltrials.gov/study/NCT05611853	TERMINATED	B-cell Lymphoma|Non Hodgkin Lymphoma|Diffuse Large B Cell Lymphoma|Follicular Lymphoma|Mantle Cell Lymphoma	DRUG: BN301		9	INTERVENTIONAL	PHASE1|PHASE2
NCT01901653	Rovalpituzumab Tesirine (SC16LD6.5) in Recurrent Small Cell Lung Cancer	https://clinicaltrials.gov/study/NCT01901653	COMPLETED	Recurrent Small Cell Lung Cancer	DRUG: Rovalpituzumab tesirine (SC16LD6.5)		82	INTERVENTIONAL	PHASE1|PHASE2
NCT00499577	Stem Cell Transplant, Chemotherapy, and Biological Therapy in Treating Patients With High-Risk or Refractory Multiple Myeloma	https://clinicaltrials.gov/study/NCT00499577	COMPLETED	Multiple Myeloma and Plasma Cell Neoplasm	BIOLOGICAL: CMV pp65 peptide|BIOLOGICAL: hTERT I540/R572Y/D988Y multipeptide vaccine|BIOLOGICAL: pneumococcal polyvalent vaccine|BIOLOGICAL: survivin Sur1M2 peptide vaccine	National Cancer Institute (NCI)	56	INTERVENTIONAL	PHASE1|PHASE2
NCT06250777	Efficacy and Safety of T-DXd in HER2-mutant Advanced Lung Cancer Patients With Asymptomatic Brain Metastases	https://clinicaltrials.gov/study/NCT06250777	NOT_YET_RECRUITING	Non Small Cell Lung Cancer	DRUG: Trastuzumab deruxtecan		27	INTERVENTIONAL	PHASE2
NCT01349647	Immunization With a Pentavalent Vaccine Composed of KLH-conjugates of GD2L, GD3L, Globo H, Fucosyl GM1, and N-Propionylated Polysialic Acid	https://clinicaltrials.gov/study/NCT01349647	COMPLETED	Lung Cancer	BIOLOGICAL: vaccine comprised of KLH conjugates of GD2L, GD3L, Globo H, fucosyl GM1, and N-propionylated polysialic acid plus OPT-821 adjuvant|BIOLOGICAL: Biological/Vaccine: vaccine comprised of KLH conjugates of GD2L, GD3L, Globo H, fucosyl GM1, and N-propionylated polysialic acid plus OPT-821 adjuvant	National Cancer Institute (NCI)	21	INTERVENTIONAL	PHASE1
NCT04246047	Evaluation of Efficacy and Safety of Belantamab Mafodotin, Bortezomib and Dexamethasone Versus Daratumumab, Bortezomib and Dexamethasone in Participants With Relapsed/Refractory Multiple Myeloma	https://clinicaltrials.gov/study/NCT04246047	ACTIVE_NOT_RECRUITING	Multiple Myeloma	DRUG: Belantamab mafodotin|DRUG: Daratumumab|DRUG: Bortezomib|DRUG: Dexamethasone		571	INTERVENTIONAL	PHASE3
NCT03288545	A Study of Enfortumab Vedotin Alone or With Other Therapies for Treatment of Urothelial Cancer	https://clinicaltrials.gov/study/NCT03288545	ACTIVE_NOT_RECRUITING	Carcinoma, Transitional Cell|Urinary Bladder Neoplasms|Urologic Neoplasms|Renal Pelvis Neoplasms|Urothelial Cancer|Ureteral Neoplasms|Urethral Neoplasms	DRUG: enfortumab vedotin (EV)|DRUG: pembrolizumab|DRUG: cisplatin|DRUG: carboplatin|DRUG: gemcitabine	Merck Sharp & Dohme LLC|Seagen Inc.	348	INTERVENTIONAL	PHASE1|PHASE2
NCT00291447	111In-ch806 in Patients With Advanced Tumours Expressing the 806 Antigen	https://clinicaltrials.gov/study/NCT00291447	COMPLETED	Neoplasms	BIOLOGICAL: ch806		8	INTERVENTIONAL	PHASE1
NCT05408845	Testing the Use of Ado-Trastuzumab Emtansine Compared to the Usual Treatment (Chemotherapy With Docetaxel Plus Trastuzumab) for Recurrent, Metastatic, or Unresectable HER2-Positive Salivary Gland Cancer	https://clinicaltrials.gov/study/NCT05408845	RECRUITING	Metastatic Salivary Gland Carcinoma|Recurrent Salivary Gland Carcinoma|Stage III Major Salivary Gland Cancer AJCC v8|Stage IV Major Salivary Gland Cancer AJCC v8|Unresectable Salivary Gland Carcinoma	DRUG: Docetaxel|OTHER: Questionnaire Administration|BIOLOGICAL: Trastuzumab|BIOLOGICAL: Trastuzumab Emtansine	National Cancer Institute (NCI)	116	INTERVENTIONAL	PHASE2
NCT05329545	Upifitamab Rilsodotin Maintenance in Platinum-Sensitive Recurrent Ovarian Cancer (UP-NEXT)	https://clinicaltrials.gov/study/NCT05329545	TERMINATED	High Grade Serous Ovarian Cancer|Fallopian Tube Cancer|Primary Peritoneal Cancer	DRUG: Upifitimab rilsodotin|OTHER: Placebo	GOG Foundation|European Network of Gynaecological Oncological Trial Groups (ENGOT)	20	INTERVENTIONAL	PHASE3
NCT05206045	Evolution of the SURvival of Patients With SEzary Syndrome (SS) Over the 1998-2020 Period and Its Association With the Early Use of Therapeutic Monoclonal Antibodies	https://clinicaltrials.gov/study/NCT05206045	UNKNOWN	Sezary Syndrome|Cutaneous T Lymphoma	OTHER: Standard of care		700	OBSERVATIONAL	0
NCT01830777	Brentuximab Vedotin + Re-induction Chemotherapy for AML	https://clinicaltrials.gov/study/NCT01830777	COMPLETED	Acute Myelogenous Leukemia	DRUG: Brentuximab Vedotin|DRUG: Mitoxantrone|DRUG: Etoposide|DRUG: Cytarabine		22	INTERVENTIONAL	PHASE1
NCT05950945	Trastuzumab Deruxtecan (T-DXd) in Patients Who Have Hormone Receptor-negative and Hormone Receptor-positive HER2-low or HER2 IHC 0 Metastatic Breast Cancer	https://clinicaltrials.gov/study/NCT05950945	RECRUITING	Breast Cancer	DRUG: Trastuzumab Deruxtecan	AstraZeneca	250	INTERVENTIONAL	PHASE3
NCT05141747	A Study of MRG002 in the Treatment of HER2-positive/HER2-low Locally Advanced or Metastatic Gastric/Gastroesophageal Junction Cancer.	https://clinicaltrials.gov/study/NCT05141747	UNKNOWN	Locally Advanced Gastric Cancer|Metastatic HER2 Positive Gastroesophageal Junction Cancer	DRUG: MRG002		60	INTERVENTIONAL	PHASE2
NCT05914545	A Study of FZ-AD004 in Patients With Advanced Solid Tumors	https://clinicaltrials.gov/study/NCT05914545	RECRUITING	Advanced and Metastatic Solid Tumor	DRUG: FZ-AD004		121	INTERVENTIONAL	PHASE1
NCT04786847	177Lu-DOTA-TLX591 Safety, Biodistribution and Dosimetry Study	https://clinicaltrials.gov/study/NCT04786847	COMPLETED	Metastatic Prostate Cancer	BIOLOGICAL: 177Lu-DOTA-TLX591		30	INTERVENTIONAL	PHASE1
NCT04695847	M1231 in Participants With Solid Tumors	https://clinicaltrials.gov/study/NCT04695847	COMPLETED	Metastatic Solid Tumors|Esophageal Cancer|Non-Small Cell Lung Cancer	DRUG: M1231|DRUG: M1231	Merck KGaA, Darmstadt, Germany	23	INTERVENTIONAL	PHASE1
NCT01363947	Safety and Pharmacokinetics of Escalating Doses of DNIB0600A in Participants With Non-Small Cell Lung Cancer (NSCLC) and Platinum Resistant Ovarian Cancer	https://clinicaltrials.gov/study/NCT01363947	COMPLETED	Non-Small Cell Lung Cancer, Ovarian Cancer	DRUG: DNIB0600A		87	INTERVENTIONAL	PHASE1
NCT04175847	A Phase I /IIa Study of RC88-ADC in Subjects With Advanced Malignant Solid Tumors	https://clinicaltrials.gov/study/NCT04175847	RECRUITING	Solid Tumor	DRUG: RC88		200	INTERVENTIONAL	PHASE1|PHASE2
NCT00674947	A Phase I Study of BIIB015 in Relapsed/Refractory Solid Tumors	https://clinicaltrials.gov/study/NCT00674947	COMPLETED	Solid Tumors	DRUG: BIIB015		55	INTERVENTIONAL	PHASE1
NCT04398745	A Study of Belantamab Mafodotin Monotherapy in Multiple Myeloma Participants With Normal and Varying Degree of Impaired Renal Function	https://clinicaltrials.gov/study/NCT04398745	RECRUITING	Multiple Myeloma	DRUG: Belantamab mafodotin		36	INTERVENTIONAL	PHASE1
NCT04378647	BREntuximab Vedotin in SEcond LIne Therapy BEfore Transplant	https://clinicaltrials.gov/study/NCT04378647	RECRUITING	Hodgkin Lymphoma, Adult	DRUG: Induction with Brentuximab vedotin (BV)|DRUG: Induction without Brentuximab Vedotin|DRUG: Consolidation with Brentuximab Vedotin		150	INTERVENTIONAL	PHASE2
