# Supplementary material for: Uncovering potential targets for antibody-drug conjugates in the treatment of gynecologic malignancies
Source: Front Pharmacol. 2025 Feb 19;16:1525733. doi: 10.3389/fphar.2025.1525733 (PMC11880013; doi:10.3389/fphar.2025.1525733)
Supplement: Supplementary file 6 [file Table5.xlsx]

## Sheet: Sheet1
GENE	CRISPR	RNAi
ERBB2	STRONGLY SELECTIVE	STRONGLY SELECTIVE
CD30(TNFRSF8)	NO EFFECT	NO EFFECT
TROP2	NO EFFECT	NO EFFECT
FOLR1	NO EFFECT	NO EFFECT
CD33	NO EFFECT	NO EFFECT
B7-H3(CD276)	NO EFFECT	NO EFFECT
Nectin-4	NO EFFECT	NO EFFECT
BCMA(TNFRSF17)	NO EFFECT	NO EFFECT
CD19	STRONGLY SELECTIVE	NO EFFECT
EGFR	STRONGLY SELECTIVE	STRONGLY SELECTIVE
CD22	NO EFFECT	STRONGLY SELECTIVE
CD79b	STRONGLY SELECTIVE	NO EFFECT
PSMA(FOLH1)	STRONGLY SELECTIVE	NO EFFECT
Mesothelin(MSLN)	NO EFFECT	NO EFFECT
CLaudin 18.2(CLDN18)	NO EFFECT	STRONGLY SELECTIVE
MET	STRONGLY SELECTIVE	STRONGLY SELECTIVE
ERBB3	STRONGLY SELECTIVE	STRONGLY SELECTIVE
TF	NO EFFECT	NO EFFECT
GPNMB	NO EFFECT	NO EFFECT
NaPi2b(SLC34A2)	STRONGLY SELECTIVE	NO EFFECT
PD-L1(CD274)	NO EFFECT	NO EFFECT
B7-H4	NO EFFECT	NO EFFECT
CD123	NO EFFECT	NO EFFECT
CD20	NO EFFECT	NO EFFECT
CD38	NO EFFECT	NO EFFECT
CEACAM5	NO EFFECT	NO EFFECT
DLL3	STRONGLY SELECTIVE	NO EFFECT
AXL	STRONGLY SELECTIVE	NO EFFECT
CD25	STRONGLY SELECTIVE	NO EFFECT
CD46	STRONGLY SELECTIVE	STRONGLY SELECTIVE
CD70	NO EFFECT	NO EFFECT
5T4	NO EFFECT	NO EFFECT
CD205	NO EFFECT	NO EFFECT
CD74	STRONGLY SELECTIVE	STRONGLY SELECTIVE
CDH6(Cadherin 6)	STRONGLY SELECTIVE	STRONGLY SELECTIVE
GUCY2C	NO EFFECT	NO EFFECT
ROR1	NO EFFECT	STRONGLY SELECTIVE
CD37	NO EFFECT	NO EFFECT
CD56	NO EFFECT	NO EFFECT
CD71	COMMON ESSENTIAL	NO EFFECT
EGFRvIII	STRONGLY SELECTIVE	STRONGLY SELECTIVE
FAP	NO EFFECT	NO EFFECT
Lewis-y(FUT3)	NO EFFECT	NO EFFECT
MUC-1	NO EFFECT	NO EFFECT
ROR2	NO EFFECT	NO EFFECT
VEGF	NO EFFECT	NO EFFECT
4-1BB(TNFRSF9)	NO EFFECT	NO EFFECT
ADAM9	NO EFFECT	NO EFFECT
ALCAM	NO EFFECT	STRONGLY SELECTIVE
CCR7	STRONGLY SELECTIVE	NO EFFECT
CD117	STRONGLY SELECTIVE	STRONGLY SELECTIVE
CD134(TNFRSF4)	NO EFFECT	NO EFFECT
CD138	NO EFFECT	NO EFFECT
CD228	NO EFFECT	NO DATA
CD34	NO EFFECT	NO DATA
CD44	STRONGLY SELECTIVE	NO EFFECT
CD48	NO EFFECT	NO EFFECT
CD66	NO EFFECT	NO EFFECT
CLaudin 6	NO EFFECT	NO EFFECT
DLK-1	NO EFFECT	STRONGLY SELECTIVE
DPEP3	NO EFFECT	NO EFFECT
EFNA4	NO EFFECT	NO EFFECT
EGF	NO EFFECT	NO EFFECT
ENPP3	NO EFFECT	NO EFFECT
EPHA5	NO EFFECT	STRONGLY SELECTIVE
FGFR2	STRONGLY SELECTIVE	STRONGLY SELECTIVE
FGFR3	STRONGLY SELECTIVE	STRONGLY SELECTIVE
FLT3	STRONGLY SELECTIVE	STRONGLY SELECTIVE
FN1	NO EFFECT	NO EFFECT
GPA33	NO EFFECT	NO EFFECT
GPR20	NO EFFECT	STRONGLY SELECTIVE
HAVCR1	NO EFFECT	STRONGLY SELECTIVE
IGF1R	STRONGLY SELECTIVE	STRONGLY SELECTIVE
ITGB6	NO EFFECT	NO EFFECT
KAAG1	NO EFFECT	NO EFFECT
LIV-1(SLC39A6)	STRONGLY SELECTIVE	NO EFFECT
LRRC15	NO EFFECT	NO EFFECT
LYPD3	NO EFFECT	NO EFFECT
MUC-2	NO DATA	NO EFFECT
PTK7	NO EFFECT	STRONGLY SELECTIVE
SLAMF7	STRONGLY SELECTIVE	NO EFFECT
SLC44A4	NO EFFECT	STRONGLY SELECTIVE
SLITRK6	NO EFFECT	NO EFFECT
TDGF1	STRONGLY SELECTIVE	NO EFFECT
TM4SF1	NO EFFECT	NO EFFECT
TRPV6	NO EFFECT	NO EFFECT
FcRH5	NO EFFECT	NO EFFECT
TOP1	COMMON ESSENTIAL	NO EFFECT
CEACAM6	NO EFFECT	NO EFFECT
A2aR(ADORA2A)	STRONGLY SELECTIVE	NO EFFECT

## Sheet: Sheet2
	Cervix		Ovary		Uterus
	CRISPR	RNAi	CRISPR	RNAi	CRISPR	RNAi
ERBB2	-0.336	-0.353	-0.329	-0.169	-0.214	-0.188		receptor tyrosine kinases
CD19	-0.162	0.247	-0.124	0.0405	-0.127	0.15		immune response
EGFR	-0.438	-0.0369	-0.223	-0.0507	-0.32	0.0561		receptor tyrosine kinases
CD22	-0.0491	0.0041	-0.0201	-0.047	-0.0661	-0.0404		immune response
CD79b	-0.025	-0.159	-0.0242	-0.203	0.00417	-0.256		immune response
PSMA(FOLH1)	-0.197	-0.114	-0.14	0.0491	-0.209	-0.00473		catalytic activity
CLaudin 18.2(CLDN18)	0.0941	0.0847	0.0949	-0.112	0.105	-0.0439		protein binding
MET	-0.125	0.00948	-0.0821	0.0403	-0.101	0.0447		receptor tyrosine kinases
ERBB3	-0.238	-0.171	-0.313	-0.126	-0.249	-0.202		receptor tyrosine kinases
NaPi2b(SLC34A2)	0.0731	0.0616	0.00952	0.116	0.0249	0.0977		phosphate homeostasis
DLL3	-0.0429	-0.0709	-0.0384	0.000494	-0.1	-0.0823		cell-surface glycoprotein
AXL	0.0392	0.0252	0.00491	-0.0426	0.018	-0.0618		receptor tyrosine kinases
CD25	-0.0715	0.2	-0.0378	0.0535	-0.0614	-0.0143		immune response
CD46	-0.00975	0.078	-0.0091	0.0412	-0.0406	0.0554		immune response
CD74	0.0167	-0.0525	-0.0476	-0.108	0.038	-0.0911		immune response
CDH6(Cadherin 6)	0.0622	-0.0129	0.0812	-0.00803	0.0634	0.0173		cell-surface glycoprotein
ROR1	0.0311	-0.16	0.0472	-0.027	0.0233	-0.0457		receptor tyrosine kinases
CD71	-0.372	-0.354	-0.804	-0.476	-0.582	-0.365		transmembrane transporter activity
EGFRvIII	-0.438	-0.0369	-0.223	-0.0507	-0.32	0.0561		receptor tyrosine kinases
ALCAM	-0.116	-0.157	-0.132	-0.014	-0.145	0.067		immune response
CCR7	-0.167	-0.34	-0.11	-0.0707	-0.115	-0.0481		immune response
CD117	-0.15	0.0267	-0.0909	0.00527	-0.0346	0.0488		receptor tyrosine kinases
CD44	-0.0411	-0.299	-0.0129	-0.111	0.0095	-0.153		cell-surface glycoprotein
DLK-1	-0.168	-0.0108	-0.226	-0.0589	-0.181	-0.0231		cell-surface glycoprotein
EPHA5	-0.0562	-0.123	-0.0394	-0.0376	0.0125	-0.0203		receptor tyrosine kinases
FGFR2	-0.072	-0.0559	-0.0285	-0.0039	-0.077	-0.0337		receptor tyrosine kinases
FGFR3	0.0677	0.0182	0.0452	0.00603	0.0647	-0.0164		receptor tyrosine kinases
FLT3	-0.162	-0.107	-0.087	-0.363	-0.133	-0.0135		receptor tyrosine kinases
GPR20	-0.15	0.0692	-0.129	0.0321	-0.095	0.0213		cell-surface glycoprotein
HAVCR1	0.242	0.0783	0.199	-0.0115	0.223	0.00483		immune response
IGF1R	-0.222	0.0383	-0.146	-0.02	-0.0904	0.0394		receptor tyrosine kinases
LIV-1(SLC39A6)	0.0982	0.114	0.139	0.0548	0.149	0.0287		transmembrane transporter activity
PTK7	-0.0555	-0.163	-0.0388	-0.225	-0.0708	-0.2		receptor tyrosine kinases
SLAMF7	-0.0182	-0.066	0.00694	-0.137	-0.0153	-0.126		immune response
SLC44A4	-0.124	0.146	-0.0969	0.0503	-0.0831	0.084		transmembrane transporter activity
TDGF1	-0.447	0.0378	-0.514	0.0842	-0.53	0.107		Growth factors
TOP1	-1.01	-0.52	-0.957	-0.443	-0.932	-0.497		enzyme activity
A2aR(ADORA2A)	-0.066	-0.0155	-0.0204	-0.113	0.0505	-0.167		cell-surface glycoprotein
